# Supplementary material for: Remarkable Divergence of the Sex-Linked Region between Two Wild Spinach Progenitors, Spinacia turkestanica and Spinacia tetrandra
Source: Biology (Basel). 2022 Jul 29;11(8):1138. doi: 10.3390/biology11081138 (PMC9404990; doi:10.3390/biology11081138)
Supplement: Supplementary file 1 [file biology-11-01138-s001.zip]

Archive with 4 entries (4 files):
- Supplementary Figure S8.pdf
- Supplementary Figure S9.pdf
- Supplementary Figures S1-S7.pdf
- Supplementary Tables S1-S8.xlsx
