# Supplementary material for: Remarkable Divergence of the Sex-Linked Region between Two Wild Spinach Progenitors, Spinacia turkestanica and Spinacia tetrandra
Source: Biology (Basel). 2022 Jul 29;11(8):1138. doi: 10.3390/biology11081138 (PMC9404990; doi:10.3390/biology11081138)
Supplement: Supplementary file 1 [file biology-11-01138-s001.zip › Supplementary Tables S1-S8.xlsx]

## Sheet: Table S1
Table S1. List of 63 Spinacia accessions
Accession ID	Accession Name	Species	Sex	Origin	NCBI Bioproject
US213	PI_256080	S. oleracea	Female	Afghanistan	PRJNA598728
US153	PI_179592	S. oleracea	Female	Belgium
CS287	CS287	S. oleracea	Female	Denmark
US243	PI_319220	S. oleracea	Female	Egypt
US168	PI_193619	S. oleracea	Male	Ethiopia
US214	PI_261787	S. oleracea	Male	France
CS315	CS315	S. oleracea	Male	Greece
US294	PI_531450	S. oleracea	Male	Hungary
US59	PI_166366	S. oleracea	Female	India
US185	PI_209645	S. oleracea	Female	Iran
US127	PI_176371	S. oleracea	Female	Italy
US303	PI_604778	S. oleracea	Female	Japan
US257	PI_358256	S. oleracea	Female	Macedonia
US309	PI_604785	S. oleracea	Male	Mongolia
US267	PI_368826	S. oleracea	Male	Montenegro
US358	PI_604792	Spinacia turkestanica	Male	Germany
US360	PI_647864	Spinacia turkestanica	Male	Turkmenistan
US357	PI_494751	Spinacia turkestanica	Male	Uzbekistan
US361	PI_662295	Spinacia turkestanica	Male	Turkmenistan
US362	PI_677110	Spinacia turkestanica	Female	Germany
US355	PI_677115	S. tetrandra	Female	Georgia
US356	PI_677116	S. tetrandra	Female	Georgia
Sparrow	Sample_107	S. oleracea	Female	California	PRJNA663886
Shelby	Sample_96	S. oleracea	Female	Georgia
PI604780	Sample_52	S. oleracea	Male	Nepal
PI374233	Sample_94	S. oleracea	Female	Netherland
CGN16793	Sample_25	S. oleracea	Female	Syria
Unipack12	Sample_32	S. oleracea	Female	Turkey
NSL22149	Sample_84	S. oleracea	Female	USA
Sp16	Sp16	Spinacia turkestanica	Female	Uzbekistan	Our lab
Sp18	Sp18	Spinacia turkestanica	Female	Germany
Sp22	Sp22	Spinacia turkestanica	Female	Turkmenistan
Sp24	Sp24	Spinacia turkestanica	Female	Turkmenistan
Sp28	Sp28	Spinacia turkestanica	Female	Germany
Sp30	Sp30	Spinacia turkestanica	Female	Turkmenistan
Sp33	Sp33	Spinacia turkestanica	Female	Turkmenistan
Sp17	Sp17	Spinacia turkestanica	Male	Uzbekistan
Sp19	Sp19	Spinacia turkestanica	Male	Germany
Sp23	Sp23	Spinacia turkestanica	Female	Turkmenistan
Sp25	Sp25	Spinacia turkestanica	Male	Turkmenistan
Sp27	Sp27	Spinacia turkestanica	Male	Turkmenistan
Sp29	Sp29	Spinacia turkestanica	Male	Germany
Sp34	Sp34	Spinacia turkestanica	Male	Turkmenistan
Sp03	Sp03	S. tetrandra	Female	Georgia
Sp06	Sp06	S. tetrandra	Female	Georgia
Sp08	Sp08	S. tetrandra	Female	Georgia
Sp10	Sp10	S. tetrandra	Female	Georgia
Sp14	Sp14	S. tetrandra	Female	Georgia
Sp05	Sp05	S. tetrandra	Male	Georgia
Sp11	Sp11	S. tetrandra	Male	Georgia
Sp12	Sp12	S. tetrandra	Male	Georgia
Sp13	Sp13	S. tetrandra	Male	Georgia
Sp15	Sp15	S. tetrandra	Male	Georgia
Sp42	Sp42	Spinacia oleracea	Male	China
Sp43	Sp43	Spinacia oleracea	Male	China
Sp44	Sp44	Spinacia oleracea	Male	China
Sp45	Sp45	Spinacia oleracea	Male	China
Sp46	Sp46	Spinacia oleracea	Male	China
Sp54	Sp54	Spinacia oleracea	Female	China
Sp55	Sp55	Spinacia oleracea	Female	China
Sp63	Sp63	Spinacia oleracea	Female	China
Sp65	Sp65	Spinacia oleracea	Female	China
Sp74	Sp74	Spinacia oleracea	Female	China

## Sheet: Table S2
Table S2. Fully sex-linked SNPs in S. oleracea
#CHROM	POS	Females																				Male
		CGN16793	CS287	NSL22149	PI374233	Shelby	Sp54	Sp55	Sp63	Sp65	Sp74	Sparrow	Unipack12	US127	US153	US185	US213	US243	US257	US303	US59	CS315	PI604780	Sp42	Sp43	Sp44	Sp45	Sp46	US168	US214	US267	US294	US309
ChrY	86052057	G	G	G	G	G	G	G	G	G	G	G	G	G	G	G	G	G	G	G	G	K	K	K	K	K	K	K	K	K	K	K	K
ChrY	86085162	T	T	T	T	T	T	T	T	T	T	T	T	T	T	T	T	T	T	T	T	K	K	K	K	K	K	K	K	K	K	K	K
ChrY	86088390	C	C	C	C	C	C	C	C	C	C	C	C	C	C	C	C	C	C	C	C	M	M	M	M	M	M	M	M	M	M	M	M
ChrY	86179797	A	A	A	A	A	A	A	A	A	A	A	A	A	A	A	A	A	A	A	A	M	M	M	M	M	M	M	M	M	M	M	M
ChrY	86201248	A	A	A	A	A	A	A	A	A	A	A	A	A	A	A	A	A	A	A	A	W	W	W	W	W	W	W	W	W	W	W	W
ChrY	86222150	T	T	T	T	T	T	T	T	T	T	T	T	T	T	T	T	T	T	T	T	K	K	K	K	K	K	K	K	K	K	K	K
ChrY	86222504	T	T	T	T	T	T	T	T	T	T	T	T	T	T	T	T	T	T	T	T	Y	Y	Y	Y	Y	Y	Y	Y	Y	Y	Y	Y
ChrY	86230458	C	C	C	C	C	C	C	C	C	C	C	C	C	C	C	C	C	C	C	C	Y	Y	Y	Y	Y	Y	Y	Y	Y	Y	Y	Y
ChrY	86236838	T	T	T	T	T	T	T	T	T	T	T	T	T	T	T	T	T	T	T	T	Y	Y	Y	Y	Y	Y	Y	Y	Y	Y	Y	Y
ChrY	86238434	C	C	C	C	C	C	C	C	C	C	C	C	C	C	C	C	C	C	C	C	S	S	S	S	S	S	S	S	S	S	S	S
ChrY	86238820	G	G	G	G	G	G	G	G	G	G	G	G	G	G	G	G	G	G	G	G	R	R	R	R	R	R	R	R	R	R	R	R
ChrY	86265767	C	C	C	C	C	C	C	C	C	C	C	C	C	C	C	C	C	C	C	C	Y	Y	Y	Y	Y	Y	Y	Y	Y	Y	Y	Y
ChrY	86266132	G	G	G	G	G	G	G	G	G	G	G	G	G	G	G	G	G	G	G	G	R	R	R	R	R	R	R	R	R	R	R	R
ChrY	86266783	G	G	G	G	G	G	G	G	G	G	G	G	G	G	G	G	G	G	G	G	R	R	R	R	R	R	R	R	R	R	R	R
ChrY	86267770	A	A	A	A	A	A	A	A	A	A	A	A	A	A	A	A	A	A	A	A	M	M	M	M	M	M	M	M	M	M	M	M
ChrY	86269404	G	G	G	G	G	G	G	G	G	G	G	G	G	G	G	G	G	G	G	G	R	R	R	R	R	R	R	R	R	R	R	R
ChrY	86269777	T	T	T	T	T	T	T	T	T	T	T	T	T	T	T	T	T	T	T	T	Y	Y	Y	Y	Y	Y	Y	Y	Y	Y	Y	Y
ChrY	86276511	A	A	A	A	A	A	A	A	A	A	A	A	A	A	A	A	A	A	A	A	M	M	M	M	M	M	M	M	M	M	M	M
ChrY	86280377	C	C	C	C	C	C	C	C	C	C	C	C	C	C	C	C	C	C	C	C	Y	Y	Y	Y	Y	Y	Y	Y	Y	Y	Y	Y
ChrY	86282582	T	T	T	T	T	T	T	T	T	T	T	T	T	T	T	T	T	T	T	T	Y	Y	Y	Y	Y	Y	Y	Y	Y	Y	Y	Y
ChrY	86286385	G	G	G	G	G	G	G	G	G	G	G	G	G	G	G	G	G	G	G	G	R	R	R	R	R	R	R	R	R	R	R	R
ChrY	86287846	A	A	A	A	A	A	A	A	A	A	A	A	A	A	A	A	A	A	A	A	R	R	R	R	R	R	R	R	R	R	R	R
ChrY	86289883	G	G	G	G	G	G	G	G	G	G	G	G	G	G	G	G	G	G	G	G	R	R	R	R	R	R	R	R	R	R	R	R
ChrY	86294092	T	T	T	T	T	T	T	T	T	T	T	T	T	T	T	T	T	T	T	T	Y	Y	Y	Y	Y	Y	Y	Y	Y	Y	Y	Y
ChrY	86313749	T	T	T	T	T	T	T	T	T	T	T	T	T	T	T	T	T	T	T	T	K	K	K	K	K	K	K	K	K	K	K	K
ChrY	86314442	C	C	C	C	C	C	C	C	C	C	C	C	C	C	C	C	C	C	C	C	M	M	M	M	M	M	M	M	M	M	M	M
ChrY	86314945	C	C	C	C	C	C	C	C	C	C	C	C	C	C	C	C	C	C	C	C	S	S	S	S	S	S	S	S	S	S	S	S
ChrY	86342246	A	A	A	A	A	A	A	A	A	A	A	A	A	A	A	A	A	A	A	A	R	R	R	R	R	R	R	R	R	R	R	R
ChrY	86342285	A	A	A	A	A	A	A	A	A	A	A	A	A	A	A	A	A	A	A	A	W	W	W	W	W	W	W	W	W	W	W	W
ChrY	86364868	C	C	C	C	C	C	C	C	C	C	C	C	C	C	C	C	C	C	C	C	Y	Y	Y	Y	Y	Y	Y	Y	Y	Y	Y	Y
ChrY	86366932	G	G	G	G	G	G	G	G	G	G	G	G	G	G	G	G	G	G	G	G	S	S	S	S	S	S	S	S	S	S	S	S
ChrY	86367465	C	C	C	C	C	C	C	C	C	C	C	C	C	C	C	C	C	C	C	C	Y	Y	Y	Y	Y	Y	Y	Y	Y	Y	Y	Y
ChrY	86455555	T	T	T	T	T	T	T	T	T	T	T	T	T	T	T	T	T	T	T	T	Y	Y	Y	Y	Y	Y	Y	Y	Y	Y	Y	Y
ChrY	86474567	A	A	A	A	A	A	A	A	A	A	A	A	A	A	A	A	A	A	A	A	M	M	M	M	M	M	M	M	M	M	M	M
ChrY	86474611	C	C	C	C	C	C	C	C	C	C	C	C	C	C	C	C	C	C	C	C	M	M	M	M	M	M	M	M	M	M	M	M
ChrY	86481233	T	T	T	T	T	T	T	T	T	T	T	T	T	T	T	T	T	T	T	T	W	W	W	W	W	W	W	W	W	W	W	W
ChrY	86483419	T	T	T	T	T	T	T	T	T	T	T	T	T	T	T	T	T	T	T	T	Y	Y	Y	Y	Y	Y	Y	Y	Y	Y	Y	Y
ChrY	86484930	C	C	C	C	C	C	C	C	C	C	C	C	C	C	C	C	C	C	C	C	M	M	M	M	M	M	M	M	M	M	M	M
ChrY	86484962	A	A	A	A	A	A	A	A	A	A	A	A	A	A	A	A	A	A	A	A	R	R	R	R	R	R	R	R	R	R	R	R
ChrY	86492773	T	T	T	T	T	T	T	T	T	T	T	T	T	T	T	T	T	T	T	T	Y	Y	Y	Y	Y	Y	Y	Y	Y	Y	Y	Y
ChrY	86492867	A	A	A	A	A	A	A	A	A	A	A	A	A	A	A	A	A	A	A	A	R	R	R	R	R	R	R	R	R	R	R	R
ChrY	86495203	T	T	T	T	T	T	T	T	T	T	T	T	T	T	T	T	T	T	T	T	W	W	W	W	W	W	W	W	W	W	W	W
ChrY	86563893	A	A	A	A	A	A	A	A	A	A	A	A	A	A	A	A	A	A	A	A	W	W	W	W	W	W	W	W	W	W	W	W
ChrY	86583237	G	G	G	G	G	G	G	G	G	G	G	G	G	G	G	G	G	G	G	G	R	R	R	R	R	R	R	R	R	R	R	R
ChrY	86595182	C	C	C	C	C	C	C	C	C	C	C	C	C	C	C	C	C	C	C	C	Y	Y	Y	Y	Y	Y	Y	Y	Y	Y	Y	Y
ChrY	86595233	C	C	C	C	C	C	C	C	C	C	C	C	C	C	C	C	C	C	C	C	Y	Y	Y	Y	Y	Y	Y	Y	Y	Y	Y	Y
ChrY	86597010	G	G	G	G	G	G	G	G	G	G	G	G	G	G	G	G	G	G	G	G	R	R	R	R	R	R	R	R	R	R	R	R
ChrY	86641552	A	A	A	A	A	A	A	A	A	A	A	A	A	A	A	A	A	A	A	A	R	R	R	R	R	R	R	R	R	R	R	R
ChrY	86642665	G	G	G	G	G	G	G	G	G	G	G	G	G	G	G	G	G	G	G	G	R	R	R	R	R	R	R	R	R	R	R	R
ChrY	86648701	C	C	C	C	C	C	C	C	C	C	C	C	C	C	C	C	C	C	C	C	Y	Y	Y	Y	Y	Y	Y	Y	Y	Y	Y	Y
ChrY	86649048	G	G	G	G	G	G	G	G	G	G	G	G	G	G	G	G	G	G	G	G	S	S	S	S	S	S	S	S	S	S	S	S
ChrY	86673650	G	G	G	G	G	G	G	G	G	G	G	G	G	G	G	G	G	G	G	G	R	R	R	R	R	R	R	R	R	R	R	R
ChrY	86674291	C	C	C	C	C	C	C	C	C	C	C	C	C	C	C	C	C	C	C	C	Y	Y	Y	Y	Y	Y	Y	Y	Y	Y	Y	Y
ChrY	86680166	C	C	C	C	C	C	C	C	C	C	C	C	C	C	C	C	C	C	C	C	M	M	M	M	M	M	M	M	M	M	M	M
ChrY	86680234	T	T	T	T	T	T	T	T	T	T	T	T	T	T	T	T	T	T	T	T	K	K	K	K	K	K	K	K	K	K	K	K
ChrY	86681499	G	G	G	G	G	G	G	G	G	G	G	G	G	G	G	G	G	G	G	G	S	S	S	S	S	S	S	S	S	S	S	S
ChrY	86684375	G	G	G	G	G	G	G	G	G	G	G	G	G	G	G	G	G	G	G	G	R	R	R	R	R	R	R	R	R	R	R	R
ChrY	86686651	C	C	C	C	C	C	C	C	C	C	C	C	C	C	C	C	C	C	C	C	Y	Y	Y	Y	Y	Y	Y	Y	Y	Y	Y	Y
ChrY	86689964	G	G	G	G	G	G	G	G	G	G	G	G	G	G	G	G	G	G	G	G	R	R	R	R	R	R	R	R	R	R	R	R
ChrY	86690614	G	G	G	G	G	G	G	G	G	G	G	G	G	G	G	G	G	G	G	G	K	K	K	K	K	K	K	K	K	K	K	K
ChrY	86711753	T	T	T	T	T	T	T	T	T	T	T	T	T	T	T	T	T	T	T	T	Y	Y	Y	Y	Y	Y	Y	Y	Y	Y	Y	Y
ChrY	86733254	C	C	C	C	C	C	C	C	C	C	C	C	C	C	C	C	C	C	C	C	Y	Y	Y	Y	Y	Y	Y	Y	Y	Y	Y	Y
ChrY	86742443	A	A	A	A	A	A	A	A	A	A	A	A	A	A	A	A	A	A	A	A	R	R	R	R	R	R	R	R	R	R	R	R
ChrY	86746623	C	C	C	C	C	C	C	C	C	C	C	C	C	C	C	C	C	C	C	C	Y	Y	Y	Y	Y	Y	Y	Y	Y	Y	Y	Y
ChrY	86746684	A	A	A	A	A	A	A	A	A	A	A	A	A	A	A	A	A	A	A	A	R	R	R	R	R	R	R	R	R	R	R	R
ChrY	86828909	T	T	T	T	T	T	T	T	T	T	T	T	T	T	T	T	T	T	T	T	Y	Y	Y	Y	Y	Y	Y	Y	Y	Y	Y	Y
ChrY	86838092	G	G	G	G	G	G	G	G	G	G	G	G	G	G	G	G	G	G	G	G	K	K	K	K	K	K	K	K	K	K	K	K
ChrY	86839612	G	G	G	G	G	G	G	G	G	G	G	G	G	G	G	G	G	G	G	G	R	R	R	R	R	R	R	R	R	R	R	R
ChrY	86872868	A	A	A	A	A	A	A	A	A	A	A	A	A	A	A	A	A	A	A	A	M	M	M	M	M	M	M	M	M	M	M	M
ChrY	86873460	G	G	G	G	G	G	G	G	G	G	G	G	G	G	G	G	G	G	G	G	R	R	R	R	R	R	R	R	R	R	R	R
ChrY	86874225	T	T	T	T	T	T	T	T	T	T	T	T	T	T	T	T	T	T	T	T	Y	Y	Y	Y	Y	Y	Y	Y	Y	Y	Y	Y
ChrY	86874298	G	G	G	G	G	G	G	G	G	G	G	G	G	G	G	G	G	G	G	G	R	R	R	R	R	R	R	R	R	R	R	R
ChrY	86874469	C	C	C	C	C	C	C	C	C	C	C	C	C	C	C	C	C	C	C	C	M	M	M	M	M	M	M	M	M	M	M	M
ChrY	86874700	C	C	C	C	C	C	C	C	C	C	C	C	C	C	C	C	C	C	C	C	Y	Y	Y	Y	Y	Y	Y	Y	Y	Y	Y	Y
ChrY	86875739	C	C	C	C	C	C	C	C	C	C	C	C	C	C	C	C	C	C	C	C	Y	Y	Y	Y	Y	Y	Y	Y	Y	Y	Y	Y
ChrY	86878638	T	T	T	T	T	T	T	T	T	T	T	T	T	T	T	T	T	T	T	T	Y	Y	Y	Y	Y	Y	Y	Y	Y	Y	Y	Y
ChrY	86879226	C	C	C	C	C	C	C	C	C	C	C	C	C	C	C	C	C	C	C	C	Y	Y	Y	Y	Y	Y	Y	Y	Y	Y	Y	Y
ChrY	86879590	C	C	C	C	C	C	C	C	C	C	C	C	C	C	C	C	C	C	C	C	Y	Y	Y	Y	Y	Y	Y	Y	Y	Y	Y	Y
ChrY	86944648	A	A	A	A	A	A	A	A	A	A	A	A	A	A	A	A	A	A	A	A	W	W	W	W	W	W	W	W	W	W	W	W
ChrY	86945634	A	A	A	A	A	A	A	A	A	A	A	A	A	A	A	A	A	A	A	A	R	R	R	R	R	R	R	R	R	R	R	R
ChrY	86948285	A	A	A	A	A	A	A	A	A	A	A	A	A	A	A	A	A	A	A	A	R	R	R	R	R	R	R	R	R	R	R	R
ChrY	86963895	C	C	C	C	C	C	C	C	C	C	C	C	C	C	C	C	C	C	C	C	Y	Y	Y	Y	Y	Y	Y	Y	Y	Y	Y	Y
ChrY	86964182	C	C	C	C	C	C	C	C	C	C	C	C	C	C	C	C	C	C	C	C	S	S	S	S	S	S	S	S	S	S	S	S
ChrY	86968520	A	A	A	A	A	A	A	A	A	A	A	A	A	A	A	A	A	A	A	A	W	W	W	W	W	W	W	W	W	W	W	W
ChrY	86968521	A	A	A	A	A	A	A	A	A	A	A	A	A	A	A	A	A	A	A	A	M	M	M	M	M	M	M	M	M	M	M	M
ChrY	86969147	G	G	G	G	G	G	G	G	G	G	G	G	G	G	G	G	G	G	G	G	R	R	R	R	R	R	R	R	R	R	R	R
ChrY	86970722	C	C	C	C	C	C	C	C	C	C	C	C	C	C	C	C	C	C	C	C	Y	Y	Y	Y	Y	Y	Y	Y	Y	Y	Y	Y
ChrY	86977110	T	T	T	T	T	T	T	T	T	T	T	T	T	T	T	T	T	T	T	T	W	W	W	W	W	W	W	W	W	W	W	W
ChrY	86978013	T	T	T	T	T	T	T	T	T	T	T	T	T	T	T	T	T	T	T	T	K	K	K	K	K	K	K	K	K	K	K	K
ChrY	86981148	A	A	A	A	A	A	A	A	A	A	A	A	A	A	A	A	A	A	A	A	M	M	M	M	M	M	M	M	M	M	M	M
ChrY	86981576	G	G	G	G	G	G	G	G	G	G	G	G	G	G	G	G	G	G	G	G	R	R	R	R	R	R	R	R	R	R	R	R
ChrY	86982595	T	T	T	T	T	T	T	T	T	T	T	T	T	T	T	T	T	T	T	T	K	K	K	K	K	K	K	K	K	K	K	K
ChrY	86982719	C	C	C	C	C	C	C	C	C	C	C	C	C	C	C	C	C	C	C	C	Y	Y	Y	Y	Y	Y	Y	Y	Y	Y	Y	Y
ChrY	86982996	A	A	A	A	A	A	A	A	A	A	A	A	A	A	A	A	A	A	A	A	R	R	R	R	R	R	R	R	R	R	R	R
ChrY	86985297	C	C	C	C	C	C	C	C	C	C	C	C	C	C	C	C	C	C	C	C	Y	Y	Y	Y	Y	Y	Y	Y	Y	Y	Y	Y
ChrY	86986112	G	G	G	G	G	G	G	G	G	G	G	G	G	G	G	G	G	G	G	G	R	R	R	R	R	R	R	R	R	R	R	R
ChrY	86986713	C	C	C	C	C	C	C	C	C	C	C	C	C	C	C	C	C	C	C	C	Y	Y	Y	Y	Y	Y	Y	Y	Y	Y	Y	Y
ChrY	86992492	T	T	T	T	T	T	T	T	T	T	T	T	T	T	T	T	T	T	T	T	W	W	W	W	W	W	W	W	W	W	W	W
ChrY	87024004	A	A	A	A	A	A	A	A	A	A	A	A	A	A	A	A	A	A	A	A	R	R	R	R	R	R	R	R	R	R	R	R
ChrY	87026863	A	A	A	A	A	A	A	A	A	A	A	A	A	A	A	A	A	A	A	A	R	R	R	R	R	R	R	R	R	R	R	R
ChrY	87036161	A	A	A	A	A	A	A	A	A	A	A	A	A	A	A	A	A	A	A	A	W	W	W	W	W	W	W	W	W	W	W	W
ChrY	87036796	C	C	C	C	C	C	C	C	C	C	C	C	C	C	C	C	C	C	C	C	M	M	M	M	M	M	M	M	M	M	M	M
ChrY	87037884	G	G	G	G	G	G	G	G	G	G	G	G	G	G	G	G	G	G	G	G	K	K	K	K	K	K	K	K	K	K	K	K
ChrY	87039643	A	A	A	A	A	A	A	A	A	A	A	A	A	A	A	A	A	A	A	A	R	R	R	R	R	R	R	R	R	R	R	R
ChrY	87042875	C	C	C	C	C	C	C	C	C	C	C	C	C	C	C	C	C	C	C	C	Y	Y	Y	Y	Y	Y	Y	Y	Y	Y	Y	Y
ChrY	87110053	G	G	G	G	G	G	G	G	G	G	G	G	G	G	G	G	G	G	G	G	R	R	R	R	R	R	R	R	R	R	R	R
ChrY	87116599	G	G	G	G	G	G	G	G	G	G	G	G	G	G	G	G	G	G	G	G	R	R	R	R	R	R	R	R	R	R	R	R
ChrY	87116706	C	C	C	C	C	C	C	C	C	C	C	C	C	C	C	C	C	C	C	C	Y	Y	Y	Y	Y	Y	Y	Y	Y	Y	Y	Y
ChrY	87128619	G	G	G	G	G	G	G	G	G	G	G	G	G	G	G	G	G	G	G	G	R	R	R	R	R	R	R	R	R	R	R	R
ChrY	87133775	C	C	C	C	C	C	C	C	C	C	C	C	C	C	C	C	C	C	C	C	Y	Y	Y	Y	Y	Y	Y	Y	Y	Y	Y	Y
ChrY	87134374	G	G	G	G	G	G	G	G	G	G	G	G	G	G	G	G	G	G	G	G	R	R	R	R	R	R	R	R	R	R	R	R
ChrY	87138894	T	T	T	T	T	T	T	T	T	T	T	T	T	T	T	T	T	T	T	T	Y	Y	Y	Y	Y	Y	Y	Y	Y	Y	Y	Y
ChrY	87143569	T	T	T	T	T	T	T	T	T	T	T	T	T	T	T	T	T	T	T	T	W	W	W	W	W	W	W	W	W	W	W	W
ChrY	87143815	C	C	C	C	C	C	C	C	C	C	C	C	C	C	C	C	C	C	C	C	M	M	M	M	M	M	M	M	M	M	M	M
ChrY	87145449	G	G	G	G	G	G	G	G	G	G	G	G	G	G	G	G	G	G	G	G	K	K	K	K	K	K	K	K	K	K	K	K
ChrY	87152619	G	G	G	G	G	G	G	G	G	G	G	G	G	G	G	G	G	G	G	G	R	R	R	R	R	R	R	R	R	R	R	R
ChrY	87154750	G	G	G	G	G	G	G	G	G	G	G	G	G	G	G	G	G	G	G	G	R	R	R	R	R	R	R	R	R	R	R	R
ChrY	87159125	G	G	G	G	G	G	G	G	G	G	G	G	G	G	G	G	G	G	G	G	R	R	R	R	R	R	R	R	R	R	R	R
ChrY	87161164	T	T	T	T	T	T	T	T	T	T	T	T	T	T	T	T	T	T	T	T	Y	Y	Y	Y	Y	Y	Y	Y	Y	Y	Y	Y
ChrY	87161584	C	C	C	C	C	C	C	C	C	C	C	C	C	C	C	C	C	C	C	C	Y	Y	Y	Y	Y	Y	Y	Y	Y	Y	Y	Y
ChrY	87162460	G	G	G	G	G	G	G	G	G	G	G	G	G	G	G	G	G	G	G	G	R	R	R	R	R	R	R	R	R	R	R	R
ChrY	87167170	A	A	A	A	A	A	A	A	A	A	A	A	A	A	A	A	A	A	A	A	M	M	M	M	M	M	M	M	M	M	M	M
ChrY	87191798	C	C	C	C	C	C	C	C	C	C	C	C	C	C	C	C	C	C	C	C	M	M	M	M	M	M	M	M	M	M	M	M
ChrY	87193473	G	G	G	G	G	G	G	G	G	G	G	G	G	G	G	G	G	G	G	G	R	R	R	R	R	R	R	R	R	R	R	R
ChrY	87195352	G	G	G	G	G	G	G	G	G	G	G	G	G	G	G	G	G	G	G	G	R	R	R	R	R	R	R	R	R	R	R	R
ChrY	87195430	A	A	A	A	A	A	A	A	A	A	A	A	A	A	A	A	A	A	A	A	W	W	W	W	W	W	W	W	W	W	W	W
ChrY	87197247	A	A	A	A	A	A	A	A	A	A	A	A	A	A	A	A	A	A	A	A	M	M	M	M	M	M	M	M	M	M	M	M
ChrY	87198421	A	A	A	A	A	A	A	A	A	A	A	A	A	A	A	A	A	A	A	A	R	R	R	R	R	R	R	R	R	R	R	R
ChrY	87198424	C	C	C	C	C	C	C	C	C	C	C	C	C	C	C	C	C	C	C	C	S	S	S	S	S	S	S	S	S	S	S	S
ChrY	87198659	T	T	T	T	T	T	T	T	T	T	T	T	T	T	T	T	T	T	T	T	Y	Y	Y	Y	Y	Y	Y	Y	Y	Y	Y	Y
ChrY	87199647	C	C	C	C	C	C	C	C	C	C	C	C	C	C	C	C	C	C	C	C	Y	Y	Y	Y	Y	Y	Y	Y	Y	Y	Y	Y
ChrY	87199856	G	G	G	G	G	G	G	G	G	G	G	G	G	G	G	G	G	G	G	G	R	R	R	R	R	R	R	R	R	R	R	R
ChrY	87232047	A	A	A	A	A	A	A	A	A	A	A	A	A	A	A	A	A	A	A	A	W	W	W	W	W	W	W	W	W	W	W	W
ChrY	87240667	G	G	G	G	G	G	G	G	G	G	G	G	G	G	G	G	G	G	G	G	R	R	R	R	R	R	R	R	R	R	R	R
ChrY	87241627	G	G	G	G	G	G	G	G	G	G	G	G	G	G	G	G	G	G	G	G	R	R	R	R	R	R	R	R	R	R	R	R
ChrY	87241697	C	C	C	C	C	C	C	C	C	C	C	C	C	C	C	C	C	C	C	C	Y	Y	Y	Y	Y	Y	Y	Y	Y	Y	Y	Y
ChrY	87242871	G	G	G	G	G	G	G	G	G	G	G	G	G	G	G	G	G	G	G	G	R	R	R	R	R	R	R	R	R	R	R	R
ChrY	87243117	C	C	C	C	C	C	C	C	C	C	C	C	C	C	C	C	C	C	C	C	Y	Y	Y	Y	Y	Y	Y	Y	Y	Y	Y	Y
ChrY	87248376	T	T	T	T	T	T	T	T	T	T	T	T	T	T	T	T	T	T	T	T	K	K	K	K	K	K	K	K	K	K	K	K
ChrY	87250751	G	G	G	G	G	G	G	G	G	G	G	G	G	G	G	G	G	G	G	G	R	R	R	R	R	R	R	R	R	R	R	R
ChrY	87250998	G	G	G	G	G	G	G	G	G	G	G	G	G	G	G	G	G	G	G	G	R	R	R	R	R	R	R	R	R	R	R	R
ChrY	87253479	C	C	C	C	C	C	C	C	C	C	C	C	C	C	C	C	C	C	C	C	S	S	S	S	S	S	S	S	S	S	S	S
ChrY	87253935	T	T	T	T	T	T	T	T	T	T	T	T	T	T	T	T	T	T	T	T	K	K	K	K	K	K	K	K	K	K	K	K
ChrY	87254763	A	A	A	A	A	A	A	A	A	A	A	A	A	A	A	A	A	A	A	A	M	M	M	M	M	M	M	M	M	M	M	M
ChrY	87254838	G	G	G	G	G	G	G	G	G	G	G	G	G	G	G	G	G	G	G	G	K	K	K	K	K	K	K	K	K	K	K	K
ChrY	87254971	G	G	G	G	G	G	G	G	G	G	G	G	G	G	G	G	G	G	G	G	R	R	R	R	R	R	R	R	R	R	R	R
ChrY	87255459	T	T	T	T	T	T	T	T	T	T	T	T	T	T	T	T	T	T	T	T	Y	Y	Y	Y	Y	Y	Y	Y	Y	Y	Y	Y
ChrY	87256962	T	T	T	T	T	T	T	T	T	T	T	T	T	T	T	T	T	T	T	T	Y	Y	Y	Y	Y	Y	Y	Y	Y	Y	Y	Y
ChrY	87279940	G	G	G	G	G	G	G	G	G	G	G	G	G	G	G	G	G	G	G	G	R	R	R	R	R	R	R	R	R	R	R	R
ChrY	87280009	A	A	A	A	A	A	A	A	A	A	A	A	A	A	A	A	A	A	A	A	W	W	W	W	W	W	W	W	W	W	W	W
ChrY	87280643	G	G	G	G	G	G	G	G	G	G	G	G	G	G	G	G	G	G	G	G	R	R	R	R	R	R	R	R	R	R	R	R
ChrY	87281099	T	T	T	T	T	T	T	T	T	T	T	T	T	T	T	T	T	T	T	T	K	K	K	K	K	K	K	K	K	K	K	K
ChrY	87282440	C	C	C	C	C	C	C	C	C	C	C	C	C	C	C	C	C	C	C	C	S	S	S	S	S	S	S	S	S	S	S	S
ChrY	87282952	C	C	C	C	C	C	C	C	C	C	C	C	C	C	C	C	C	C	C	C	M	M	M	M	M	M	M	M	M	M	M	M
ChrY	87283885	C	C	C	C	C	C	C	C	C	C	C	C	C	C	C	C	C	C	C	C	Y	Y	Y	Y	Y	Y	Y	Y	Y	Y	Y	Y
ChrY	87283903	C	C	C	C	C	C	C	C	C	C	C	C	C	C	C	C	C	C	C	C	S	S	S	S	S	S	S	S	S	S	S	S
ChrY	87290108	A	A	A	A	A	A	A	A	A	A	A	A	A	A	A	A	A	A	A	A	R	R	R	R	R	R	R	R	R	R	R	R
ChrY	87292143	C	C	C	C	C	C	C	C	C	C	C	C	C	C	C	C	C	C	C	C	Y	Y	Y	Y	Y	Y	Y	Y	Y	Y	Y	Y
ChrY	87292304	C	C	C	C	C	C	C	C	C	C	C	C	C	C	C	C	C	C	C	C	Y	Y	Y	Y	Y	Y	Y	Y	Y	Y	Y	Y
ChrY	87316580	T	T	T	T	T	T	T	T	T	T	T	T	T	T	T	T	T	T	T	T	Y	Y	Y	Y	Y	Y	Y	Y	Y	Y	Y	Y
ChrY	87318596	T	T	T	T	T	T	T	T	T	T	T	T	T	T	T	T	T	T	T	T	Y	Y	Y	Y	Y	Y	Y	Y	Y	Y	Y	Y
ChrY	87318737	C	C	C	C	C	C	C	C	C	C	C	C	C	C	C	C	C	C	C	C	M	M	M	M	M	M	M	M	M	M	M	M
ChrY	87319927	T	T	T	T	T	T	T	T	T	T	T	T	T	T	T	T	T	T	T	T	W	W	W	W	W	W	W	W	W	W	W	W
ChrY	87320625	C	C	C	C	C	C	C	C	C	C	C	C	C	C	C	C	C	C	C	C	M	M	M	M	M	M	M	M	M	M	M	M
ChrY	87320693	T	T	T	T	T	T	T	T	T	T	T	T	T	T	T	T	T	T	T	T	W	W	W	W	W	W	W	W	W	W	W	W
ChrY	87322235	T	T	T	T	T	T	T	T	T	T	T	T	T	T	T	T	T	T	T	T	Y	Y	Y	Y	Y	Y	Y	Y	Y	Y	Y	Y
ChrY	87325303	C	C	C	C	C	C	C	C	C	C	C	C	C	C	C	C	C	C	C	C	Y	Y	Y	Y	Y	Y	Y	Y	Y	Y	Y	Y
ChrY	87325574	T	T	T	T	T	T	T	T	T	T	T	T	T	T	T	T	T	T	T	T	Y	Y	Y	Y	Y	Y	Y	Y	Y	Y	Y	Y
ChrY	87325607	T	T	T	T	T	T	T	T	T	T	T	T	T	T	T	T	T	T	T	T	Y	Y	Y	Y	Y	Y	Y	Y	Y	Y	Y	Y
ChrY	87330589	T	T	T	T	T	T	T	T	T	T	T	T	T	T	T	T	T	T	T	T	Y	Y	Y	Y	Y	Y	Y	Y	Y	Y	Y	Y
ChrY	87330637	C	C	C	C	C	C	C	C	C	C	C	C	C	C	C	C	C	C	C	C	Y	Y	Y	Y	Y	Y	Y	Y	Y	Y	Y	Y
ChrY	87379379	T	T	T	T	T	T	T	T	T	T	T	T	T	T	T	T	T	T	T	T	W	W	W	W	W	W	W	W	W	W	W	W
ChrY	87379426	A	A	A	A	A	A	A	A	A	A	A	A	A	A	A	A	A	A	A	A	R	R	R	R	R	R	R	R	R	R	R	R
ChrY	87379740	A	A	A	A	A	A	A	A	A	A	A	A	A	A	A	A	A	A	A	A	M	M	M	M	M	M	M	M	M	M	M	M
ChrY	87385171	T	T	T	T	T	T	T	T	T	T	T	T	T	T	T	T	T	T	T	T	Y	Y	Y	Y	Y	Y	Y	Y	Y	Y	Y	Y
ChrY	87385283	C	C	C	C	C	C	C	C	C	C	C	C	C	C	C	C	C	C	C	C	M	M	M	M	M	M	M	M	M	M	M	M
ChrY	87385393	T	T	T	T	T	T	T	T	T	T	T	T	T	T	T	T	T	T	T	T	Y	Y	Y	Y	Y	Y	Y	Y	Y	Y	Y	Y
ChrY	87385580	T	T	T	T	T	T	T	T	T	T	T	T	T	T	T	T	T	T	T	T	Y	Y	Y	Y	Y	Y	Y	Y	Y	Y	Y	Y
ChrY	87387860	C	C	C	C	C	C	C	C	C	C	C	C	C	C	C	C	C	C	C	C	S	S	S	S	S	S	S	S	S	S	S	S
ChrY	87388201	G	G	G	G	G	G	G	G	G	G	G	G	G	G	G	G	G	G	G	G	S	S	S	S	S	S	S	S	S	S	S	S
ChrY	87388298	G	G	G	G	G	G	G	G	G	G	G	G	G	G	G	G	G	G	G	G	S	S	S	S	S	S	S	S	S	S	S	S
ChrY	87388370	A	A	A	A	A	A	A	A	A	A	A	A	A	A	A	A	A	A	A	A	W	W	W	W	W	W	W	W	W	W	W	W
ChrY	87388609	G	G	G	G	G	G	G	G	G	G	G	G	G	G	G	G	G	G	G	G	S	S	S	S	S	S	S	S	S	S	S	S
ChrY	87389219	A	A	A	A	A	A	A	A	A	A	A	A	A	A	A	A	A	A	A	A	R	R	R	R	R	R	R	R	R	R	R	R
ChrY	87391616	G	G	G	G	G	G	G	G	G	G	G	G	G	G	G	G	G	G	G	G	R	R	R	R	R	R	R	R	R	R	R	R
ChrY	87392268	G	G	G	G	G	G	G	G	G	G	G	G	G	G	G	G	G	G	G	G	R	R	R	R	R	R	R	R	R	R	R	R
ChrY	87393063	A	A	A	A	A	A	A	A	A	A	A	A	A	A	A	A	A	A	A	A	W	W	W	W	W	W	W	W	W	W	W	W
ChrY	87393140	C	C	C	C	C	C	C	C	C	C	C	C	C	C	C	C	C	C	C	C	S	S	S	S	S	S	S	S	S	S	S	S
ChrY	87393149	C	C	C	C	C	C	C	C	C	C	C	C	C	C	C	C	C	C	C	C	M	M	M	M	M	M	M	M	M	M	M	M
ChrY	87393848	T	T	T	T	T	T	T	T	T	T	T	T	T	T	T	T	T	T	T	T	K	K	K	K	K	K	K	K	K	K	K	K
ChrY	87393868	T	T	T	T	T	T	T	T	T	T	T	T	T	T	T	T	T	T	T	T	W	W	W	W	W	W	W	W	W	W	W	W
ChrY	87393974	C	C	C	C	C	C	C	C	C	C	C	C	C	C	C	C	C	C	C	C	Y	Y	Y	Y	Y	Y	Y	Y	Y	Y	Y	Y
ChrY	87395174	A	A	A	A	A	A	A	A	A	A	A	A	A	A	A	A	A	A	A	A	R	R	R	R	R	R	R	R	R	R	R	R
ChrY	87396365	C	C	C	C	C	C	C	C	C	C	C	C	C	C	C	C	C	C	C	C	M	M	M	M	M	M	M	M	M	M	M	M
ChrY	87397893	T	T	T	T	T	T	T	T	T	T	T	T	T	T	T	T	T	T	T	T	W	W	W	W	W	W	W	W	W	W	W	W
ChrY	87430620	G	G	G	G	G	G	G	G	G	G	G	G	G	G	G	G	G	G	G	G	K	K	K	K	K	K	K	K	K	K	K	K
ChrY	87431879	G	G	G	G	G	G	G	G	G	G	G	G	G	G	G	G	G	G	G	G	R	R	R	R	R	R	R	R	R	R	R	R
ChrY	87431910	G	G	G	G	G	G	G	G	G	G	G	G	G	G	G	G	G	G	G	G	R	R	R	R	R	R	R	R	R	R	R	R
ChrY	87432111	T	T	T	T	T	T	T	T	T	T	T	T	T	T	T	T	T	T	T	T	W	W	W	W	W	W	W	W	W	W	W	W
ChrY	87432522	T	T	T	T	T	T	T	T	T	T	T	T	T	T	T	T	T	T	T	T	Y	Y	Y	Y	Y	Y	Y	Y	Y	Y	Y	Y
ChrY	87432599	G	G	G	G	G	G	G	G	G	G	G	G	G	G	G	G	G	G	G	G	R	R	R	R	R	R	R	R	R	R	R	R
ChrY	87433032	A	A	A	A	A	A	A	A	A	A	A	A	A	A	A	A	A	A	A	A	M	M	M	M	M	M	M	M	M	M	M	M
ChrY	87437212	T	T	T	T	T	T	T	T	T	T	T	T	T	T	T	T	T	T	T	T	Y	Y	Y	Y	Y	Y	Y	Y	Y	Y	Y	Y
ChrY	87437304	T	T	T	T	T	T	T	T	T	T	T	T	T	T	T	T	T	T	T	T	W	W	W	W	W	W	W	W	W	W	W	W
ChrY	87438001	A	A	A	A	A	A	A	A	A	A	A	A	A	A	A	A	A	A	A	A	R	R	R	R	R	R	R	R	R	R	R	R
ChrY	87447930	C	C	C	C	C	C	C	C	C	C	C	C	C	C	C	C	C	C	C	C	Y	Y	Y	Y	Y	Y	Y	Y	Y	Y	Y	Y
ChrY	87470675	C	C	C	C	C	C	C	C	C	C	C	C	C	C	C	C	C	C	C	C	Y	Y	Y	Y	Y	Y	Y	Y	Y	Y	Y	Y
ChrY	87472652	A	A	A	A	A	A	A	A	A	A	A	A	A	A	A	A	A	A	A	A	W	W	W	W	W	W	W	W	W	W	W	W
ChrY	87499695	G	G	G	G	G	G	G	G	G	G	G	G	G	G	G	G	G	G	G	G	R	R	R	R	R	R	R	R	R	R	R	R
ChrY	87503501	G	G	G	G	G	G	G	G	G	G	G	G	G	G	G	G	G	G	G	G	K	K	K	K	K	K	K	K	K	K	K	K
ChrY	87507651	T	T	T	T	T	T	T	T	T	T	T	T	T	T	T	T	T	T	T	T	Y	Y	Y	Y	Y	Y	Y	Y	Y	Y	Y	Y
ChrY	87509800	C	C	C	C	C	C	C	C	C	C	C	C	C	C	C	C	C	C	C	C	M	M	M	M	M	M	M	M	M	M	M	M
ChrY	87510537	G	G	G	G	G	G	G	G	G	G	G	G	G	G	G	G	G	G	G	G	S	S	S	S	S	S	S	S	S	S	S	S
ChrY	87511229	T	T	T	T	T	T	T	T	T	T	T	T	T	T	T	T	T	T	T	T	Y	Y	Y	Y	Y	Y	Y	Y	Y	Y	Y	Y
ChrY	87520063	T	T	T	T	T	T	T	T	T	T	T	T	T	T	T	T	T	T	T	T	Y	Y	Y	Y	Y	Y	Y	Y	Y	Y	Y	Y
ChrY	87522275	A	A	A	A	A	A	A	A	A	A	A	A	A	A	A	A	A	A	A	A	R	R	R	R	R	R	R	R	R	R	R	R
ChrY	87522353	T	T	T	T	T	T	T	T	T	T	T	T	T	T	T	T	T	T	T	T	Y	Y	Y	Y	Y	Y	Y	Y	Y	Y	Y	Y
ChrY	87522907	C	C	C	C	C	C	C	C	C	C	C	C	C	C	C	C	C	C	C	C	Y	Y	Y	Y	Y	Y	Y	Y	Y	Y	Y	Y
ChrY	87525048	T	T	T	T	T	T	T	T	T	T	T	T	T	T	T	T	T	T	T	T	Y	Y	Y	Y	Y	Y	Y	Y	Y	Y	Y	Y
ChrY	87525093	A	A	A	A	A	A	A	A	A	A	A	A	A	A	A	A	A	A	A	A	R	R	R	R	R	R	R	R	R	R	R	R
ChrY	87536930	C	C	C	C	C	C	C	C	C	C	C	C	C	C	C	C	C	C	C	C	M	M	M	M	M	M	M	M	M	M	M	M
ChrY	87540955	G	G	G	G	G	G	G	G	G	G	G	G	G	G	G	G	G	G	G	G	R	R	R	R	R	R	R	R	R	R	R	R
ChrY	87542294	T	T	T	T	T	T	T	T	T	T	T	T	T	T	T	T	T	T	T	T	W	W	W	W	W	W	W	W	W	W	W	W
ChrY	87543468	T	T	T	T	T	T	T	T	T	T	T	T	T	T	T	T	T	T	T	T	K	K	K	K	K	K	K	K	K	K	K	K
ChrY	87543472	T	T	T	T	T	T	T	T	T	T	T	T	T	T	T	T	T	T	T	T	Y	Y	Y	Y	Y	Y	Y	Y	Y	Y	Y	Y
ChrY	87545496	C	C	C	C	C	C	C	C	C	C	C	C	C	C	C	C	C	C	C	C	S	S	S	S	S	S	S	S	S	S	S	S
ChrY	87545592	G	G	G	G	G	G	G	G	G	G	G	G	G	G	G	G	G	G	G	G	S	S	S	S	S	S	S	S	S	S	S	S
ChrY	87545596	T	T	T	T	T	T	T	T	T	T	T	T	T	T	T	T	T	T	T	T	Y	Y	Y	Y	Y	Y	Y	Y	Y	Y	Y	Y
ChrY	87546887	T	T	T	T	T	T	T	T	T	T	T	T	T	T	T	T	T	T	T	T	K	K	K	K	K	K	K	K	K	K	K	K
ChrY	87547567	T	T	T	T	T	T	T	T	T	T	T	T	T	T	T	T	T	T	T	T	Y	Y	Y	Y	Y	Y	Y	Y	Y	Y	Y	Y
ChrY	87547746	T	T	T	T	T	T	T	T	T	T	T	T	T	T	T	T	T	T	T	T	K	K	K	K	K	K	K	K	K	K	K	K
ChrY	87548226	A	A	A	A	A	A	A	A	A	A	A	A	A	A	A	A	A	A	A	A	R	R	R	R	R	R	R	R	R	R	R	R
ChrY	87550171	C	C	C	C	C	C	C	C	C	C	C	C	C	C	C	C	C	C	C	C	Y	Y	Y	Y	Y	Y	Y	Y	Y	Y	Y	Y
ChrY	87551915	G	G	G	G	G	G	G	G	G	G	G	G	G	G	G	G	G	G	G	G	R	R	R	R	R	R	R	R	R	R	R	R
ChrY	87552387	A	A	A	A	A	A	A	A	A	A	A	A	A	A	A	A	A	A	A	A	R	R	R	R	R	R	R	R	R	R	R	R
ChrY	87556033	C	C	C	C	C	C	C	C	C	C	C	C	C	C	C	C	C	C	C	C	M	M	M	M	M	M	M	M	M	M	M	M
ChrY	87556145	C	C	C	C	C	C	C	C	C	C	C	C	C	C	C	C	C	C	C	C	Y	Y	Y	Y	Y	Y	Y	Y	Y	Y	Y	Y
ChrY	87559574	T	T	T	T	T	T	T	T	T	T	T	T	T	T	T	T	T	T	T	T	Y	Y	Y	Y	Y	Y	Y	Y	Y	Y	Y	Y
ChrY	87559765	A	A	A	A	A	A	A	A	A	A	A	A	A	A	A	A	A	A	A	A	W	W	W	W	W	W	W	W	W	W	W	W
ChrY	87560076	T	T	T	T	T	T	T	T	T	T	T	T	T	T	T	T	T	T	T	T	Y	Y	Y	Y	Y	Y	Y	Y	Y	Y	Y	Y
ChrY	87560558	G	G	G	G	G	G	G	G	G	G	G	G	G	G	G	G	G	G	G	G	R	R	R	R	R	R	R	R	R	R	R	R
ChrY	87611449	T	T	T	T	T	T	T	T	T	T	T	T	T	T	T	T	T	T	T	T	Y	Y	Y	Y	Y	Y	Y	Y	Y	Y	Y	Y
ChrY	87612194	G	G	G	G	G	G	G	G	G	G	G	G	G	G	G	G	G	G	G	G	S	S	S	S	S	S	S	S	S	S	S	S
ChrY	87612220	G	G	G	G	G	G	G	G	G	G	G	G	G	G	G	G	G	G	G	G	R	R	R	R	R	R	R	R	R	R	R	R
ChrY	87612355	C	C	C	C	C	C	C	C	C	C	C	C	C	C	C	C	C	C	C	C	Y	Y	Y	Y	Y	Y	Y	Y	Y	Y	Y	Y
ChrY	87613159	G	G	G	G	G	G	G	G	G	G	G	G	G	G	G	G	G	G	G	G	R	R	R	R	R	R	R	R	R	R	R	R
ChrY	87616571	A	A	A	A	A	A	A	A	A	A	A	A	A	A	A	A	A	A	A	A	W	W	W	W	W	W	W	W	W	W	W	W
ChrY	87618211	A	A	A	A	A	A	A	A	A	A	A	A	A	A	A	A	A	A	A	A	M	M	M	M	M	M	M	M	M	M	M	M
ChrY	87618408	A	A	A	A	A	A	A	A	A	A	A	A	A	A	A	A	A	A	A	A	R	R	R	R	R	R	R	R	R	R	R	R
ChrY	87656703	A	A	A	A	A	A	A	A	A	A	A	A	A	A	A	A	A	A	A	A	R	R	R	R	R	R	R	R	R	R	R	R
ChrY	87658326	A	A	A	A	A	A	A	A	A	A	A	A	A	A	A	A	A	A	A	A	W	W	W	W	W	W	W	W	W	W	W	W
ChrY	87658384	G	G	G	G	G	G	G	G	G	G	G	G	G	G	G	G	G	G	G	G	S	S	S	S	S	S	S	S	S	S	S	S
ChrY	87665187	A	A	A	A	A	A	A	A	A	A	A	A	A	A	A	A	A	A	A	A	M	M	M	M	M	M	M	M	M	M	M	M
ChrY	87666567	G	G	G	G	G	G	G	G	G	G	G	G	G	G	G	G	G	G	G	G	R	R	R	R	R	R	R	R	R	R	R	R
ChrY	87666585	A	A	A	A	A	A	A	A	A	A	A	A	A	A	A	A	A	A	A	A	R	R	R	R	R	R	R	R	R	R	R	R
ChrY	87667177	C	C	C	C	C	C	C	C	C	C	C	C	C	C	C	C	C	C	C	C	M	M	M	M	M	M	M	M	M	M	M	M
ChrY	87669300	G	G	G	G	G	G	G	G	G	G	G	G	G	G	G	G	G	G	G	G	R	R	R	R	R	R	R	R	R	R	R	R
ChrY	87669794	C	C	C	C	C	C	C	C	C	C	C	C	C	C	C	C	C	C	C	C	M	M	M	M	M	M	M	M	M	M	M	M
ChrY	87670698	C	C	C	C	C	C	C	C	C	C	C	C	C	C	C	C	C	C	C	C	Y	Y	Y	Y	Y	Y	Y	Y	Y	Y	Y	Y
ChrY	87672077	G	G	G	G	G	G	G	G	G	G	G	G	G	G	G	G	G	G	G	G	R	R	R	R	R	R	R	R	R	R	R	R
ChrY	87672517	T	T	T	T	T	T	T	T	T	T	T	T	T	T	T	T	T	T	T	T	Y	Y	Y	Y	Y	Y	Y	Y	Y	Y	Y	Y
ChrY	87673064	A	A	A	A	A	A	A	A	A	A	A	A	A	A	A	A	A	A	A	A	M	M	M	M	M	M	M	M	M	M	M	M
ChrY	87673136	T	T	T	T	T	T	T	T	T	T	T	T	T	T	T	T	T	T	T	T	Y	Y	Y	Y	Y	Y	Y	Y	Y	Y	Y	Y
ChrY	87674426	A	A	A	A	A	A	A	A	A	A	A	A	A	A	A	A	A	A	A	A	M	M	M	M	M	M	M	M	M	M	M	M
ChrY	87674993	T	T	T	T	T	T	T	T	T	T	T	T	T	T	T	T	T	T	T	T	W	W	W	W	W	W	W	W	W	W	W	W
ChrY	87675950	T	T	T	T	T	T	T	T	T	T	T	T	T	T	T	T	T	T	T	T	Y	Y	Y	Y	Y	Y	Y	Y	Y	Y	Y	Y
ChrY	87676150	A	A	A	A	A	A	A	A	A	A	A	A	A	A	A	A	A	A	A	A	R	R	R	R	R	R	R	R	R	R	R	R
ChrY	87676916	G	G	G	G	G	G	G	G	G	G	G	G	G	G	G	G	G	G	G	G	R	R	R	R	R	R	R	R	R	R	R	R
ChrY	87684431	G	G	G	G	G	G	G	G	G	G	G	G	G	G	G	G	G	G	G	G	K	K	K	K	K	K	K	K	K	K	K	K
ChrY	87685291	A	A	A	A	A	A	A	A	A	A	A	A	A	A	A	A	A	A	A	A	M	M	M	M	M	M	M	M	M	M	M	M
ChrY	87687679	A	A	A	A	A	A	A	A	A	A	A	A	A	A	A	A	A	A	A	A	W	W	W	W	W	W	W	W	W	W	W	W
ChrY	87697583	A	A	A	A	A	A	A	A	A	A	A	A	A	A	A	A	A	A	A	A	R	R	R	R	R	R	R	R	R	R	R	R
ChrY	87700319	T	T	T	T	T	T	T	T	T	T	T	T	T	T	T	T	T	T	T	T	Y	Y	Y	Y	Y	Y	Y	Y	Y	Y	Y	Y
ChrY	87702061	C	C	C	C	C	C	C	C	C	C	C	C	C	C	C	C	C	C	C	C	Y	Y	Y	Y	Y	Y	Y	Y	Y	Y	Y	Y
ChrY	87702880	A	A	A	A	A	A	A	A	A	A	A	A	A	A	A	A	A	A	A	A	M	M	M	M	M	M	M	M	M	M	M	M
ChrY	87706498	G	G	G	G	G	G	G	G	G	G	G	G	G	G	G	G	G	G	G	G	R	R	R	R	R	R	R	R	R	R	R	R
ChrY	87709289	T	T	T	T	T	T	T	T	T	T	T	T	T	T	T	T	T	T	T	T	W	W	W	W	W	W	W	W	W	W	W	W
ChrY	87713135	A	A	A	A	A	A	A	A	A	A	A	A	A	A	A	A	A	A	A	A	R	R	R	R	R	R	R	R	R	R	R	R
ChrY	87713351	G	G	G	G	G	G	G	G	G	G	G	G	G	G	G	G	G	G	G	G	R	R	R	R	R	R	R	R	R	R	R	R
ChrY	87713672	G	G	G	G	G	G	G	G	G	G	G	G	G	G	G	G	G	G	G	G	R	R	R	R	R	R	R	R	R	R	R	R
ChrY	87713747	G	G	G	G	G	G	G	G	G	G	G	G	G	G	G	G	G	G	G	G	K	K	K	K	K	K	K	K	K	K	K	K
ChrY	87713901	C	C	C	C	C	C	C	C	C	C	C	C	C	C	C	C	C	C	C	C	Y	Y	Y	Y	Y	Y	Y	Y	Y	Y	Y	Y
ChrY	87713986	T	T	T	T	T	T	T	T	T	T	T	T	T	T	T	T	T	T	T	T	Y	Y	Y	Y	Y	Y	Y	Y	Y	Y	Y	Y
ChrY	87714066	G	G	G	G	G	G	G	G	G	G	G	G	G	G	G	G	G	G	G	G	R	R	R	R	R	R	R	R	R	R	R	R
ChrY	87714212	A	A	A	A	A	A	A	A	A	A	A	A	A	A	A	A	A	A	A	A	M	M	M	M	M	M	M	M	M	M	M	M
ChrY	87714248	A	A	A	A	A	A	A	A	A	A	A	A	A	A	A	A	A	A	A	A	M	M	M	M	M	M	M	M	M	M	M	M
ChrY	87715715	T	T	T	T	T	T	T	T	T	T	T	T	T	T	T	T	T	T	T	T	W	W	W	W	W	W	W	W	W	W	W	W
ChrY	87717011	C	C	C	C	C	C	C	C	C	C	C	C	C	C	C	C	C	C	C	C	Y	Y	Y	Y	Y	Y	Y	Y	Y	Y	Y	Y
ChrY	87717718	A	A	A	A	A	A	A	A	A	A	A	A	A	A	A	A	A	A	A	A	M	M	M	M	M	M	M	M	M	M	M	M
ChrY	87717720	C	C	C	C	C	C	C	C	C	C	C	C	C	C	C	C	C	C	C	C	M	M	M	M	M	M	M	M	M	M	M	M
ChrY	87719089	G	G	G	G	G	G	G	G	G	G	G	G	G	G	G	G	G	G	G	G	K	K	K	K	K	K	K	K	K	K	K	K
ChrY	87719103	A	A	A	A	A	A	A	A	A	A	A	A	A	A	A	A	A	A	A	A	R	R	R	R	R	R	R	R	R	R	R	R
ChrY	87719550	T	T	T	T	T	T	T	T	T	T	T	T	T	T	T	T	T	T	T	T	K	K	K	K	K	K	K	K	K	K	K	K
ChrY	87729077	A	A	A	A	A	A	A	A	A	A	A	A	A	A	A	A	A	A	A	A	M	M	M	M	M	M	M	M	M	M	M	M
ChrY	87729180	C	C	C	C	C	C	C	C	C	C	C	C	C	C	C	C	C	C	C	C	Y	Y	Y	Y	Y	Y	Y	Y	Y	Y	Y	Y
ChrY	87729703	C	C	C	C	C	C	C	C	C	C	C	C	C	C	C	C	C	C	C	C	Y	Y	Y	Y	Y	Y	Y	Y	Y	Y	Y	Y
ChrY	87729754	C	C	C	C	C	C	C	C	C	C	C	C	C	C	C	C	C	C	C	C	Y	Y	Y	Y	Y	Y	Y	Y	Y	Y	Y	Y
ChrY	87731442	A	A	A	A	A	A	A	A	A	A	A	A	A	A	A	A	A	A	A	A	R	R	R	R	R	R	R	R	R	R	R	R
ChrY	87745068	C	C	C	C	C	C	C	C	C	C	C	C	C	C	C	C	C	C	C	C	Y	Y	Y	Y	Y	Y	Y	Y	Y	Y	Y	Y
ChrY	87829331	C	C	C	C	C	C	C	C	C	C	C	C	C	C	C	C	C	C	C	C	Y	Y	Y	Y	Y	Y	Y	Y	Y	Y	Y	Y
ChrY	87829379	G	G	G	G	G	G	G	G	G	G	G	G	G	G	G	G	G	G	G	G	R	R	R	R	R	R	R	R	R	R	R	R
ChrY	87833648	T	T	T	T	T	T	T	T	T	T	T	T	T	T	T	T	T	T	T	T	Y	Y	Y	Y	Y	Y	Y	Y	Y	Y	Y	Y
ChrY	87842756	G	G	G	G	G	G	G	G	G	G	G	G	G	G	G	G	G	G	G	G	R	R	R	R	R	R	R	R	R	R	R	R
ChrY	87843332	G	G	G	G	G	G	G	G	G	G	G	G	G	G	G	G	G	G	G	G	K	K	K	K	K	K	K	K	K	K	K	K
ChrY	87847748	G	G	G	G	G	G	G	G	G	G	G	G	G	G	G	G	G	G	G	G	S	S	S	S	S	S	S	S	S	S	S	S
ChrY	87849040	C	C	C	C	C	C	C	C	C	C	C	C	C	C	C	C	C	C	C	C	M	M	M	M	M	M	M	M	M	M	M	M
ChrY	87849752	A	A	A	A	A	A	A	A	A	A	A	A	A	A	A	A	A	A	A	A	W	W	W	W	W	W	W	W	W	W	W	W
ChrY	87851549	A	A	A	A	A	A	A	A	A	A	A	A	A	A	A	A	A	A	A	A	W	W	W	W	W	W	W	W	W	W	W	W
ChrY	87851598	T	T	T	T	T	T	T	T	T	T	T	T	T	T	T	T	T	T	T	T	K	K	K	K	K	K	K	K	K	K	K	K
ChrY	87864512	G	G	G	G	G	G	G	G	G	G	G	G	G	G	G	G	G	G	G	G	S	S	S	S	S	S	S	S	S	S	S	S
ChrY	87866685	G	G	G	G	G	G	G	G	G	G	G	G	G	G	G	G	G	G	G	G	R	R	R	R	R	R	R	R	R	R	R	R
ChrY	87871000	C	C	C	C	C	C	C	C	C	C	C	C	C	C	C	C	C	C	C	C	Y	Y	Y	Y	Y	Y	Y	Y	Y	Y	Y	Y
ChrY	87978661	G	G	G	G	G	G	G	G	G	G	G	G	G	G	G	G	G	G	G	G	K	K	K	K	K	K	K	K	K	K	K	K
ChrY	87996970	C	C	C	C	C	C	C	C	C	C	C	C	C	C	C	C	C	C	C	C	Y	Y	Y	Y	Y	Y	Y	Y	Y	Y	Y	Y
ChrY	87996976	T	T	T	T	T	T	T	T	T	T	T	T	T	T	T	T	T	T	T	T	K	K	K	K	K	K	K	K	K	K	K	K
ChrY	88007203	C	C	C	C	C	C	C	C	C	C	C	C	C	C	C	C	C	C	C	C	Y	Y	Y	Y	Y	Y	Y	Y	Y	Y	Y	Y
ChrY	88009390	T	T	T	T	T	T	T	T	T	T	T	T	T	T	T	T	T	T	T	T	W	W	W	W	W	W	W	W	W	W	W	W
ChrY	88009817	A	A	A	A	A	A	A	A	A	A	A	A	A	A	A	A	A	A	A	A	R	R	R	R	R	R	R	R	R	R	R	R
ChrY	88010365	A	A	A	A	A	A	A	A	A	A	A	A	A	A	A	A	A	A	A	A	M	M	M	M	M	M	M	M	M	M	M	M
ChrY	88010696	T	T	T	T	T	T	T	T	T	T	T	T	T	T	T	T	T	T	T	T	Y	Y	Y	Y	Y	Y	Y	Y	Y	Y	Y	Y
ChrY	88011221	G	G	G	G	G	G	G	G	G	G	G	G	G	G	G	G	G	G	G	G	R	R	R	R	R	R	R	R	R	R	R	R
ChrY	88011255	T	T	T	T	T	T	T	T	T	T	T	T	T	T	T	T	T	T	T	T	Y	Y	Y	Y	Y	Y	Y	Y	Y	Y	Y	Y
ChrY	88027423	G	G	G	G	G	G	G	G	G	G	G	G	G	G	G	G	G	G	G	G	R	R	R	R	R	R	R	R	R	R	R	R
ChrY	88028042	C	C	C	C	C	C	C	C	C	C	C	C	C	C	C	C	C	C	C	C	Y	Y	Y	Y	Y	Y	Y	Y	Y	Y	Y	Y
ChrY	88029197	G	G	G	G	G	G	G	G	G	G	G	G	G	G	G	G	G	G	G	G	S	S	S	S	S	S	S	S	S	S	S	S
ChrY	88030734	T	T	T	T	T	T	T	T	T	T	T	T	T	T	T	T	T	T	T	T	K	K	K	K	K	K	K	K	K	K	K	K
ChrY	88030849	A	A	A	A	A	A	A	A	A	A	A	A	A	A	A	A	A	A	A	A	M	M	M	M	M	M	M	M	M	M	M	M
ChrY	88032072	A	A	A	A	A	A	A	A	A	A	A	A	A	A	A	A	A	A	A	A	R	R	R	R	R	R	R	R	R	R	R	R
ChrY	88032754	G	G	G	G	G	G	G	G	G	G	G	G	G	G	G	G	G	G	G	G	R	R	R	R	R	R	R	R	R	R	R	R
ChrY	88032902	C	C	C	C	C	C	C	C	C	C	C	C	C	C	C	C	C	C	C	C	Y	Y	Y	Y	Y	Y	Y	Y	Y	Y	Y	Y
ChrY	88033065	T	T	T	T	T	T	T	T	T	T	T	T	T	T	T	T	T	T	T	T	W	W	W	W	W	W	W	W	W	W	W	W
ChrY	88033187	G	G	G	G	G	G	G	G	G	G	G	G	G	G	G	G	G	G	G	G	K	K	K	K	K	K	K	K	K	K	K	K
ChrY	88033485	A	A	A	A	A	A	A	A	A	A	A	A	A	A	A	A	A	A	A	A	R	R	R	R	R	R	R	R	R	R	R	R
ChrY	88035617	G	G	G	G	G	G	G	G	G	G	G	G	G	G	G	G	G	G	G	G	R	R	R	R	R	R	R	R	R	R	R	R
ChrY	88035820	T	T	T	T	T	T	T	T	T	T	T	T	T	T	T	T	T	T	T	T	Y	Y	Y	Y	Y	Y	Y	Y	Y	Y	Y	Y
ChrY	88035967	A	A	A	A	A	A	A	A	A	A	A	A	A	A	A	A	A	A	A	A	M	M	M	M	M	M	M	M	M	M	M	M
ChrY	88048388	T	T	T	T	T	T	T	T	T	T	T	T	T	T	T	T	T	T	T	T	K	K	K	K	K	K	K	K	K	K	K	K
ChrY	88050604	C	C	C	C	C	C	C	C	C	C	C	C	C	C	C	C	C	C	C	C	Y	Y	Y	Y	Y	Y	Y	Y	Y	Y	Y	Y
ChrY	88051749	G	G	G	G	G	G	G	G	G	G	G	G	G	G	G	G	G	G	G	G	R	R	R	R	R	R	R	R	R	R	R	R
ChrY	88051859	A	A	A	A	A	A	A	A	A	A	A	A	A	A	A	A	A	A	A	A	R	R	R	R	R	R	R	R	R	R	R	R
ChrY	88053848	G	G	G	G	G	G	G	G	G	G	G	G	G	G	G	G	G	G	G	G	R	R	R	R	R	R	R	R	R	R	R	R
ChrY	88057078	C	C	C	C	C	C	C	C	C	C	C	C	C	C	C	C	C	C	C	C	Y	Y	Y	Y	Y	Y	Y	Y	Y	Y	Y	Y
ChrY	88057966	C	C	C	C	C	C	C	C	C	C	C	C	C	C	C	C	C	C	C	C	Y	Y	Y	Y	Y	Y	Y	Y	Y	Y	Y	Y
ChrY	88061101	T	T	T	T	T	T	T	T	T	T	T	T	T	T	T	T	T	T	T	T	W	W	W	W	W	W	W	W	W	W	W	W
ChrY	88062406	T	T	T	T	T	T	T	T	T	T	T	T	T	T	T	T	T	T	T	T	K	K	K	K	K	K	K	K	K	K	K	K
ChrY	88081562	A	A	A	A	A	A	A	A	A	A	A	A	A	A	A	A	A	A	A	A	R	R	R	R	R	R	R	R	R	R	R	R
ChrY	88084274	A	A	A	A	A	A	A	A	A	A	A	A	A	A	A	A	A	A	A	A	R	R	R	R	R	R	R	R	R	R	R	R
ChrY	88084283	G	G	G	G	G	G	G	G	G	G	G	G	G	G	G	G	G	G	G	G	S	S	S	S	S	S	S	S	S	S	S	S
ChrY	88084933	T	T	T	T	T	T	T	T	T	T	T	T	T	T	T	T	T	T	T	T	W	W	W	W	W	W	W	W	W	W	W	W
ChrY	88084969	A	A	A	A	A	A	A	A	A	A	A	A	A	A	A	A	A	A	A	A	M	M	M	M	M	M	M	M	M	M	M	M
ChrY	88085299	G	G	G	G	G	G	G	G	G	G	G	G	G	G	G	G	G	G	G	G	R	R	R	R	R	R	R	R	R	R	R	R
ChrY	88085327	A	A	A	A	A	A	A	A	A	A	A	A	A	A	A	A	A	A	A	A	W	W	W	W	W	W	W	W	W	W	W	W
ChrY	88088182	A	A	A	A	A	A	A	A	A	A	A	A	A	A	A	A	A	A	A	A	M	M	M	M	M	M	M	M	M	M	M	M
ChrY	88090879	G	G	G	G	G	G	G	G	G	G	G	G	G	G	G	G	G	G	G	G	R	R	R	R	R	R	R	R	R	R	R	R
ChrY	88091440	C	C	C	C	C	C	C	C	C	C	C	C	C	C	C	C	C	C	C	C	Y	Y	Y	Y	Y	Y	Y	Y	Y	Y	Y	Y
ChrY	88094435	C	C	C	C	C	C	C	C	C	C	C	C	C	C	C	C	C	C	C	C	Y	Y	Y	Y	Y	Y	Y	Y	Y	Y	Y	Y
ChrY	88094936	A	A	A	A	A	A	A	A	A	A	A	A	A	A	A	A	A	A	A	A	R	R	R	R	R	R	R	R	R	R	R	R
ChrY	88100617	G	G	G	G	G	G	G	G	G	G	G	G	G	G	G	G	G	G	G	G	S	S	S	S	S	S	S	S	S	S	S	S
ChrY	88100656	C	C	C	C	C	C	C	C	C	C	C	C	C	C	C	C	C	C	C	C	Y	Y	Y	Y	Y	Y	Y	Y	Y	Y	Y	Y
ChrY	88101568	A	A	A	A	A	A	A	A	A	A	A	A	A	A	A	A	A	A	A	A	R	R	R	R	R	R	R	R	R	R	R	R
ChrY	88101686	C	C	C	C	C	C	C	C	C	C	C	C	C	C	C	C	C	C	C	C	Y	Y	Y	Y	Y	Y	Y	Y	Y	Y	Y	Y
ChrY	88104461	C	C	C	C	C	C	C	C	C	C	C	C	C	C	C	C	C	C	C	C	M	M	M	M	M	M	M	M	M	M	M	M
ChrY	88105116	T	T	T	T	T	T	T	T	T	T	T	T	T	T	T	T	T	T	T	T	Y	Y	Y	Y	Y	Y	Y	Y	Y	Y	Y	Y
ChrY	88106506	T	T	T	T	T	T	T	T	T	T	T	T	T	T	T	T	T	T	T	T	Y	Y	Y	Y	Y	Y	Y	Y	Y	Y	Y	Y
ChrY	88106898	A	A	A	A	A	A	A	A	A	A	A	A	A	A	A	A	A	A	A	A	R	R	R	R	R	R	R	R	R	R	R	R
ChrY	88107165	A	A	A	A	A	A	A	A	A	A	A	A	A	A	A	A	A	A	A	A	W	W	W	W	W	W	W	W	W	W	W	W
ChrY	88107226	A	A	A	A	A	A	A	A	A	A	A	A	A	A	A	A	A	A	A	A	R	R	R	R	R	R	R	R	R	R	R	R
ChrY	88107240	G	G	G	G	G	G	G	G	G	G	G	G	G	G	G	G	G	G	G	G	R	R	R	R	R	R	R	R	R	R	R	R
ChrY	88108219	C	C	C	C	C	C	C	C	C	C	C	C	C	C	C	C	C	C	C	C	M	M	M	M	M	M	M	M	M	M	M	M
ChrY	88108439	G	G	G	G	G	G	G	G	G	G	G	G	G	G	G	G	G	G	G	G	S	S	S	S	S	S	S	S	S	S	S	S
ChrY	88112514	C	C	C	C	C	C	C	C	C	C	C	C	C	C	C	C	C	C	C	C	Y	Y	Y	Y	Y	Y	Y	Y	Y	Y	Y	Y
ChrY	88112515	G	G	G	G	G	G	G	G	G	G	G	G	G	G	G	G	G	G	G	G	K	K	K	K	K	K	K	K	K	K	K	K
ChrY	88113660	G	G	G	G	G	G	G	G	G	G	G	G	G	G	G	G	G	G	G	G	R	R	R	R	R	R	R	R	R	R	R	R
ChrY	88114119	G	G	G	G	G	G	G	G	G	G	G	G	G	G	G	G	G	G	G	G	R	R	R	R	R	R	R	R	R	R	R	R
ChrY	88114552	T	T	T	T	T	T	T	T	T	T	T	T	T	T	T	T	T	T	T	T	Y	Y	Y	Y	Y	Y	Y	Y	Y	Y	Y	Y
ChrY	88116705	C	C	C	C	C	C	C	C	C	C	C	C	C	C	C	C	C	C	C	C	S	S	S	S	S	S	S	S	S	S	S	S
ChrY	88120272	C	C	C	C	C	C	C	C	C	C	C	C	C	C	C	C	C	C	C	C	Y	Y	Y	Y	Y	Y	Y	Y	Y	Y	Y	Y
ChrY	88124316	T	T	T	T	T	T	T	T	T	T	T	T	T	T	T	T	T	T	T	T	K	K	K	K	K	K	K	K	K	K	K	K
ChrY	88126043	C	C	C	C	C	C	C	C	C	C	C	C	C	C	C	C	C	C	C	C	Y	Y	Y	Y	Y	Y	Y	Y	Y	Y	Y	Y
ChrY	88127496	G	G	G	G	G	G	G	G	G	G	G	G	G	G	G	G	G	G	G	G	K	K	K	K	K	K	K	K	K	K	K	K
ChrY	88127590	A	A	A	A	A	A	A	A	A	A	A	A	A	A	A	A	A	A	A	A	R	R	R	R	R	R	R	R	R	R	R	R
ChrY	88133920	A	A	A	A	A	A	A	A	A	A	A	A	A	A	A	A	A	A	A	A	R	R	R	R	R	R	R	R	R	R	R	R
ChrY	88137309	T	T	T	T	T	T	T	T	T	T	T	T	T	T	T	T	T	T	T	T	Y	Y	Y	Y	Y	Y	Y	Y	Y	Y	Y	Y
ChrY	88137339	G	G	G	G	G	G	G	G	G	G	G	G	G	G	G	G	G	G	G	G	R	R	R	R	R	R	R	R	R	R	R	R
ChrY	88178984	C	C	C	C	C	C	C	C	C	C	C	C	C	C	C	C	C	C	C	C	M	M	M	M	M	M	M	M	M	M	M	M
ChrY	88181017	T	T	T	T	T	T	T	T	T	T	T	T	T	T	T	T	T	T	T	T	W	W	W	W	W	W	W	W	W	W	W	W
ChrY	88185888	C	C	C	C	C	C	C	C	C	C	C	C	C	C	C	C	C	C	C	C	S	S	S	S	S	S	S	S	S	S	S	S
ChrY	88194070	A	A	A	A	A	A	A	A	A	A	A	A	A	A	A	A	A	A	A	A	R	R	R	R	R	R	R	R	R	R	R	R
ChrY	88194829	A	A	A	A	A	A	A	A	A	A	A	A	A	A	A	A	A	A	A	A	R	R	R	R	R	R	R	R	R	R	R	R
ChrY	88196547	C	C	C	C	C	C	C	C	C	C	C	C	C	C	C	C	C	C	C	C	Y	Y	Y	Y	Y	Y	Y	Y	Y	Y	Y	Y
ChrY	88199234	C	C	C	C	C	C	C	C	C	C	C	C	C	C	C	C	C	C	C	C	Y	Y	Y	Y	Y	Y	Y	Y	Y	Y	Y	Y
ChrY	88206984	A	A	A	A	A	A	A	A	A	A	A	A	A	A	A	A	A	A	A	A	R	R	R	R	R	R	R	R	R	R	R	R
ChrY	88208766	C	C	C	C	C	C	C	C	C	C	C	C	C	C	C	C	C	C	C	C	S	S	S	S	S	S	S	S	S	S	S	S
ChrY	88208961	A	A	A	A	A	A	A	A	A	A	A	A	A	A	A	A	A	A	A	A	R	R	R	R	R	R	R	R	R	R	R	R
ChrY	88213430	G	G	G	G	G	G	G	G	G	G	G	G	G	G	G	G	G	G	G	G	K	K	K	K	K	K	K	K	K	K	K	K
ChrY	88230508	G	G	G	G	G	G	G	G	G	G	G	G	G	G	G	G	G	G	G	G	R	R	R	R	R	R	R	R	R	R	R	R
ChrY	88239206	T	T	T	T	T	T	T	T	T	T	T	T	T	T	T	T	T	T	T	T	K	K	K	K	K	K	K	K	K	K	K	K
ChrY	88239336	A	A	A	A	A	A	A	A	A	A	A	A	A	A	A	A	A	A	A	A	R	R	R	R	R	R	R	R	R	R	R	R
ChrY	88298854	C	C	C	C	C	C	C	C	C	C	C	C	C	C	C	C	C	C	C	C	Y	Y	Y	Y	Y	Y	Y	Y	Y	Y	Y	Y
ChrY	88301507	G	G	G	G	G	G	G	G	G	G	G	G	G	G	G	G	G	G	G	G	R	R	R	R	R	R	R	R	R	R	R	R
ChrY	88304689	A	A	A	A	A	A	A	A	A	A	A	A	A	A	A	A	A	A	A	A	W	W	W	W	W	W	W	W	W	W	W	W
ChrY	88305570	G	G	G	G	G	G	G	G	G	G	G	G	G	G	G	G	G	G	G	G	R	R	R	R	R	R	R	R	R	R	R	R
ChrY	88306832	A	A	A	A	A	A	A	A	A	A	A	A	A	A	A	A	A	A	A	A	R	R	R	R	R	R	R	R	R	R	R	R
ChrY	88312449	G	G	G	G	G	G	G	G	G	G	G	G	G	G	G	G	G	G	G	G	K	K	K	K	K	K	K	K	K	K	K	K
ChrY	88315250	G	G	G	G	G	G	G	G	G	G	G	G	G	G	G	G	G	G	G	G	K	K	K	K	K	K	K	K	K	K	K	K
ChrY	88330574	T	T	T	T	T	T	T	T	T	T	T	T	T	T	T	T	T	T	T	T	K	K	K	K	K	K	K	K	K	K	K	K
ChrY	88331069	G	G	G	G	G	G	G	G	G	G	G	G	G	G	G	G	G	G	G	G	R	R	R	R	R	R	R	R	R	R	R	R
ChrY	88347858	C	C	C	C	C	C	C	C	C	C	C	C	C	C	C	C	C	C	C	C	Y	Y	Y	Y	Y	Y	Y	Y	Y	Y	Y	Y
ChrY	88350843	C	C	C	C	C	C	C	C	C	C	C	C	C	C	C	C	C	C	C	C	Y	Y	Y	Y	Y	Y	Y	Y	Y	Y	Y	Y
ChrY	88352611	A	A	A	A	A	A	A	A	A	A	A	A	A	A	A	A	A	A	A	A	W	W	W	W	W	W	W	W	W	W	W	W
ChrY	88362085	G	G	G	G	G	G	G	G	G	G	G	G	G	G	G	G	G	G	G	G	R	R	R	R	R	R	R	R	R	R	R	R
ChrY	88409600	C	C	C	C	C	C	C	C	C	C	C	C	C	C	C	C	C	C	C	C	M	M	M	M	M	M	M	M	M	M	M	M
ChrY	88409712	G	G	G	G	G	G	G	G	G	G	G	G	G	G	G	G	G	G	G	G	S	S	S	S	S	S	S	S	S	S	S	S
ChrY	88409723	A	A	A	A	A	A	A	A	A	A	A	A	A	A	A	A	A	A	A	A	W	W	W	W	W	W	W	W	W	W	W	W
ChrY	88410890	A	A	A	A	A	A	A	A	A	A	A	A	A	A	A	A	A	A	A	A	M	M	M	M	M	M	M	M	M	M	M	M
ChrY	88410941	G	G	G	G	G	G	G	G	G	G	G	G	G	G	G	G	G	G	G	G	R	R	R	R	R	R	R	R	R	R	R	R
ChrY	88415003	G	G	G	G	G	G	G	G	G	G	G	G	G	G	G	G	G	G	G	G	R	R	R	R	R	R	R	R	R	R	R	R
ChrY	88417973	T	T	T	T	T	T	T	T	T	T	T	T	T	T	T	T	T	T	T	T	K	K	K	K	K	K	K	K	K	K	K	K
ChrY	88424424	G	G	G	G	G	G	G	G	G	G	G	G	G	G	G	G	G	G	G	G	S	S	S	S	S	S	S	S	S	S	S	S
ChrY	88435369	A	A	A	A	A	A	A	A	A	A	A	A	A	A	A	A	A	A	A	A	R	R	R	R	R	R	R	R	R	R	R	R
ChrY	88436338	G	G	G	G	G	G	G	G	G	G	G	G	G	G	G	G	G	G	G	G	R	R	R	R	R	R	R	R	R	R	R	R
ChrY	88437969	C	C	C	C	C	C	C	C	C	C	C	C	C	C	C	C	C	C	C	C	Y	Y	Y	Y	Y	Y	Y	Y	Y	Y	Y	Y
ChrY	88439097	T	T	T	T	T	T	T	T	T	T	T	T	T	T	T	T	T	T	T	T	Y	Y	Y	Y	Y	Y	Y	Y	Y	Y	Y	Y
ChrY	88439357	G	G	G	G	G	G	G	G	G	G	G	G	G	G	G	G	G	G	G	G	R	R	R	R	R	R	R	R	R	R	R	R
ChrY	88440302	T	T	T	T	T	T	T	T	T	T	T	T	T	T	T	T	T	T	T	T	Y	Y	Y	Y	Y	Y	Y	Y	Y	Y	Y	Y
ChrY	88440790	T	T	T	T	T	T	T	T	T	T	T	T	T	T	T	T	T	T	T	T	Y	Y	Y	Y	Y	Y	Y	Y	Y	Y	Y	Y
ChrY	88443751	A	A	A	A	A	A	A	A	A	A	A	A	A	A	A	A	A	A	A	A	R	R	R	R	R	R	R	R	R	R	R	R
ChrY	88445380	A	A	A	A	A	A	A	A	A	A	A	A	A	A	A	A	A	A	A	A	R	R	R	R	R	R	R	R	R	R	R	R
ChrY	88445542	C	C	C	C	C	C	C	C	C	C	C	C	C	C	C	C	C	C	C	C	M	M	M	M	M	M	M	M	M	M	M	M
ChrY	88449319	T	T	T	T	T	T	T	T	T	T	T	T	T	T	T	T	T	T	T	T	W	W	W	W	W	W	W	W	W	W	W	W
ChrY	88456411	T	T	T	T	T	T	T	T	T	T	T	T	T	T	T	T	T	T	T	T	K	K	K	K	K	K	K	K	K	K	K	K
ChrY	88456772	T	T	T	T	T	T	T	T	T	T	T	T	T	T	T	T	T	T	T	T	K	K	K	K	K	K	K	K	K	K	K	K
ChrY	88456799	G	G	G	G	G	G	G	G	G	G	G	G	G	G	G	G	G	G	G	G	R	R	R	R	R	R	R	R	R	R	R	R
ChrY	88457183	C	C	C	C	C	C	C	C	C	C	C	C	C	C	C	C	C	C	C	C	Y	Y	Y	Y	Y	Y	Y	Y	Y	Y	Y	Y
ChrY	88457397	C	C	C	C	C	C	C	C	C	C	C	C	C	C	C	C	C	C	C	C	Y	Y	Y	Y	Y	Y	Y	Y	Y	Y	Y	Y
ChrY	88460380	A	A	A	A	A	A	A	A	A	A	A	A	A	A	A	A	A	A	A	A	W	W	W	W	W	W	W	W	W	W	W	W
ChrY	88461446	T	T	T	T	T	T	T	T	T	T	T	T	T	T	T	T	T	T	T	T	Y	Y	Y	Y	Y	Y	Y	Y	Y	Y	Y	Y
ChrY	88464150	C	C	C	C	C	C	C	C	C	C	C	C	C	C	C	C	C	C	C	C	M	M	M	M	M	M	M	M	M	M	M	M
ChrY	88467435	C	C	C	C	C	C	C	C	C	C	C	C	C	C	C	C	C	C	C	C	Y	Y	Y	Y	Y	Y	Y	Y	Y	Y	Y	Y
ChrY	88484497	T	T	T	T	T	T	T	T	T	T	T	T	T	T	T	T	T	T	T	T	Y	Y	Y	Y	Y	Y	Y	Y	Y	Y	Y	Y
ChrY	88486894	T	T	T	T	T	T	T	T	T	T	T	T	T	T	T	T	T	T	T	T	Y	Y	Y	Y	Y	Y	Y	Y	Y	Y	Y	Y
ChrY	88489204	C	C	C	C	C	C	C	C	C	C	C	C	C	C	C	C	C	C	C	C	Y	Y	Y	Y	Y	Y	Y	Y	Y	Y	Y	Y
ChrY	88489364	T	T	T	T	T	T	T	T	T	T	T	T	T	T	T	T	T	T	T	T	K	K	K	K	K	K	K	K	K	K	K	K
ChrY	88489567	A	A	A	A	A	A	A	A	A	A	A	A	A	A	A	A	A	A	A	A	R	R	R	R	R	R	R	R	R	R	R	R
ChrY	88490265	A	A	A	A	A	A	A	A	A	A	A	A	A	A	A	A	A	A	A	A	R	R	R	R	R	R	R	R	R	R	R	R
ChrY	88490354	G	G	G	G	G	G	G	G	G	G	G	G	G	G	G	G	G	G	G	G	R	R	R	R	R	R	R	R	R	R	R	R
ChrY	88492542	G	G	G	G	G	G	G	G	G	G	G	G	G	G	G	G	G	G	G	G	S	S	S	S	S	S	S	S	S	S	S	S
ChrY	88493389	A	A	A	A	A	A	A	A	A	A	A	A	A	A	A	A	A	A	A	A	M	M	M	M	M	M	M	M	M	M	M	M
ChrY	88494760	G	G	G	G	G	G	G	G	G	G	G	G	G	G	G	G	G	G	G	G	K	K	K	K	K	K	K	K	K	K	K	K
ChrY	88511564	C	C	C	C	C	C	C	C	C	C	C	C	C	C	C	C	C	C	C	C	M	M	M	M	M	M	M	M	M	M	M	M
ChrY	88531992	A	A	A	A	A	A	A	A	A	A	A	A	A	A	A	A	A	A	A	A	M	M	M	M	M	M	M	M	M	M	M	M
ChrY	88534502	A	A	A	A	A	A	A	A	A	A	A	A	A	A	A	A	A	A	A	A	M	M	M	M	M	M	M	M	M	M	M	M
ChrY	88534645	A	A	A	A	A	A	A	A	A	A	A	A	A	A	A	A	A	A	A	A	W	W	W	W	W	W	W	W	W	W	W	W
ChrY	88538846	T	T	T	T	T	T	T	T	T	T	T	T	T	T	T	T	T	T	T	T	Y	Y	Y	Y	Y	Y	Y	Y	Y	Y	Y	Y
ChrY	88540962	C	C	C	C	C	C	C	C	C	C	C	C	C	C	C	C	C	C	C	C	Y	Y	Y	Y	Y	Y	Y	Y	Y	Y	Y	Y
ChrY	88541603	T	T	T	T	T	T	T	T	T	T	T	T	T	T	T	T	T	T	T	T	K	K	K	K	K	K	K	K	K	K	K	K
ChrY	88541779	G	G	G	G	G	G	G	G	G	G	G	G	G	G	G	G	G	G	G	G	S	S	S	S	S	S	S	S	S	S	S	S
ChrY	88545978	T	T	T	T	T	T	T	T	T	T	T	T	T	T	T	T	T	T	T	T	Y	Y	Y	Y	Y	Y	Y	Y	Y	Y	Y	Y
ChrY	88546085	G	G	G	G	G	G	G	G	G	G	G	G	G	G	G	G	G	G	G	G	K	K	K	K	K	K	K	K	K	K	K	K
ChrY	88546108	A	A	A	A	A	A	A	A	A	A	A	A	A	A	A	A	A	A	A	A	W	W	W	W	W	W	W	W	W	W	W	W
ChrY	88547607	T	T	T	T	T	T	T	T	T	T	T	T	T	T	T	T	T	T	T	T	Y	Y	Y	Y	Y	Y	Y	Y	Y	Y	Y	Y
ChrY	88548103	G	G	G	G	G	G	G	G	G	G	G	G	G	G	G	G	G	G	G	G	K	K	K	K	K	K	K	K	K	K	K	K
ChrY	88548717	A	A	A	A	A	A	A	A	A	A	A	A	A	A	A	A	A	A	A	A	R	R	R	R	R	R	R	R	R	R	R	R
ChrY	88550339	T	T	T	T	T	T	T	T	T	T	T	T	T	T	T	T	T	T	T	T	Y	Y	Y	Y	Y	Y	Y	Y	Y	Y	Y	Y
ChrY	88553925	C	C	C	C	C	C	C	C	C	C	C	C	C	C	C	C	C	C	C	C	Y	Y	Y	Y	Y	Y	Y	Y	Y	Y	Y	Y
ChrY	88553944	C	C	C	C	C	C	C	C	C	C	C	C	C	C	C	C	C	C	C	C	M	M	M	M	M	M	M	M	M	M	M	M
ChrY	88554026	C	C	C	C	C	C	C	C	C	C	C	C	C	C	C	C	C	C	C	C	Y	Y	Y	Y	Y	Y	Y	Y	Y	Y	Y	Y
ChrY	88558068	G	G	G	G	G	G	G	G	G	G	G	G	G	G	G	G	G	G	G	G	S	S	S	S	S	S	S	S	S	S	S	S
ChrY	88558069	C	C	C	C	C	C	C	C	C	C	C	C	C	C	C	C	C	C	C	C	Y	Y	Y	Y	Y	Y	Y	Y	Y	Y	Y	Y
ChrY	88566298	T	T	T	T	T	T	T	T	T	T	T	T	T	T	T	T	T	T	T	T	Y	Y	Y	Y	Y	Y	Y	Y	Y	Y	Y	Y
ChrY	88568061	T	T	T	T	T	T	T	T	T	T	T	T	T	T	T	T	T	T	T	T	K	K	K	K	K	K	K	K	K	K	K	K
ChrY	88568423	A	A	A	A	A	A	A	A	A	A	A	A	A	A	A	A	A	A	A	A	R	R	R	R	R	R	R	R	R	R	R	R
ChrY	88568596	A	A	A	A	A	A	A	A	A	A	A	A	A	A	A	A	A	A	A	A	R	R	R	R	R	R	R	R	R	R	R	R
ChrY	88569173	T	T	T	T	T	T	T	T	T	T	T	T	T	T	T	T	T	T	T	T	W	W	W	W	W	W	W	W	W	W	W	W
ChrY	88569671	A	A	A	A	A	A	A	A	A	A	A	A	A	A	A	A	A	A	A	A	R	R	R	R	R	R	R	R	R	R	R	R
ChrY	88570126	G	G	G	G	G	G	G	G	G	G	G	G	G	G	G	G	G	G	G	G	S	S	S	S	S	S	S	S	S	S	S	S
ChrY	88570713	C	C	C	C	C	C	C	C	C	C	C	C	C	C	C	C	C	C	C	C	M	M	M	M	M	M	M	M	M	M	M	M
ChrY	88571255	A	A	A	A	A	A	A	A	A	A	A	A	A	A	A	A	A	A	A	A	M	M	M	M	M	M	M	M	M	M	M	M
ChrY	88571846	A	A	A	A	A	A	A	A	A	A	A	A	A	A	A	A	A	A	A	A	M	M	M	M	M	M	M	M	M	M	M	M
ChrY	88573618	T	T	T	T	T	T	T	T	T	T	T	T	T	T	T	T	T	T	T	T	Y	Y	Y	Y	Y	Y	Y	Y	Y	Y	Y	Y
ChrY	88575247	G	G	G	G	G	G	G	G	G	G	G	G	G	G	G	G	G	G	G	G	K	K	K	K	K	K	K	K	K	K	K	K
ChrY	88575466	T	T	T	T	T	T	T	T	T	T	T	T	T	T	T	T	T	T	T	T	Y	Y	Y	Y	Y	Y	Y	Y	Y	Y	Y	Y
ChrY	88575495	G	G	G	G	G	G	G	G	G	G	G	G	G	G	G	G	G	G	G	G	R	R	R	R	R	R	R	R	R	R	R	R
ChrY	88575952	C	C	C	C	C	C	C	C	C	C	C	C	C	C	C	C	C	C	C	C	M	M	M	M	M	M	M	M	M	M	M	M
ChrY	88576188	T	T	T	T	T	T	T	T	T	T	T	T	T	T	T	T	T	T	T	T	K	K	K	K	K	K	K	K	K	K	K	K
ChrY	88576427	T	T	T	T	T	T	T	T	T	T	T	T	T	T	T	T	T	T	T	T	Y	Y	Y	Y	Y	Y	Y	Y	Y	Y	Y	Y
ChrY	88576832	A	A	A	A	A	A	A	A	A	A	A	A	A	A	A	A	A	A	A	A	R	R	R	R	R	R	R	R	R	R	R	R
ChrY	88577018	G	G	G	G	G	G	G	G	G	G	G	G	G	G	G	G	G	G	G	G	R	R	R	R	R	R	R	R	R	R	R	R
ChrY	88577616	T	T	T	T	T	T	T	T	T	T	T	T	T	T	T	T	T	T	T	T	Y	Y	Y	Y	Y	Y	Y	Y	Y	Y	Y	Y
ChrY	88578110	G	G	G	G	G	G	G	G	G	G	G	G	G	G	G	G	G	G	G	G	R	R	R	R	R	R	R	R	R	R	R	R
ChrY	88580194	C	C	C	C	C	C	C	C	C	C	C	C	C	C	C	C	C	C	C	C	M	M	M	M	M	M	M	M	M	M	M	M
ChrY	88580486	C	C	C	C	C	C	C	C	C	C	C	C	C	C	C	C	C	C	C	C	M	M	M	M	M	M	M	M	M	M	M	M
ChrY	88580659	C	C	C	C	C	C	C	C	C	C	C	C	C	C	C	C	C	C	C	C	M	M	M	M	M	M	M	M	M	M	M	M
ChrY	88580977	A	A	A	A	A	A	A	A	A	A	A	A	A	A	A	A	A	A	A	A	M	M	M	M	M	M	M	M	M	M	M	M
ChrY	88581554	T	T	T	T	T	T	T	T	T	T	T	T	T	T	T	T	T	T	T	T	K	K	K	K	K	K	K	K	K	K	K	K
ChrY	88583651	T	T	T	T	T	T	T	T	T	T	T	T	T	T	T	T	T	T	T	T	K	K	K	K	K	K	K	K	K	K	K	K
ChrY	88584140	G	G	G	G	G	G	G	G	G	G	G	G	G	G	G	G	G	G	G	G	S	S	S	S	S	S	S	S	S	S	S	S
ChrY	88584556	A	A	A	A	A	A	A	A	A	A	A	A	A	A	A	A	A	A	A	A	W	W	W	W	W	W	W	W	W	W	W	W
ChrY	88585242	T	T	T	T	T	T	T	T	T	T	T	T	T	T	T	T	T	T	T	T	Y	Y	Y	Y	Y	Y	Y	Y	Y	Y	Y	Y
ChrY	88585376	C	C	C	C	C	C	C	C	C	C	C	C	C	C	C	C	C	C	C	C	Y	Y	Y	Y	Y	Y	Y	Y	Y	Y	Y	Y
ChrY	88585923	G	G	G	G	G	G	G	G	G	G	G	G	G	G	G	G	G	G	G	G	R	R	R	R	R	R	R	R	R	R	R	R
ChrY	88586003	C	C	C	C	C	C	C	C	C	C	C	C	C	C	C	C	C	C	C	C	Y	Y	Y	Y	Y	Y	Y	Y	Y	Y	Y	Y
ChrY	88586038	G	G	G	G	G	G	G	G	G	G	G	G	G	G	G	G	G	G	G	G	K	K	K	K	K	K	K	K	K	K	K	K
ChrY	88587170	C	C	C	C	C	C	C	C	C	C	C	C	C	C	C	C	C	C	C	C	Y	Y	Y	Y	Y	Y	Y	Y	Y	Y	Y	Y
ChrY	88587943	C	C	C	C	C	C	C	C	C	C	C	C	C	C	C	C	C	C	C	C	M	M	M	M	M	M	M	M	M	M	M	M
ChrY	88590185	G	G	G	G	G	G	G	G	G	G	G	G	G	G	G	G	G	G	G	G	K	K	K	K	K	K	K	K	K	K	K	K
ChrY	88592321	C	C	C	C	C	C	C	C	C	C	C	C	C	C	C	C	C	C	C	C	S	S	S	S	S	S	S	S	S	S	S	S
ChrY	88592343	C	C	C	C	C	C	C	C	C	C	C	C	C	C	C	C	C	C	C	C	M	M	M	M	M	M	M	M	M	M	M	M
ChrY	88593952	C	C	C	C	C	C	C	C	C	C	C	C	C	C	C	C	C	C	C	C	Y	Y	Y	Y	Y	Y	Y	Y	Y	Y	Y	Y
ChrY	88594213	C	C	C	C	C	C	C	C	C	C	C	C	C	C	C	C	C	C	C	C	Y	Y	Y	Y	Y	Y	Y	Y	Y	Y	Y	Y
ChrY	88594916	C	C	C	C	C	C	C	C	C	C	C	C	C	C	C	C	C	C	C	C	M	M	M	M	M	M	M	M	M	M	M	M
ChrY	88597654	T	T	T	T	T	T	T	T	T	T	T	T	T	T	T	T	T	T	T	T	Y	Y	Y	Y	Y	Y	Y	Y	Y	Y	Y	Y
ChrY	88600119	T	T	T	T	T	T	T	T	T	T	T	T	T	T	T	T	T	T	T	T	Y	Y	Y	Y	Y	Y	Y	Y	Y	Y	Y	Y
ChrY	88600423	T	T	T	T	T	T	T	T	T	T	T	T	T	T	T	T	T	T	T	T	K	K	K	K	K	K	K	K	K	K	K	K
ChrY	88606389	C	C	C	C	C	C	C	C	C	C	C	C	C	C	C	C	C	C	C	C	M	M	M	M	M	M	M	M	M	M	M	M
ChrY	88606557	A	A	A	A	A	A	A	A	A	A	A	A	A	A	A	A	A	A	A	A	R	R	R	R	R	R	R	R	R	R	R	R
ChrY	88606593	A	A	A	A	A	A	A	A	A	A	A	A	A	A	A	A	A	A	A	A	R	R	R	R	R	R	R	R	R	R	R	R
ChrY	88608365	T	T	T	T	T	T	T	T	T	T	T	T	T	T	T	T	T	T	T	T	Y	Y	Y	Y	Y	Y	Y	Y	Y	Y	Y	Y
ChrY	88608445	G	G	G	G	G	G	G	G	G	G	G	G	G	G	G	G	G	G	G	G	R	R	R	R	R	R	R	R	R	R	R	R
ChrY	88608487	A	A	A	A	A	A	A	A	A	A	A	A	A	A	A	A	A	A	A	A	R	R	R	R	R	R	R	R	R	R	R	R
ChrY	88608721	C	C	C	C	C	C	C	C	C	C	C	C	C	C	C	C	C	C	C	C	Y	Y	Y	Y	Y	Y	Y	Y	Y	Y	Y	Y
ChrY	88611240	G	G	G	G	G	G	G	G	G	G	G	G	G	G	G	G	G	G	G	G	R	R	R	R	R	R	R	R	R	R	R	R
ChrY	88611457	T	T	T	T	T	T	T	T	T	T	T	T	T	T	T	T	T	T	T	T	W	W	W	W	W	W	W	W	W	W	W	W
ChrY	88611499	A	A	A	A	A	A	A	A	A	A	A	A	A	A	A	A	A	A	A	A	R	R	R	R	R	R	R	R	R	R	R	R
ChrY	88614521	C	C	C	C	C	C	C	C	C	C	C	C	C	C	C	C	C	C	C	C	Y	Y	Y	Y	Y	Y	Y	Y	Y	Y	Y	Y
ChrY	88614562	A	A	A	A	A	A	A	A	A	A	A	A	A	A	A	A	A	A	A	A	R	R	R	R	R	R	R	R	R	R	R	R
ChrY	88614702	G	G	G	G	G	G	G	G	G	G	G	G	G	G	G	G	G	G	G	G	R	R	R	R	R	R	R	R	R	R	R	R
ChrY	88614747	G	G	G	G	G	G	G	G	G	G	G	G	G	G	G	G	G	G	G	G	R	R	R	R	R	R	R	R	R	R	R	R
ChrY	88618440	T	T	T	T	T	T	T	T	T	T	T	T	T	T	T	T	T	T	T	T	Y	Y	Y	Y	Y	Y	Y	Y	Y	Y	Y	Y
ChrY	88618480	G	G	G	G	G	G	G	G	G	G	G	G	G	G	G	G	G	G	G	G	S	S	S	S	S	S	S	S	S	S	S	S
ChrY	88619562	G	G	G	G	G	G	G	G	G	G	G	G	G	G	G	G	G	G	G	G	K	K	K	K	K	K	K	K	K	K	K	K
ChrY	88619747	C	C	C	C	C	C	C	C	C	C	C	C	C	C	C	C	C	C	C	C	S	S	S	S	S	S	S	S	S	S	S	S
ChrY	88619879	A	A	A	A	A	A	A	A	A	A	A	A	A	A	A	A	A	A	A	A	W	W	W	W	W	W	W	W	W	W	W	W
ChrY	88621945	T	T	T	T	T	T	T	T	T	T	T	T	T	T	T	T	T	T	T	T	W	W	W	W	W	W	W	W	W	W	W	W
ChrY	88623547	C	C	C	C	C	C	C	C	C	C	C	C	C	C	C	C	C	C	C	C	Y	Y	Y	Y	Y	Y	Y	Y	Y	Y	Y	Y
ChrY	88625420	C	C	C	C	C	C	C	C	C	C	C	C	C	C	C	C	C	C	C	C	M	M	M	M	M	M	M	M	M	M	M	M
ChrY	88625759	T	T	T	T	T	T	T	T	T	T	T	T	T	T	T	T	T	T	T	T	Y	Y	Y	Y	Y	Y	Y	Y	Y	Y	Y	Y
ChrY	88625920	C	C	C	C	C	C	C	C	C	C	C	C	C	C	C	C	C	C	C	C	Y	Y	Y	Y	Y	Y	Y	Y	Y	Y	Y	Y
ChrY	88625927	A	A	A	A	A	A	A	A	A	A	A	A	A	A	A	A	A	A	A	A	R	R	R	R	R	R	R	R	R	R	R	R
ChrY	88626146	A	A	A	A	A	A	A	A	A	A	A	A	A	A	A	A	A	A	A	A	R	R	R	R	R	R	R	R	R	R	R	R
ChrY	88626222	A	A	A	A	A	A	A	A	A	A	A	A	A	A	A	A	A	A	A	A	W	W	W	W	W	W	W	W	W	W	W	W
ChrY	88627448	T	T	T	T	T	T	T	T	T	T	T	T	T	T	T	T	T	T	T	T	Y	Y	Y	Y	Y	Y	Y	Y	Y	Y	Y	Y
ChrY	88627753	G	G	G	G	G	G	G	G	G	G	G	G	G	G	G	G	G	G	G	G	K	K	K	K	K	K	K	K	K	K	K	K
ChrY	88628179	G	G	G	G	G	G	G	G	G	G	G	G	G	G	G	G	G	G	G	G	R	R	R	R	R	R	R	R	R	R	R	R
ChrY	88628698	C	C	C	C	C	C	C	C	C	C	C	C	C	C	C	C	C	C	C	C	Y	Y	Y	Y	Y	Y	Y	Y	Y	Y	Y	Y
ChrY	88630100	T	T	T	T	T	T	T	T	T	T	T	T	T	T	T	T	T	T	T	T	Y	Y	Y	Y	Y	Y	Y	Y	Y	Y	Y	Y
ChrY	88630194	A	A	A	A	A	A	A	A	A	A	A	A	A	A	A	A	A	A	A	A	M	M	M	M	M	M	M	M	M	M	M	M
ChrY	88630555	T	T	T	T	T	T	T	T	T	T	T	T	T	T	T	T	T	T	T	T	Y	Y	Y	Y	Y	Y	Y	Y	Y	Y	Y	Y
ChrY	88630704	A	A	A	A	A	A	A	A	A	A	A	A	A	A	A	A	A	A	A	A	W	W	W	W	W	W	W	W	W	W	W	W
ChrY	88630772	G	G	G	G	G	G	G	G	G	G	G	G	G	G	G	G	G	G	G	G	R	R	R	R	R	R	R	R	R	R	R	R
ChrY	88638875	G	G	G	G	G	G	G	G	G	G	G	G	G	G	G	G	G	G	G	G	R	R	R	R	R	R	R	R	R	R	R	R
ChrY	88640321	T	T	T	T	T	T	T	T	T	T	T	T	T	T	T	T	T	T	T	T	Y	Y	Y	Y	Y	Y	Y	Y	Y	Y	Y	Y
ChrY	88640845	G	G	G	G	G	G	G	G	G	G	G	G	G	G	G	G	G	G	G	G	S	S	S	S	S	S	S	S	S	S	S	S
ChrY	88640894	G	G	G	G	G	G	G	G	G	G	G	G	G	G	G	G	G	G	G	G	K	K	K	K	K	K	K	K	K	K	K	K
ChrY	88641257	T	T	T	T	T	T	T	T	T	T	T	T	T	T	T	T	T	T	T	T	W	W	W	W	W	W	W	W	W	W	W	W
ChrY	88641378	T	T	T	T	T	T	T	T	T	T	T	T	T	T	T	T	T	T	T	T	Y	Y	Y	Y	Y	Y	Y	Y	Y	Y	Y	Y
ChrY	88641689	T	T	T	T	T	T	T	T	T	T	T	T	T	T	T	T	T	T	T	T	K	K	K	K	K	K	K	K	K	K	K	K
ChrY	88641807	G	G	G	G	G	G	G	G	G	G	G	G	G	G	G	G	G	G	G	G	S	S	S	S	S	S	S	S	S	S	S	S
ChrY	88641818	T	T	T	T	T	T	T	T	T	T	T	T	T	T	T	T	T	T	T	T	Y	Y	Y	Y	Y	Y	Y	Y	Y	Y	Y	Y
ChrY	88642341	C	C	C	C	C	C	C	C	C	C	C	C	C	C	C	C	C	C	C	C	S	S	S	S	S	S	S	S	S	S	S	S
ChrY	88642963	C	C	C	C	C	C	C	C	C	C	C	C	C	C	C	C	C	C	C	C	Y	Y	Y	Y	Y	Y	Y	Y	Y	Y	Y	Y
ChrY	88643202	T	T	T	T	T	T	T	T	T	T	T	T	T	T	T	T	T	T	T	T	Y	Y	Y	Y	Y	Y	Y	Y	Y	Y	Y	Y
ChrY	88643332	A	A	A	A	A	A	A	A	A	A	A	A	A	A	A	A	A	A	A	A	W	W	W	W	W	W	W	W	W	W	W	W
ChrY	88643350	A	A	A	A	A	A	A	A	A	A	A	A	A	A	A	A	A	A	A	A	M	M	M	M	M	M	M	M	M	M	M	M
ChrY	88643438	A	A	A	A	A	A	A	A	A	A	A	A	A	A	A	A	A	A	A	A	R	R	R	R	R	R	R	R	R	R	R	R
ChrY	88644350	A	A	A	A	A	A	A	A	A	A	A	A	A	A	A	A	A	A	A	A	M	M	M	M	M	M	M	M	M	M	M	M
ChrY	88644610	G	G	G	G	G	G	G	G	G	G	G	G	G	G	G	G	G	G	G	G	R	R	R	R	R	R	R	R	R	R	R	R
ChrY	88644656	G	G	G	G	G	G	G	G	G	G	G	G	G	G	G	G	G	G	G	G	K	K	K	K	K	K	K	K	K	K	K	K
ChrY	88644701	T	T	T	T	T	T	T	T	T	T	T	T	T	T	T	T	T	T	T	T	Y	Y	Y	Y	Y	Y	Y	Y	Y	Y	Y	Y
ChrY	88645230	C	C	C	C	C	C	C	C	C	C	C	C	C	C	C	C	C	C	C	C	M	M	M	M	M	M	M	M	M	M	M	M
ChrY	88645234	T	T	T	T	T	T	T	T	T	T	T	T	T	T	T	T	T	T	T	T	Y	Y	Y	Y	Y	Y	Y	Y	Y	Y	Y	Y
ChrY	88645319	C	C	C	C	C	C	C	C	C	C	C	C	C	C	C	C	C	C	C	C	S	S	S	S	S	S	S	S	S	S	S	S
ChrY	88645678	G	G	G	G	G	G	G	G	G	G	G	G	G	G	G	G	G	G	G	G	S	S	S	S	S	S	S	S	S	S	S	S
ChrY	88645736	G	G	G	G	G	G	G	G	G	G	G	G	G	G	G	G	G	G	G	G	K	K	K	K	K	K	K	K	K	K	K	K
ChrY	88649857	G	G	G	G	G	G	G	G	G	G	G	G	G	G	G	G	G	G	G	G	R	R	R	R	R	R	R	R	R	R	R	R
ChrY	88649957	C	C	C	C	C	C	C	C	C	C	C	C	C	C	C	C	C	C	C	C	Y	Y	Y	Y	Y	Y	Y	Y	Y	Y	Y	Y
ChrY	88667299	T	T	T	T	T	T	T	T	T	T	T	T	T	T	T	T	T	T	T	T	W	W	W	W	W	W	W	W	W	W	W	W
ChrY	88667358	T	T	T	T	T	T	T	T	T	T	T	T	T	T	T	T	T	T	T	T	K	K	K	K	K	K	K	K	K	K	K	K
ChrY	88667477	A	A	A	A	A	A	A	A	A	A	A	A	A	A	A	A	A	A	A	A	M	M	M	M	M	M	M	M	M	M	M	M
ChrY	88667903	T	T	T	T	T	T	T	T	T	T	T	T	T	T	T	T	T	T	T	T	Y	Y	Y	Y	Y	Y	Y	Y	Y	Y	Y	Y
ChrY	88668047	C	C	C	C	C	C	C	C	C	C	C	C	C	C	C	C	C	C	C	C	Y	Y	Y	Y	Y	Y	Y	Y	Y	Y	Y	Y
ChrY	88668693	T	T	T	T	T	T	T	T	T	T	T	T	T	T	T	T	T	T	T	T	Y	Y	Y	Y	Y	Y	Y	Y	Y	Y	Y	Y
ChrY	88668904	G	G	G	G	G	G	G	G	G	G	G	G	G	G	G	G	G	G	G	G	R	R	R	R	R	R	R	R	R	R	R	R
ChrY	88669041	T	T	T	T	T	T	T	T	T	T	T	T	T	T	T	T	T	T	T	T	Y	Y	Y	Y	Y	Y	Y	Y	Y	Y	Y	Y
ChrY	88669115	A	A	A	A	A	A	A	A	A	A	A	A	A	A	A	A	A	A	A	A	W	W	W	W	W	W	W	W	W	W	W	W
ChrY	88669154	G	G	G	G	G	G	G	G	G	G	G	G	G	G	G	G	G	G	G	G	K	K	K	K	K	K	K	K	K	K	K	K
ChrY	88669279	C	C	C	C	C	C	C	C	C	C	C	C	C	C	C	C	C	C	C	C	M	M	M	M	M	M	M	M	M	M	M	M
ChrY	88671373	A	A	A	A	A	A	A	A	A	A	A	A	A	A	A	A	A	A	A	A	M	M	M	M	M	M	M	M	M	M	M	M
ChrY	88671531	A	A	A	A	A	A	A	A	A	A	A	A	A	A	A	A	A	A	A	A	M	M	M	M	M	M	M	M	M	M	M	M
ChrY	88671553	G	G	G	G	G	G	G	G	G	G	G	G	G	G	G	G	G	G	G	G	R	R	R	R	R	R	R	R	R	R	R	R
ChrY	88671677	G	G	G	G	G	G	G	G	G	G	G	G	G	G	G	G	G	G	G	G	R	R	R	R	R	R	R	R	R	R	R	R
ChrY	88672073	C	C	C	C	C	C	C	C	C	C	C	C	C	C	C	C	C	C	C	C	Y	Y	Y	Y	Y	Y	Y	Y	Y	Y	Y	Y
ChrY	88672085	C	C	C	C	C	C	C	C	C	C	C	C	C	C	C	C	C	C	C	C	S	S	S	S	S	S	S	S	S	S	S	S
ChrY	88672244	C	C	C	C	C	C	C	C	C	C	C	C	C	C	C	C	C	C	C	C	Y	Y	Y	Y	Y	Y	Y	Y	Y	Y	Y	Y
ChrY	88672268	A	A	A	A	A	A	A	A	A	A	A	A	A	A	A	A	A	A	A	A	R	R	R	R	R	R	R	R	R	R	R	R
ChrY	88672482	T	T	T	T	T	T	T	T	T	T	T	T	T	T	T	T	T	T	T	T	Y	Y	Y	Y	Y	Y	Y	Y	Y	Y	Y	Y
ChrY	88672650	T	T	T	T	T	T	T	T	T	T	T	T	T	T	T	T	T	T	T	T	Y	Y	Y	Y	Y	Y	Y	Y	Y	Y	Y	Y
ChrY	88672996	T	T	T	T	T	T	T	T	T	T	T	T	T	T	T	T	T	T	T	T	K	K	K	K	K	K	K	K	K	K	K	K
ChrY	88673602	G	G	G	G	G	G	G	G	G	G	G	G	G	G	G	G	G	G	G	G	R	R	R	R	R	R	R	R	R	R	R	R
ChrY	88673927	G	G	G	G	G	G	G	G	G	G	G	G	G	G	G	G	G	G	G	G	S	S	S	S	S	S	S	S	S	S	S	S
ChrY	88673982	T	T	T	T	T	T	T	T	T	T	T	T	T	T	T	T	T	T	T	T	W	W	W	W	W	W	W	W	W	W	W	W
ChrY	88674012	T	T	T	T	T	T	T	T	T	T	T	T	T	T	T	T	T	T	T	T	Y	Y	Y	Y	Y	Y	Y	Y	Y	Y	Y	Y
ChrY	88690884	C	C	C	C	C	C	C	C	C	C	C	C	C	C	C	C	C	C	C	C	Y	Y	Y	Y	Y	Y	Y	Y	Y	Y	Y	Y
ChrY	88690966	A	A	A	A	A	A	A	A	A	A	A	A	A	A	A	A	A	A	A	A	M	M	M	M	M	M	M	M	M	M	M	M
ChrY	88691364	G	G	G	G	G	G	G	G	G	G	G	G	G	G	G	G	G	G	G	G	R	R	R	R	R	R	R	R	R	R	R	R
ChrY	88691839	A	A	A	A	A	A	A	A	A	A	A	A	A	A	A	A	A	A	A	A	M	M	M	M	M	M	M	M	M	M	M	M
ChrY	88691923	C	C	C	C	C	C	C	C	C	C	C	C	C	C	C	C	C	C	C	C	Y	Y	Y	Y	Y	Y	Y	Y	Y	Y	Y	Y
ChrY	88692630	A	A	A	A	A	A	A	A	A	A	A	A	A	A	A	A	A	A	A	A	R	R	R	R	R	R	R	R	R	R	R	R
ChrY	88692652	C	C	C	C	C	C	C	C	C	C	C	C	C	C	C	C	C	C	C	C	Y	Y	Y	Y	Y	Y	Y	Y	Y	Y	Y	Y
ChrY	88695377	A	A	A	A	A	A	A	A	A	A	A	A	A	A	A	A	A	A	A	A	M	M	M	M	M	M	M	M	M	M	M	M
ChrY	88697135	A	A	A	A	A	A	A	A	A	A	A	A	A	A	A	A	A	A	A	A	R	R	R	R	R	R	R	R	R	R	R	R
ChrY	88697172	A	A	A	A	A	A	A	A	A	A	A	A	A	A	A	A	A	A	A	A	W	W	W	W	W	W	W	W	W	W	W	W
ChrY	88697217	G	G	G	G	G	G	G	G	G	G	G	G	G	G	G	G	G	G	G	G	K	K	K	K	K	K	K	K	K	K	K	K
ChrY	88702709	A	A	A	A	A	A	A	A	A	A	A	A	A	A	A	A	A	A	A	A	M	M	M	M	M	M	M	M	M	M	M	M
ChrY	88703468	C	C	C	C	C	C	C	C	C	C	C	C	C	C	C	C	C	C	C	C	S	S	S	S	S	S	S	S	S	S	S	S
ChrY	88703527	C	C	C	C	C	C	C	C	C	C	C	C	C	C	C	C	C	C	C	C	M	M	M	M	M	M	M	M	M	M	M	M
ChrY	88704539	C	C	C	C	C	C	C	C	C	C	C	C	C	C	C	C	C	C	C	C	Y	Y	Y	Y	Y	Y	Y	Y	Y	Y	Y	Y
ChrY	88704760	C	C	C	C	C	C	C	C	C	C	C	C	C	C	C	C	C	C	C	C	S	S	S	S	S	S	S	S	S	S	S	S
ChrY	88704824	G	G	G	G	G	G	G	G	G	G	G	G	G	G	G	G	G	G	G	G	R	R	R	R	R	R	R	R	R	R	R	R
ChrY	88704842	G	G	G	G	G	G	G	G	G	G	G	G	G	G	G	G	G	G	G	G	R	R	R	R	R	R	R	R	R	R	R	R
ChrY	88705657	G	G	G	G	G	G	G	G	G	G	G	G	G	G	G	G	G	G	G	G	R	R	R	R	R	R	R	R	R	R	R	R
ChrY	88705916	G	G	G	G	G	G	G	G	G	G	G	G	G	G	G	G	G	G	G	G	R	R	R	R	R	R	R	R	R	R	R	R
ChrY	88705922	T	T	T	T	T	T	T	T	T	T	T	T	T	T	T	T	T	T	T	T	K	K	K	K	K	K	K	K	K	K	K	K
ChrY	88720230	G	G	G	G	G	G	G	G	G	G	G	G	G	G	G	G	G	G	G	G	S	S	S	S	S	S	S	S	S	S	S	S
ChrY	88720630	T	T	T	T	T	T	T	T	T	T	T	T	T	T	T	T	T	T	T	T	Y	Y	Y	Y	Y	Y	Y	Y	Y	Y	Y	Y
ChrY	88720889	T	T	T	T	T	T	T	T	T	T	T	T	T	T	T	T	T	T	T	T	W	W	W	W	W	W	W	W	W	W	W	W
ChrY	88720901	T	T	T	T	T	T	T	T	T	T	T	T	T	T	T	T	T	T	T	T	W	W	W	W	W	W	W	W	W	W	W	W
ChrY	88720954	C	C	C	C	C	C	C	C	C	C	C	C	C	C	C	C	C	C	C	C	M	M	M	M	M	M	M	M	M	M	M	M
ChrY	88721006	T	T	T	T	T	T	T	T	T	T	T	T	T	T	T	T	T	T	T	T	Y	Y	Y	Y	Y	Y	Y	Y	Y	Y	Y	Y
ChrY	88721256	G	G	G	G	G	G	G	G	G	G	G	G	G	G	G	G	G	G	G	G	S	S	S	S	S	S	S	S	S	S	S	S
ChrY	88721466	G	G	G	G	G	G	G	G	G	G	G	G	G	G	G	G	G	G	G	G	K	K	K	K	K	K	K	K	K	K	K	K
ChrY	88721467	G	G	G	G	G	G	G	G	G	G	G	G	G	G	G	G	G	G	G	G	K	K	K	K	K	K	K	K	K	K	K	K
ChrY	88721758	T	T	T	T	T	T	T	T	T	T	T	T	T	T	T	T	T	T	T	T	K	K	K	K	K	K	K	K	K	K	K	K
ChrY	88722348	G	G	G	G	G	G	G	G	G	G	G	G	G	G	G	G	G	G	G	G	R	R	R	R	R	R	R	R	R	R	R	R
ChrY	88722374	A	A	A	A	A	A	A	A	A	A	A	A	A	A	A	A	A	A	A	A	M	M	M	M	M	M	M	M	M	M	M	M
ChrY	88722514	G	G	G	G	G	G	G	G	G	G	G	G	G	G	G	G	G	G	G	G	S	S	S	S	S	S	S	S	S	S	S	S
ChrY	88722640	A	A	A	A	A	A	A	A	A	A	A	A	A	A	A	A	A	A	A	A	R	R	R	R	R	R	R	R	R	R	R	R
ChrY	88722866	G	G	G	G	G	G	G	G	G	G	G	G	G	G	G	G	G	G	G	G	K	K	K	K	K	K	K	K	K	K	K	K
ChrY	88723013	G	G	G	G	G	G	G	G	G	G	G	G	G	G	G	G	G	G	G	G	R	R	R	R	R	R	R	R	R	R	R	R
ChrY	88723145	T	T	T	T	T	T	T	T	T	T	T	T	T	T	T	T	T	T	T	T	Y	Y	Y	Y	Y	Y	Y	Y	Y	Y	Y	Y
ChrY	88723375	C	C	C	C	C	C	C	C	C	C	C	C	C	C	C	C	C	C	C	C	S	S	S	S	S	S	S	S	S	S	S	S
ChrY	88723399	T	T	T	T	T	T	T	T	T	T	T	T	T	T	T	T	T	T	T	T	K	K	K	K	K	K	K	K	K	K	K	K
ChrY	88725583	A	A	A	A	A	A	A	A	A	A	A	A	A	A	A	A	A	A	A	A	W	W	W	W	W	W	W	W	W	W	W	W
ChrY	88725742	C	C	C	C	C	C	C	C	C	C	C	C	C	C	C	C	C	C	C	C	Y	Y	Y	Y	Y	Y	Y	Y	Y	Y	Y	Y
ChrY	88726023	C	C	C	C	C	C	C	C	C	C	C	C	C	C	C	C	C	C	C	C	Y	Y	Y	Y	Y	Y	Y	Y	Y	Y	Y	Y
ChrY	88726745	A	A	A	A	A	A	A	A	A	A	A	A	A	A	A	A	A	A	A	A	R	R	R	R	R	R	R	R	R	R	R	R
ChrY	88729125	G	G	G	G	G	G	G	G	G	G	G	G	G	G	G	G	G	G	G	G	R	R	R	R	R	R	R	R	R	R	R	R
ChrY	88729597	A	A	A	A	A	A	A	A	A	A	A	A	A	A	A	A	A	A	A	A	M	M	M	M	M	M	M	M	M	M	M	M
ChrY	88783951	A	A	A	A	A	A	A	A	A	A	A	A	A	A	A	A	A	A	A	A	R	R	R	R	R	R	R	R	R	R	R	R
ChrY	88804386	A	A	A	A	A	A	A	A	A	A	A	A	A	A	A	A	A	A	A	A	R	R	R	R	R	R	R	R	R	R	R	R
ChrY	88804532	G	G	G	G	G	G	G	G	G	G	G	G	G	G	G	G	G	G	G	G	R	R	R	R	R	R	R	R	R	R	R	R
ChrY	88805341	G	G	G	G	G	G	G	G	G	G	G	G	G	G	G	G	G	G	G	G	R	R	R	R	R	R	R	R	R	R	R	R
ChrY	88806269	G	G	G	G	G	G	G	G	G	G	G	G	G	G	G	G	G	G	G	G	R	R	R	R	R	R	R	R	R	R	R	R
ChrY	88806430	G	G	G	G	G	G	G	G	G	G	G	G	G	G	G	G	G	G	G	G	R	R	R	R	R	R	R	R	R	R	R	R
ChrY	88806505	T	T	T	T	T	T	T	T	T	T	T	T	T	T	T	T	T	T	T	T	Y	Y	Y	Y	Y	Y	Y	Y	Y	Y	Y	Y
ChrY	88806537	T	T	T	T	T	T	T	T	T	T	T	T	T	T	T	T	T	T	T	T	Y	Y	Y	Y	Y	Y	Y	Y	Y	Y	Y	Y
ChrY	88806610	G	G	G	G	G	G	G	G	G	G	G	G	G	G	G	G	G	G	G	G	K	K	K	K	K	K	K	K	K	K	K	K
ChrY	88807898	G	G	G	G	G	G	G	G	G	G	G	G	G	G	G	G	G	G	G	G	R	R	R	R	R	R	R	R	R	R	R	R
ChrY	88809433	T	T	T	T	T	T	T	T	T	T	T	T	T	T	T	T	T	T	T	T	K	K	K	K	K	K	K	K	K	K	K	K
ChrY	88809796	G	G	G	G	G	G	G	G	G	G	G	G	G	G	G	G	G	G	G	G	K	K	K	K	K	K	K	K	K	K	K	K
ChrY	88809811	G	G	G	G	G	G	G	G	G	G	G	G	G	G	G	G	G	G	G	G	R	R	R	R	R	R	R	R	R	R	R	R
ChrY	88809868	T	T	T	T	T	T	T	T	T	T	T	T	T	T	T	T	T	T	T	T	Y	Y	Y	Y	Y	Y	Y	Y	Y	Y	Y	Y
ChrY	88817448	C	C	C	C	C	C	C	C	C	C	C	C	C	C	C	C	C	C	C	C	Y	Y	Y	Y	Y	Y	Y	Y	Y	Y	Y	Y
ChrY	88828793	A	A	A	A	A	A	A	A	A	A	A	A	A	A	A	A	A	A	A	A	R	R	R	R	R	R	R	R	R	R	R	R
ChrY	88831738	G	G	G	G	G	G	G	G	G	G	G	G	G	G	G	G	G	G	G	G	K	K	K	K	K	K	K	K	K	K	K	K
ChrY	88831847	T	T	T	T	T	T	T	T	T	T	T	T	T	T	T	T	T	T	T	T	Y	Y	Y	Y	Y	Y	Y	Y	Y	Y	Y	Y
ChrY	88832122	A	A	A	A	A	A	A	A	A	A	A	A	A	A	A	A	A	A	A	A	W	W	W	W	W	W	W	W	W	W	W	W
ChrY	88832192	G	G	G	G	G	G	G	G	G	G	G	G	G	G	G	G	G	G	G	G	S	S	S	S	S	S	S	S	S	S	S	S
ChrY	88832339	A	A	A	A	A	A	A	A	A	A	A	A	A	A	A	A	A	A	A	A	R	R	R	R	R	R	R	R	R	R	R	R
ChrY	88832784	G	G	G	G	G	G	G	G	G	G	G	G	G	G	G	G	G	G	G	G	R	R	R	R	R	R	R	R	R	R	R	R
ChrY	88832942	A	A	A	A	A	A	A	A	A	A	A	A	A	A	A	A	A	A	A	A	R	R	R	R	R	R	R	R	R	R	R	R
ChrY	88846156	G	G	G	G	G	G	G	G	G	G	G	G	G	G	G	G	G	G	G	G	R	R	R	R	R	R	R	R	R	R	R	R
ChrY	88847376	T	T	T	T	T	T	T	T	T	T	T	T	T	T	T	T	T	T	T	T	Y	Y	Y	Y	Y	Y	Y	Y	Y	Y	Y	Y
ChrY	88847921	G	G	G	G	G	G	G	G	G	G	G	G	G	G	G	G	G	G	G	G	R	R	R	R	R	R	R	R	R	R	R	R
ChrY	88869272	C	C	C	C	C	C	C	C	C	C	C	C	C	C	C	C	C	C	C	C	M	M	M	M	M	M	M	M	M	M	M	M
ChrY	88869448	T	T	T	T	T	T	T	T	T	T	T	T	T	T	T	T	T	T	T	T	W	W	W	W	W	W	W	W	W	W	W	W
ChrY	88869506	G	G	G	G	G	G	G	G	G	G	G	G	G	G	G	G	G	G	G	G	R	R	R	R	R	R	R	R	R	R	R	R
ChrY	88869527	A	A	A	A	A	A	A	A	A	A	A	A	A	A	A	A	A	A	A	A	W	W	W	W	W	W	W	W	W	W	W	W
ChrY	88872877	T	T	T	T	T	T	T	T	T	T	T	T	T	T	T	T	T	T	T	T	Y	Y	Y	Y	Y	Y	Y	Y	Y	Y	Y	Y
ChrY	88880040	T	T	T	T	T	T	T	T	T	T	T	T	T	T	T	T	T	T	T	T	K	K	K	K	K	K	K	K	K	K	K	K
ChrY	88880633	G	G	G	G	G	G	G	G	G	G	G	G	G	G	G	G	G	G	G	G	R	R	R	R	R	R	R	R	R	R	R	R
ChrY	88884261	C	C	C	C	C	C	C	C	C	C	C	C	C	C	C	C	C	C	C	C	Y	Y	Y	Y	Y	Y	Y	Y	Y	Y	Y	Y
ChrY	88884709	T	T	T	T	T	T	T	T	T	T	T	T	T	T	T	T	T	T	T	T	K	K	K	K	K	K	K	K	K	K	K	K
ChrY	88887128	T	T	T	T	T	T	T	T	T	T	T	T	T	T	T	T	T	T	T	T	W	W	W	W	W	W	W	W	W	W	W	W
ChrY	88889330	A	A	A	A	A	A	A	A	A	A	A	A	A	A	A	A	A	A	A	A	R	R	R	R	R	R	R	R	R	R	R	R
ChrY	88889388	A	A	A	A	A	A	A	A	A	A	A	A	A	A	A	A	A	A	A	A	R	R	R	R	R	R	R	R	R	R	R	R
ChrY	88890036	C	C	C	C	C	C	C	C	C	C	C	C	C	C	C	C	C	C	C	C	Y	Y	Y	Y	Y	Y	Y	Y	Y	Y	Y	Y
ChrY	88890820	C	C	C	C	C	C	C	C	C	C	C	C	C	C	C	C	C	C	C	C	S	S	S	S	S	S	S	S	S	S	S	S
ChrY	88891236	T	T	T	T	T	T	T	T	T	T	T	T	T	T	T	T	T	T	T	T	K	K	K	K	K	K	K	K	K	K	K	K
ChrY	88891287	G	G	G	G	G	G	G	G	G	G	G	G	G	G	G	G	G	G	G	G	K	K	K	K	K	K	K	K	K	K	K	K
ChrY	88891524	G	G	G	G	G	G	G	G	G	G	G	G	G	G	G	G	G	G	G	G	K	K	K	K	K	K	K	K	K	K	K	K
ChrY	88891544	A	A	A	A	A	A	A	A	A	A	A	A	A	A	A	A	A	A	A	A	R	R	R	R	R	R	R	R	R	R	R	R
ChrY	88891637	C	C	C	C	C	C	C	C	C	C	C	C	C	C	C	C	C	C	C	C	Y	Y	Y	Y	Y	Y	Y	Y	Y	Y	Y	Y
ChrY	88891897	C	C	C	C	C	C	C	C	C	C	C	C	C	C	C	C	C	C	C	C	Y	Y	Y	Y	Y	Y	Y	Y	Y	Y	Y	Y
ChrY	88892695	A	A	A	A	A	A	A	A	A	A	A	A	A	A	A	A	A	A	A	A	R	R	R	R	R	R	R	R	R	R	R	R
ChrY	88893191	C	C	C	C	C	C	C	C	C	C	C	C	C	C	C	C	C	C	C	C	Y	Y	Y	Y	Y	Y	Y	Y	Y	Y	Y	Y
ChrY	88893639	G	G	G	G	G	G	G	G	G	G	G	G	G	G	G	G	G	G	G	G	S	S	S	S	S	S	S	S	S	S	S	S
ChrY	88894160	C	C	C	C	C	C	C	C	C	C	C	C	C	C	C	C	C	C	C	C	Y	Y	Y	Y	Y	Y	Y	Y	Y	Y	Y	Y
ChrY	88894169	T	T	T	T	T	T	T	T	T	T	T	T	T	T	T	T	T	T	T	T	Y	Y	Y	Y	Y	Y	Y	Y	Y	Y	Y	Y
ChrY	88896056	T	T	T	T	T	T	T	T	T	T	T	T	T	T	T	T	T	T	T	T	K	K	K	K	K	K	K	K	K	K	K	K
ChrY	88897115	G	G	G	G	G	G	G	G	G	G	G	G	G	G	G	G	G	G	G	G	R	R	R	R	R	R	R	R	R	R	R	R
ChrY	88897311	C	C	C	C	C	C	C	C	C	C	C	C	C	C	C	C	C	C	C	C	Y	Y	Y	Y	Y	Y	Y	Y	Y	Y	Y	Y
ChrY	88898156	T	T	T	T	T	T	T	T	T	T	T	T	T	T	T	T	T	T	T	T	W	W	W	W	W	W	W	W	W	W	W	W
ChrY	88900436	A	A	A	A	A	A	A	A	A	A	A	A	A	A	A	A	A	A	A	A	W	W	W	W	W	W	W	W	W	W	W	W
ChrY	88914856	A	A	A	A	A	A	A	A	A	A	A	A	A	A	A	A	A	A	A	A	M	M	M	M	M	M	M	M	M	M	M	M
ChrY	88914924	G	G	G	G	G	G	G	G	G	G	G	G	G	G	G	G	G	G	G	G	R	R	R	R	R	R	R	R	R	R	R	R
ChrY	88915102	A	A	A	A	A	A	A	A	A	A	A	A	A	A	A	A	A	A	A	A	R	R	R	R	R	R	R	R	R	R	R	R
ChrY	88925045	C	C	C	C	C	C	C	C	C	C	C	C	C	C	C	C	C	C	C	C	S	S	S	S	S	S	S	S	S	S	S	S
ChrY	88926595	C	C	C	C	C	C	C	C	C	C	C	C	C	C	C	C	C	C	C	C	Y	Y	Y	Y	Y	Y	Y	Y	Y	Y	Y	Y
ChrY	88927243	C	C	C	C	C	C	C	C	C	C	C	C	C	C	C	C	C	C	C	C	S	S	S	S	S	S	S	S	S	S	S	S
ChrY	88927248	T	T	T	T	T	T	T	T	T	T	T	T	T	T	T	T	T	T	T	T	K	K	K	K	K	K	K	K	K	K	K	K
ChrY	88928575	G	G	G	G	G	G	G	G	G	G	G	G	G	G	G	G	G	G	G	G	R	R	R	R	R	R	R	R	R	R	R	R
ChrY	88928774	C	C	C	C	C	C	C	C	C	C	C	C	C	C	C	C	C	C	C	C	Y	Y	Y	Y	Y	Y	Y	Y	Y	Y	Y	Y
ChrY	88929130	A	A	A	A	A	A	A	A	A	A	A	A	A	A	A	A	A	A	A	A	R	R	R	R	R	R	R	R	R	R	R	R
ChrY	88929163	G	G	G	G	G	G	G	G	G	G	G	G	G	G	G	G	G	G	G	G	S	S	S	S	S	S	S	S	S	S	S	S
ChrY	88930512	T	T	T	T	T	T	T	T	T	T	T	T	T	T	T	T	T	T	T	T	W	W	W	W	W	W	W	W	W	W	W	W
ChrY	88930596	G	G	G	G	G	G	G	G	G	G	G	G	G	G	G	G	G	G	G	G	R	R	R	R	R	R	R	R	R	R	R	R
ChrY	88931078	C	C	C	C	C	C	C	C	C	C	C	C	C	C	C	C	C	C	C	C	S	S	S	S	S	S	S	S	S	S	S	S
ChrY	88931079	A	A	A	A	A	A	A	A	A	A	A	A	A	A	A	A	A	A	A	A	R	R	R	R	R	R	R	R	R	R	R	R
ChrY	88931913	G	G	G	G	G	G	G	G	G	G	G	G	G	G	G	G	G	G	G	G	R	R	R	R	R	R	R	R	R	R	R	R
ChrY	88932517	G	G	G	G	G	G	G	G	G	G	G	G	G	G	G	G	G	G	G	G	K	K	K	K	K	K	K	K	K	K	K	K
ChrY	88932649	T	T	T	T	T	T	T	T	T	T	T	T	T	T	T	T	T	T	T	T	Y	Y	Y	Y	Y	Y	Y	Y	Y	Y	Y	Y
ChrY	88933276	C	C	C	C	C	C	C	C	C	C	C	C	C	C	C	C	C	C	C	C	Y	Y	Y	Y	Y	Y	Y	Y	Y	Y	Y	Y
ChrY	88933372	A	A	A	A	A	A	A	A	A	A	A	A	A	A	A	A	A	A	A	A	R	R	R	R	R	R	R	R	R	R	R	R
ChrY	88933402	T	T	T	T	T	T	T	T	T	T	T	T	T	T	T	T	T	T	T	T	Y	Y	Y	Y	Y	Y	Y	Y	Y	Y	Y	Y
ChrY	88933598	G	G	G	G	G	G	G	G	G	G	G	G	G	G	G	G	G	G	G	G	K	K	K	K	K	K	K	K	K	K	K	K
ChrY	88933831	T	T	T	T	T	T	T	T	T	T	T	T	T	T	T	T	T	T	T	T	K	K	K	K	K	K	K	K	K	K	K	K
ChrY	88934095	A	A	A	A	A	A	A	A	A	A	A	A	A	A	A	A	A	A	A	A	R	R	R	R	R	R	R	R	R	R	R	R
ChrY	88935264	A	A	A	A	A	A	A	A	A	A	A	A	A	A	A	A	A	A	A	A	R	R	R	R	R	R	R	R	R	R	R	R
ChrY	88935613	C	C	C	C	C	C	C	C	C	C	C	C	C	C	C	C	C	C	C	C	Y	Y	Y	Y	Y	Y	Y	Y	Y	Y	Y	Y
ChrY	88935696	C	C	C	C	C	C	C	C	C	C	C	C	C	C	C	C	C	C	C	C	S	S	S	S	S	S	S	S	S	S	S	S
ChrY	88938672	T	T	T	T	T	T	T	T	T	T	T	T	T	T	T	T	T	T	T	T	Y	Y	Y	Y	Y	Y	Y	Y	Y	Y	Y	Y
ChrY	88940542	G	G	G	G	G	G	G	G	G	G	G	G	G	G	G	G	G	G	G	G	K	K	K	K	K	K	K	K	K	K	K	K
ChrY	88940582	A	A	A	A	A	A	A	A	A	A	A	A	A	A	A	A	A	A	A	A	W	W	W	W	W	W	W	W	W	W	W	W
ChrY	88940975	G	G	G	G	G	G	G	G	G	G	G	G	G	G	G	G	G	G	G	G	R	R	R	R	R	R	R	R	R	R	R	R
ChrY	88942606	C	C	C	C	C	C	C	C	C	C	C	C	C	C	C	C	C	C	C	C	Y	Y	Y	Y	Y	Y	Y	Y	Y	Y	Y	Y
ChrY	88943981	A	A	A	A	A	A	A	A	A	A	A	A	A	A	A	A	A	A	A	A	M	M	M	M	M	M	M	M	M	M	M	M
ChrY	88944024	T	T	T	T	T	T	T	T	T	T	T	T	T	T	T	T	T	T	T	T	W	W	W	W	W	W	W	W	W	W	W	W
ChrY	88945333	G	G	G	G	G	G	G	G	G	G	G	G	G	G	G	G	G	G	G	G	R	R	R	R	R	R	R	R	R	R	R	R
ChrY	88947594	C	C	C	C	C	C	C	C	C	C	C	C	C	C	C	C	C	C	C	C	S	S	S	S	S	S	S	S	S	S	S	S
ChrY	88948867	A	A	A	A	A	A	A	A	A	A	A	A	A	A	A	A	A	A	A	A	R	R	R	R	R	R	R	R	R	R	R	R
ChrY	88962461	G	G	G	G	G	G	G	G	G	G	G	G	G	G	G	G	G	G	G	G	R	R	R	R	R	R	R	R	R	R	R	R
ChrY	88962648	G	G	G	G	G	G	G	G	G	G	G	G	G	G	G	G	G	G	G	G	R	R	R	R	R	R	R	R	R	R	R	R
ChrY	88962673	T	T	T	T	T	T	T	T	T	T	T	T	T	T	T	T	T	T	T	T	Y	Y	Y	Y	Y	Y	Y	Y	Y	Y	Y	Y
ChrY	89011155	T	T	T	T	T	T	T	T	T	T	T	T	T	T	T	T	T	T	T	T	Y	Y	Y	Y	Y	Y	Y	Y	Y	Y	Y	Y
ChrY	89034252	T	T	T	T	T	T	T	T	T	T	T	T	T	T	T	T	T	T	T	T	W	W	W	W	W	W	W	W	W	W	W	W
ChrY	89034742	C	C	C	C	C	C	C	C	C	C	C	C	C	C	C	C	C	C	C	C	Y	Y	Y	Y	Y	Y	Y	Y	Y	Y	Y	Y
ChrY	89053855	A	A	A	A	A	A	A	A	A	A	A	A	A	A	A	A	A	A	A	A	R	R	R	R	R	R	R	R	R	R	R	R
ChrY	89057814	T	T	T	T	T	T	T	T	T	T	T	T	T	T	T	T	T	T	T	T	W	W	W	W	W	W	W	W	W	W	W	W
ChrY	89057907	A	A	A	A	A	A	A	A	A	A	A	A	A	A	A	A	A	A	A	A	M	M	M	M	M	M	M	M	M	M	M	M
ChrY	89058539	T	T	T	T	T	T	T	T	T	T	T	T	T	T	T	T	T	T	T	T	K	K	K	K	K	K	K	K	K	K	K	K
ChrY	89086686	A	A	A	A	A	A	A	A	A	A	A	A	A	A	A	A	A	A	A	A	R	R	R	R	R	R	R	R	R	R	R	R
ChrY	89086969	G	G	G	G	G	G	G	G	G	G	G	G	G	G	G	G	G	G	G	G	S	S	S	S	S	S	S	S	S	S	S	S
ChrY	89091162	G	G	G	G	G	G	G	G	G	G	G	G	G	G	G	G	G	G	G	G	R	R	R	R	R	R	R	R	R	R	R	R
ChrY	89091229	G	G	G	G	G	G	G	G	G	G	G	G	G	G	G	G	G	G	G	G	K	K	K	K	K	K	K	K	K	K	K	K
ChrY	89091584	T	T	T	T	T	T	T	T	T	T	T	T	T	T	T	T	T	T	T	T	W	W	W	W	W	W	W	W	W	W	W	W
ChrY	89091988	A	A	A	A	A	A	A	A	A	A	A	A	A	A	A	A	A	A	A	A	W	W	W	W	W	W	W	W	W	W	W	W
ChrY	89092160	T	T	T	T	T	T	T	T	T	T	T	T	T	T	T	T	T	T	T	T	Y	Y	Y	Y	Y	Y	Y	Y	Y	Y	Y	Y
ChrY	89094058	G	G	G	G	G	G	G	G	G	G	G	G	G	G	G	G	G	G	G	G	R	R	R	R	R	R	R	R	R	R	R	R
ChrY	89094663	A	A	A	A	A	A	A	A	A	A	A	A	A	A	A	A	A	A	A	A	R	R	R	R	R	R	R	R	R	R	R	R
ChrY	89094809	C	C	C	C	C	C	C	C	C	C	C	C	C	C	C	C	C	C	C	C	Y	Y	Y	Y	Y	Y	Y	Y	Y	Y	Y	Y
ChrY	89094825	G	G	G	G	G	G	G	G	G	G	G	G	G	G	G	G	G	G	G	G	R	R	R	R	R	R	R	R	R	R	R	R
ChrY	89094914	T	T	T	T	T	T	T	T	T	T	T	T	T	T	T	T	T	T	T	T	Y	Y	Y	Y	Y	Y	Y	Y	Y	Y	Y	Y
ChrY	89094958	A	A	A	A	A	A	A	A	A	A	A	A	A	A	A	A	A	A	A	A	R	R	R	R	R	R	R	R	R	R	R	R
ChrY	89095056	A	A	A	A	A	A	A	A	A	A	A	A	A	A	A	A	A	A	A	A	W	W	W	W	W	W	W	W	W	W	W	W
ChrY	89095151	T	T	T	T	T	T	T	T	T	T	T	T	T	T	T	T	T	T	T	T	K	K	K	K	K	K	K	K	K	K	K	K
ChrY	89095470	T	T	T	T	T	T	T	T	T	T	T	T	T	T	T	T	T	T	T	T	Y	Y	Y	Y	Y	Y	Y	Y	Y	Y	Y	Y
ChrY	89096527	T	T	T	T	T	T	T	T	T	T	T	T	T	T	T	T	T	T	T	T	Y	Y	Y	Y	Y	Y	Y	Y	Y	Y	Y	Y
ChrY	89096569	G	G	G	G	G	G	G	G	G	G	G	G	G	G	G	G	G	G	G	G	R	R	R	R	R	R	R	R	R	R	R	R
ChrY	89097683	A	A	A	A	A	A	A	A	A	A	A	A	A	A	A	A	A	A	A	A	R	R	R	R	R	R	R	R	R	R	R	R
ChrY	89097802	G	G	G	G	G	G	G	G	G	G	G	G	G	G	G	G	G	G	G	G	K	K	K	K	K	K	K	K	K	K	K	K
ChrY	89097895	T	T	T	T	T	T	T	T	T	T	T	T	T	T	T	T	T	T	T	T	Y	Y	Y	Y	Y	Y	Y	Y	Y	Y	Y	Y
ChrY	89098013	A	A	A	A	A	A	A	A	A	A	A	A	A	A	A	A	A	A	A	A	R	R	R	R	R	R	R	R	R	R	R	R
ChrY	89100555	C	C	C	C	C	C	C	C	C	C	C	C	C	C	C	C	C	C	C	C	M	M	M	M	M	M	M	M	M	M	M	M
ChrY	89100600	T	T	T	T	T	T	T	T	T	T	T	T	T	T	T	T	T	T	T	T	Y	Y	Y	Y	Y	Y	Y	Y	Y	Y	Y	Y
ChrY	89100615	A	A	A	A	A	A	A	A	A	A	A	A	A	A	A	A	A	A	A	A	R	R	R	R	R	R	R	R	R	R	R	R
ChrY	89106368	G	G	G	G	G	G	G	G	G	G	G	G	G	G	G	G	G	G	G	G	R	R	R	R	R	R	R	R	R	R	R	R
ChrY	89106405	G	G	G	G	G	G	G	G	G	G	G	G	G	G	G	G	G	G	G	G	R	R	R	R	R	R	R	R	R	R	R	R
ChrY	89106801	T	T	T	T	T	T	T	T	T	T	T	T	T	T	T	T	T	T	T	T	Y	Y	Y	Y	Y	Y	Y	Y	Y	Y	Y	Y
ChrY	89108394	G	G	G	G	G	G	G	G	G	G	G	G	G	G	G	G	G	G	G	G	R	R	R	R	R	R	R	R	R	R	R	R
ChrY	89118743	A	A	A	A	A	A	A	A	A	A	A	A	A	A	A	A	A	A	A	A	R	R	R	R	R	R	R	R	R	R	R	R
ChrY	89120988	C	C	C	C	C	C	C	C	C	C	C	C	C	C	C	C	C	C	C	C	Y	Y	Y	Y	Y	Y	Y	Y	Y	Y	Y	Y
ChrY	89121201	G	G	G	G	G	G	G	G	G	G	G	G	G	G	G	G	G	G	G	G	R	R	R	R	R	R	R	R	R	R	R	R
ChrY	89121584	T	T	T	T	T	T	T	T	T	T	T	T	T	T	T	T	T	T	T	T	Y	Y	Y	Y	Y	Y	Y	Y	Y	Y	Y	Y
ChrY	89123014	C	C	C	C	C	C	C	C	C	C	C	C	C	C	C	C	C	C	C	C	S	S	S	S	S	S	S	S	S	S	S	S
ChrY	89123264	C	C	C	C	C	C	C	C	C	C	C	C	C	C	C	C	C	C	C	C	M	M	M	M	M	M	M	M	M	M	M	M
ChrY	89123446	C	C	C	C	C	C	C	C	C	C	C	C	C	C	C	C	C	C	C	C	Y	Y	Y	Y	Y	Y	Y	Y	Y	Y	Y	Y
ChrY	89123522	G	G	G	G	G	G	G	G	G	G	G	G	G	G	G	G	G	G	G	G	S	S	S	S	S	S	S	S	S	S	S	S
ChrY	89123626	C	C	C	C	C	C	C	C	C	C	C	C	C	C	C	C	C	C	C	C	Y	Y	Y	Y	Y	Y	Y	Y	Y	Y	Y	Y
ChrY	89123709	C	C	C	C	C	C	C	C	C	C	C	C	C	C	C	C	C	C	C	C	Y	Y	Y	Y	Y	Y	Y	Y	Y	Y	Y	Y
ChrY	89123836	A	A	A	A	A	A	A	A	A	A	A	A	A	A	A	A	A	A	A	A	W	W	W	W	W	W	W	W	W	W	W	W
ChrY	89126112	G	G	G	G	G	G	G	G	G	G	G	G	G	G	G	G	G	G	G	G	R	R	R	R	R	R	R	R	R	R	R	R
ChrY	89126551	G	G	G	G	G	G	G	G	G	G	G	G	G	G	G	G	G	G	G	G	S	S	S	S	S	S	S	S	S	S	S	S
ChrY	89126760	T	T	T	T	T	T	T	T	T	T	T	T	T	T	T	T	T	T	T	T	Y	Y	Y	Y	Y	Y	Y	Y	Y	Y	Y	Y
ChrY	89135474	C	C	C	C	C	C	C	C	C	C	C	C	C	C	C	C	C	C	C	C	Y	Y	Y	Y	Y	Y	Y	Y	Y	Y	Y	Y
ChrY	89136166	G	G	G	G	G	G	G	G	G	G	G	G	G	G	G	G	G	G	G	G	S	S	S	S	S	S	S	S	S	S	S	S
ChrY	89136258	C	C	C	C	C	C	C	C	C	C	C	C	C	C	C	C	C	C	C	C	M	M	M	M	M	M	M	M	M	M	M	M
ChrY	89136804	C	C	C	C	C	C	C	C	C	C	C	C	C	C	C	C	C	C	C	C	M	M	M	M	M	M	M	M	M	M	M	M
ChrY	89140784	T	T	T	T	T	T	T	T	T	T	T	T	T	T	T	T	T	T	T	T	Y	Y	Y	Y	Y	Y	Y	Y	Y	Y	Y	Y
ChrY	89154997	T	T	T	T	T	T	T	T	T	T	T	T	T	T	T	T	T	T	T	T	Y	Y	Y	Y	Y	Y	Y	Y	Y	Y	Y	Y
ChrY	89156122	C	C	C	C	C	C	C	C	C	C	C	C	C	C	C	C	C	C	C	C	Y	Y	Y	Y	Y	Y	Y	Y	Y	Y	Y	Y
ChrY	89156339	T	T	T	T	T	T	T	T	T	T	T	T	T	T	T	T	T	T	T	T	Y	Y	Y	Y	Y	Y	Y	Y	Y	Y	Y	Y
ChrY	89156634	A	A	A	A	A	A	A	A	A	A	A	A	A	A	A	A	A	A	A	A	W	W	W	W	W	W	W	W	W	W	W	W
ChrY	89156789	C	C	C	C	C	C	C	C	C	C	C	C	C	C	C	C	C	C	C	C	Y	Y	Y	Y	Y	Y	Y	Y	Y	Y	Y	Y
ChrY	89157923	G	G	G	G	G	G	G	G	G	G	G	G	G	G	G	G	G	G	G	G	R	R	R	R	R	R	R	R	R	R	R	R
ChrY	89157997	G	G	G	G	G	G	G	G	G	G	G	G	G	G	G	G	G	G	G	G	R	R	R	R	R	R	R	R	R	R	R	R
ChrY	89159077	A	A	A	A	A	A	A	A	A	A	A	A	A	A	A	A	A	A	A	A	W	W	W	W	W	W	W	W	W	W	W	W
ChrY	89160142	C	C	C	C	C	C	C	C	C	C	C	C	C	C	C	C	C	C	C	C	S	S	S	S	S	S	S	S	S	S	S	S
ChrY	89160461	C	C	C	C	C	C	C	C	C	C	C	C	C	C	C	C	C	C	C	C	M	M	M	M	M	M	M	M	M	M	M	M
ChrY	89160682	T	T	T	T	T	T	T	T	T	T	T	T	T	T	T	T	T	T	T	T	K	K	K	K	K	K	K	K	K	K	K	K
ChrY	89160727	G	G	G	G	G	G	G	G	G	G	G	G	G	G	G	G	G	G	G	G	S	S	S	S	S	S	S	S	S	S	S	S
ChrY	89160816	A	A	A	A	A	A	A	A	A	A	A	A	A	A	A	A	A	A	A	A	R	R	R	R	R	R	R	R	R	R	R	R
ChrY	89160845	T	T	T	T	T	T	T	T	T	T	T	T	T	T	T	T	T	T	T	T	Y	Y	Y	Y	Y	Y	Y	Y	Y	Y	Y	Y
ChrY	89161039	G	G	G	G	G	G	G	G	G	G	G	G	G	G	G	G	G	G	G	G	R	R	R	R	R	R	R	R	R	R	R	R
ChrY	89161189	A	A	A	A	A	A	A	A	A	A	A	A	A	A	A	A	A	A	A	A	W	W	W	W	W	W	W	W	W	W	W	W
ChrY	89161631	T	T	T	T	T	T	T	T	T	T	T	T	T	T	T	T	T	T	T	T	W	W	W	W	W	W	W	W	W	W	W	W
ChrY	89162148	C	C	C	C	C	C	C	C	C	C	C	C	C	C	C	C	C	C	C	C	M	M	M	M	M	M	M	M	M	M	M	M
ChrY	89162253	T	T	T	T	T	T	T	T	T	T	T	T	T	T	T	T	T	T	T	T	K	K	K	K	K	K	K	K	K	K	K	K
ChrY	89162333	G	G	G	G	G	G	G	G	G	G	G	G	G	G	G	G	G	G	G	G	K	K	K	K	K	K	K	K	K	K	K	K
ChrY	89165197	A	A	A	A	A	A	A	A	A	A	A	A	A	A	A	A	A	A	A	A	M	M	M	M	M	M	M	M	M	M	M	M
ChrY	89165454	A	A	A	A	A	A	A	A	A	A	A	A	A	A	A	A	A	A	A	A	R	R	R	R	R	R	R	R	R	R	R	R
ChrY	89166553	G	G	G	G	G	G	G	G	G	G	G	G	G	G	G	G	G	G	G	G	S	S	S	S	S	S	S	S	S	S	S	S
ChrY	89166582	T	T	T	T	T	T	T	T	T	T	T	T	T	T	T	T	T	T	T	T	Y	Y	Y	Y	Y	Y	Y	Y	Y	Y	Y	Y
ChrY	89166601	G	G	G	G	G	G	G	G	G	G	G	G	G	G	G	G	G	G	G	G	R	R	R	R	R	R	R	R	R	R	R	R
ChrY	89166703	G	G	G	G	G	G	G	G	G	G	G	G	G	G	G	G	G	G	G	G	R	R	R	R	R	R	R	R	R	R	R	R
ChrY	89166863	A	A	A	A	A	A	A	A	A	A	A	A	A	A	A	A	A	A	A	A	M	M	M	M	M	M	M	M	M	M	M	M
ChrY	89166987	G	G	G	G	G	G	G	G	G	G	G	G	G	G	G	G	G	G	G	G	K	K	K	K	K	K	K	K	K	K	K	K
ChrY	89167036	T	T	T	T	T	T	T	T	T	T	T	T	T	T	T	T	T	T	T	T	K	K	K	K	K	K	K	K	K	K	K	K
ChrY	89173354	G	G	G	G	G	G	G	G	G	G	G	G	G	G	G	G	G	G	G	G	R	R	R	R	R	R	R	R	R	R	R	R
ChrY	89174139	C	C	C	C	C	C	C	C	C	C	C	C	C	C	C	C	C	C	C	C	S	S	S	S	S	S	S	S	S	S	S	S
ChrY	89174644	C	C	C	C	C	C	C	C	C	C	C	C	C	C	C	C	C	C	C	C	Y	Y	Y	Y	Y	Y	Y	Y	Y	Y	Y	Y
ChrY	89175527	G	G	G	G	G	G	G	G	G	G	G	G	G	G	G	G	G	G	G	G	R	R	R	R	R	R	R	R	R	R	R	R
ChrY	89175621	T	T	T	T	T	T	T	T	T	T	T	T	T	T	T	T	T	T	T	T	K	K	K	K	K	K	K	K	K	K	K	K
ChrY	89175794	T	T	T	T	T	T	T	T	T	T	T	T	T	T	T	T	T	T	T	T	K	K	K	K	K	K	K	K	K	K	K	K
ChrY	89175896	C	C	C	C	C	C	C	C	C	C	C	C	C	C	C	C	C	C	C	C	M	M	M	M	M	M	M	M	M	M	M	M
ChrY	89176039	C	C	C	C	C	C	C	C	C	C	C	C	C	C	C	C	C	C	C	C	S	S	S	S	S	S	S	S	S	S	S	S
ChrY	89176205	T	T	T	T	T	T	T	T	T	T	T	T	T	T	T	T	T	T	T	T	Y	Y	Y	Y	Y	Y	Y	Y	Y	Y	Y	Y
ChrY	89176834	A	A	A	A	A	A	A	A	A	A	A	A	A	A	A	A	A	A	A	A	R	R	R	R	R	R	R	R	R	R	R	R
ChrY	89177777	T	T	T	T	T	T	T	T	T	T	T	T	T	T	T	T	T	T	T	T	Y	Y	Y	Y	Y	Y	Y	Y	Y	Y	Y	Y
ChrY	89183453	A	A	A	A	A	A	A	A	A	A	A	A	A	A	A	A	A	A	A	A	M	M	M	M	M	M	M	M	M	M	M	M
ChrY	89183645	C	C	C	C	C	C	C	C	C	C	C	C	C	C	C	C	C	C	C	C	M	M	M	M	M	M	M	M	M	M	M	M
ChrY	89183889	A	A	A	A	A	A	A	A	A	A	A	A	A	A	A	A	A	A	A	A	R	R	R	R	R	R	R	R	R	R	R	R
ChrY	89185124	C	C	C	C	C	C	C	C	C	C	C	C	C	C	C	C	C	C	C	C	Y	Y	Y	Y	Y	Y	Y	Y	Y	Y	Y	Y
ChrY	89186041	A	A	A	A	A	A	A	A	A	A	A	A	A	A	A	A	A	A	A	A	R	R	R	R	R	R	R	R	R	R	R	R
ChrY	89244325	A	A	A	A	A	A	A	A	A	A	A	A	A	A	A	A	A	A	A	A	M	M	M	M	M	M	M	M	M	M	M	M
ChrY	89245166	A	A	A	A	A	A	A	A	A	A	A	A	A	A	A	A	A	A	A	A	M	M	M	M	M	M	M	M	M	M	M	M
ChrY	89245194	G	G	G	G	G	G	G	G	G	G	G	G	G	G	G	G	G	G	G	G	S	S	S	S	S	S	S	S	S	S	S	S
ChrY	89245283	C	C	C	C	C	C	C	C	C	C	C	C	C	C	C	C	C	C	C	C	M	M	M	M	M	M	M	M	M	M	M	M
ChrY	89245544	A	A	A	A	A	A	A	A	A	A	A	A	A	A	A	A	A	A	A	A	R	R	R	R	R	R	R	R	R	R	R	R
ChrY	89248651	A	A	A	A	A	A	A	A	A	A	A	A	A	A	A	A	A	A	A	A	W	W	W	W	W	W	W	W	W	W	W	W
ChrY	89248831	G	G	G	G	G	G	G	G	G	G	G	G	G	G	G	G	G	G	G	G	R	R	R	R	R	R	R	R	R	R	R	R
ChrY	89249408	C	C	C	C	C	C	C	C	C	C	C	C	C	C	C	C	C	C	C	C	Y	Y	Y	Y	Y	Y	Y	Y	Y	Y	Y	Y
ChrY	89250396	G	G	G	G	G	G	G	G	G	G	G	G	G	G	G	G	G	G	G	G	K	K	K	K	K	K	K	K	K	K	K	K
ChrY	89250492	C	C	C	C	C	C	C	C	C	C	C	C	C	C	C	C	C	C	C	C	Y	Y	Y	Y	Y	Y	Y	Y	Y	Y	Y	Y
ChrY	89250519	T	T	T	T	T	T	T	T	T	T	T	T	T	T	T	T	T	T	T	T	Y	Y	Y	Y	Y	Y	Y	Y	Y	Y	Y	Y
ChrY	89250955	T	T	T	T	T	T	T	T	T	T	T	T	T	T	T	T	T	T	T	T	Y	Y	Y	Y	Y	Y	Y	Y	Y	Y	Y	Y
ChrY	89260867	G	G	G	G	G	G	G	G	G	G	G	G	G	G	G	G	G	G	G	G	R	R	R	R	R	R	R	R	R	R	R	R
ChrY	89260923	C	C	C	C	C	C	C	C	C	C	C	C	C	C	C	C	C	C	C	C	S	S	S	S	S	S	S	S	S	S	S	S
ChrY	89260954	T	T	T	T	T	T	T	T	T	T	T	T	T	T	T	T	T	T	T	T	K	K	K	K	K	K	K	K	K	K	K	K
ChrY	89262526	G	G	G	G	G	G	G	G	G	G	G	G	G	G	G	G	G	G	G	G	R	R	R	R	R	R	R	R	R	R	R	R
ChrY	89274385	T	T	T	T	T	T	T	T	T	T	T	T	T	T	T	T	T	T	T	T	Y	Y	Y	Y	Y	Y	Y	Y	Y	Y	Y	Y
ChrY	89274435	C	C	C	C	C	C	C	C	C	C	C	C	C	C	C	C	C	C	C	C	Y	Y	Y	Y	Y	Y	Y	Y	Y	Y	Y	Y
ChrY	89274475	C	C	C	C	C	C	C	C	C	C	C	C	C	C	C	C	C	C	C	C	Y	Y	Y	Y	Y	Y	Y	Y	Y	Y	Y	Y
ChrY	89274828	C	C	C	C	C	C	C	C	C	C	C	C	C	C	C	C	C	C	C	C	Y	Y	Y	Y	Y	Y	Y	Y	Y	Y	Y	Y
ChrY	89274861	C	C	C	C	C	C	C	C	C	C	C	C	C	C	C	C	C	C	C	C	Y	Y	Y	Y	Y	Y	Y	Y	Y	Y	Y	Y
ChrY	89275143	C	C	C	C	C	C	C	C	C	C	C	C	C	C	C	C	C	C	C	C	S	S	S	S	S	S	S	S	S	S	S	S
ChrY	89275169	C	C	C	C	C	C	C	C	C	C	C	C	C	C	C	C	C	C	C	C	M	M	M	M	M	M	M	M	M	M	M	M
ChrY	89275301	A	A	A	A	A	A	A	A	A	A	A	A	A	A	A	A	A	A	A	A	R	R	R	R	R	R	R	R	R	R	R	R
ChrY	89275876	C	C	C	C	C	C	C	C	C	C	C	C	C	C	C	C	C	C	C	C	Y	Y	Y	Y	Y	Y	Y	Y	Y	Y	Y	Y
ChrY	89275985	G	G	G	G	G	G	G	G	G	G	G	G	G	G	G	G	G	G	G	G	R	R	R	R	R	R	R	R	R	R	R	R
ChrY	89282718	T	T	T	T	T	T	T	T	T	T	T	T	T	T	T	T	T	T	T	T	Y	Y	Y	Y	Y	Y	Y	Y	Y	Y	Y	Y
ChrY	89282726	T	T	T	T	T	T	T	T	T	T	T	T	T	T	T	T	T	T	T	T	Y	Y	Y	Y	Y	Y	Y	Y	Y	Y	Y	Y
ChrY	89282980	C	C	C	C	C	C	C	C	C	C	C	C	C	C	C	C	C	C	C	C	Y	Y	Y	Y	Y	Y	Y	Y	Y	Y	Y	Y
ChrY	89283363	T	T	T	T	T	T	T	T	T	T	T	T	T	T	T	T	T	T	T	T	Y	Y	Y	Y	Y	Y	Y	Y	Y	Y	Y	Y
ChrY	89283421	C	C	C	C	C	C	C	C	C	C	C	C	C	C	C	C	C	C	C	C	Y	Y	Y	Y	Y	Y	Y	Y	Y	Y	Y	Y
ChrY	89283436	C	C	C	C	C	C	C	C	C	C	C	C	C	C	C	C	C	C	C	C	S	S	S	S	S	S	S	S	S	S	S	S
ChrY	89283776	T	T	T	T	T	T	T	T	T	T	T	T	T	T	T	T	T	T	T	T	Y	Y	Y	Y	Y	Y	Y	Y	Y	Y	Y	Y
ChrY	89283994	G	G	G	G	G	G	G	G	G	G	G	G	G	G	G	G	G	G	G	G	R	R	R	R	R	R	R	R	R	R	R	R
ChrY	89284118	C	C	C	C	C	C	C	C	C	C	C	C	C	C	C	C	C	C	C	C	S	S	S	S	S	S	S	S	S	S	S	S
ChrY	89284653	T	T	T	T	T	T	T	T	T	T	T	T	T	T	T	T	T	T	T	T	W	W	W	W	W	W	W	W	W	W	W	W
ChrY	89284816	A	A	A	A	A	A	A	A	A	A	A	A	A	A	A	A	A	A	A	A	W	W	W	W	W	W	W	W	W	W	W	W
ChrY	89284907	G	G	G	G	G	G	G	G	G	G	G	G	G	G	G	G	G	G	G	G	K	K	K	K	K	K	K	K	K	K	K	K
ChrY	89285059	T	T	T	T	T	T	T	T	T	T	T	T	T	T	T	T	T	T	T	T	Y	Y	Y	Y	Y	Y	Y	Y	Y	Y	Y	Y
ChrY	89285154	G	G	G	G	G	G	G	G	G	G	G	G	G	G	G	G	G	G	G	G	R	R	R	R	R	R	R	R	R	R	R	R
ChrY	89285951	C	C	C	C	C	C	C	C	C	C	C	C	C	C	C	C	C	C	C	C	Y	Y	Y	Y	Y	Y	Y	Y	Y	Y	Y	Y
ChrY	89286303	A	A	A	A	A	A	A	A	A	A	A	A	A	A	A	A	A	A	A	A	M	M	M	M	M	M	M	M	M	M	M	M
ChrY	89286322	A	A	A	A	A	A	A	A	A	A	A	A	A	A	A	A	A	A	A	A	W	W	W	W	W	W	W	W	W	W	W	W
ChrY	89287135	C	C	C	C	C	C	C	C	C	C	C	C	C	C	C	C	C	C	C	C	M	M	M	M	M	M	M	M	M	M	M	M
ChrY	89287368	A	A	A	A	A	A	A	A	A	A	A	A	A	A	A	A	A	A	A	A	R	R	R	R	R	R	R	R	R	R	R	R
ChrY	89287462	G	G	G	G	G	G	G	G	G	G	G	G	G	G	G	G	G	G	G	G	R	R	R	R	R	R	R	R	R	R	R	R
ChrY	89287533	C	C	C	C	C	C	C	C	C	C	C	C	C	C	C	C	C	C	C	C	Y	Y	Y	Y	Y	Y	Y	Y	Y	Y	Y	Y
ChrY	89287579	A	A	A	A	A	A	A	A	A	A	A	A	A	A	A	A	A	A	A	A	W	W	W	W	W	W	W	W	W	W	W	W
ChrY	89288465	T	T	T	T	T	T	T	T	T	T	T	T	T	T	T	T	T	T	T	T	Y	Y	Y	Y	Y	Y	Y	Y	Y	Y	Y	Y
ChrY	89289363	T	T	T	T	T	T	T	T	T	T	T	T	T	T	T	T	T	T	T	T	Y	Y	Y	Y	Y	Y	Y	Y	Y	Y	Y	Y
ChrY	89289545	A	A	A	A	A	A	A	A	A	A	A	A	A	A	A	A	A	A	A	A	M	M	M	M	M	M	M	M	M	M	M	M
ChrY	89289899	C	C	C	C	C	C	C	C	C	C	C	C	C	C	C	C	C	C	C	C	Y	Y	Y	Y	Y	Y	Y	Y	Y	Y	Y	Y
ChrY	89291427	C	C	C	C	C	C	C	C	C	C	C	C	C	C	C	C	C	C	C	C	M	M	M	M	M	M	M	M	M	M	M	M
ChrY	89291513	A	A	A	A	A	A	A	A	A	A	A	A	A	A	A	A	A	A	A	A	M	M	M	M	M	M	M	M	M	M	M	M
ChrY	89292007	C	C	C	C	C	C	C	C	C	C	C	C	C	C	C	C	C	C	C	C	Y	Y	Y	Y	Y	Y	Y	Y	Y	Y	Y	Y
ChrY	89292156	G	G	G	G	G	G	G	G	G	G	G	G	G	G	G	G	G	G	G	G	S	S	S	S	S	S	S	S	S	S	S	S
ChrY	89292207	A	A	A	A	A	A	A	A	A	A	A	A	A	A	A	A	A	A	A	A	R	R	R	R	R	R	R	R	R	R	R	R
ChrY	89292849	C	C	C	C	C	C	C	C	C	C	C	C	C	C	C	C	C	C	C	C	M	M	M	M	M	M	M	M	M	M	M	M
ChrY	89292898	G	G	G	G	G	G	G	G	G	G	G	G	G	G	G	G	G	G	G	G	R	R	R	R	R	R	R	R	R	R	R	R
ChrY	89293181	G	G	G	G	G	G	G	G	G	G	G	G	G	G	G	G	G	G	G	G	R	R	R	R	R	R	R	R	R	R	R	R
ChrY	89294623	A	A	A	A	A	A	A	A	A	A	A	A	A	A	A	A	A	A	A	A	W	W	W	W	W	W	W	W	W	W	W	W
ChrY	89305819	A	A	A	A	A	A	A	A	A	A	A	A	A	A	A	A	A	A	A	A	R	R	R	R	R	R	R	R	R	R	R	R
ChrY	89305920	T	T	T	T	T	T	T	T	T	T	T	T	T	T	T	T	T	T	T	T	Y	Y	Y	Y	Y	Y	Y	Y	Y	Y	Y	Y
ChrY	89308053	G	G	G	G	G	G	G	G	G	G	G	G	G	G	G	G	G	G	G	G	K	K	K	K	K	K	K	K	K	K	K	K
ChrY	89308141	G	G	G	G	G	G	G	G	G	G	G	G	G	G	G	G	G	G	G	G	R	R	R	R	R	R	R	R	R	R	R	R
ChrY	89308181	G	G	G	G	G	G	G	G	G	G	G	G	G	G	G	G	G	G	G	G	R	R	R	R	R	R	R	R	R	R	R	R
ChrY	89309163	A	A	A	A	A	A	A	A	A	A	A	A	A	A	A	A	A	A	A	A	R	R	R	R	R	R	R	R	R	R	R	R
ChrY	89309473	G	G	G	G	G	G	G	G	G	G	G	G	G	G	G	G	G	G	G	G	S	S	S	S	S	S	S	S	S	S	S	S
ChrY	89309657	C	C	C	C	C	C	C	C	C	C	C	C	C	C	C	C	C	C	C	C	M	M	M	M	M	M	M	M	M	M	M	M
ChrY	89310098	C	C	C	C	C	C	C	C	C	C	C	C	C	C	C	C	C	C	C	C	M	M	M	M	M	M	M	M	M	M	M	M
ChrY	89310190	T	T	T	T	T	T	T	T	T	T	T	T	T	T	T	T	T	T	T	T	Y	Y	Y	Y	Y	Y	Y	Y	Y	Y	Y	Y
ChrY	89310355	C	C	C	C	C	C	C	C	C	C	C	C	C	C	C	C	C	C	C	C	Y	Y	Y	Y	Y	Y	Y	Y	Y	Y	Y	Y
ChrY	89312184	G	G	G	G	G	G	G	G	G	G	G	G	G	G	G	G	G	G	G	G	K	K	K	K	K	K	K	K	K	K	K	K
ChrY	89312206	A	A	A	A	A	A	A	A	A	A	A	A	A	A	A	A	A	A	A	A	R	R	R	R	R	R	R	R	R	R	R	R
ChrY	89312467	A	A	A	A	A	A	A	A	A	A	A	A	A	A	A	A	A	A	A	A	R	R	R	R	R	R	R	R	R	R	R	R
ChrY	89313694	A	A	A	A	A	A	A	A	A	A	A	A	A	A	A	A	A	A	A	A	M	M	M	M	M	M	M	M	M	M	M	M
ChrY	89313706	C	C	C	C	C	C	C	C	C	C	C	C	C	C	C	C	C	C	C	C	Y	Y	Y	Y	Y	Y	Y	Y	Y	Y	Y	Y
ChrY	89313904	A	A	A	A	A	A	A	A	A	A	A	A	A	A	A	A	A	A	A	A	R	R	R	R	R	R	R	R	R	R	R	R
ChrY	89323400	A	A	A	A	A	A	A	A	A	A	A	A	A	A	A	A	A	A	A	A	R	R	R	R	R	R	R	R	R	R	R	R
ChrY	89333796	A	A	A	A	A	A	A	A	A	A	A	A	A	A	A	A	A	A	A	A	W	W	W	W	W	W	W	W	W	W	W	W
ChrY	89333800	T	T	T	T	T	T	T	T	T	T	T	T	T	T	T	T	T	T	T	T	W	W	W	W	W	W	W	W	W	W	W	W
ChrY	89334044	C	C	C	C	C	C	C	C	C	C	C	C	C	C	C	C	C	C	C	C	Y	Y	Y	Y	Y	Y	Y	Y	Y	Y	Y	Y
ChrY	89334128	A	A	A	A	A	A	A	A	A	A	A	A	A	A	A	A	A	A	A	A	R	R	R	R	R	R	R	R	R	R	R	R
ChrY	89334223	G	G	G	G	G	G	G	G	G	G	G	G	G	G	G	G	G	G	G	G	R	R	R	R	R	R	R	R	R	R	R	R
ChrY	89334224	C	C	C	C	C	C	C	C	C	C	C	C	C	C	C	C	C	C	C	C	M	M	M	M	M	M	M	M	M	M	M	M
ChrY	89336874	G	G	G	G	G	G	G	G	G	G	G	G	G	G	G	G	G	G	G	G	R	R	R	R	R	R	R	R	R	R	R	R
ChrY	89348171	G	G	G	G	G	G	G	G	G	G	G	G	G	G	G	G	G	G	G	G	K	K	K	K	K	K	K	K	K	K	K	K
ChrY	89350171	G	G	G	G	G	G	G	G	G	G	G	G	G	G	G	G	G	G	G	G	S	S	S	S	S	S	S	S	S	S	S	S
ChrY	89350542	T	T	T	T	T	T	T	T	T	T	T	T	T	T	T	T	T	T	T	T	W	W	W	W	W	W	W	W	W	W	W	W
ChrY	89351011	T	T	T	T	T	T	T	T	T	T	T	T	T	T	T	T	T	T	T	T	Y	Y	Y	Y	Y	Y	Y	Y	Y	Y	Y	Y
ChrY	89351183	T	T	T	T	T	T	T	T	T	T	T	T	T	T	T	T	T	T	T	T	Y	Y	Y	Y	Y	Y	Y	Y	Y	Y	Y	Y
ChrY	89351279	T	T	T	T	T	T	T	T	T	T	T	T	T	T	T	T	T	T	T	T	Y	Y	Y	Y	Y	Y	Y	Y	Y	Y	Y	Y
ChrY	89356128	C	C	C	C	C	C	C	C	C	C	C	C	C	C	C	C	C	C	C	C	Y	Y	Y	Y	Y	Y	Y	Y	Y	Y	Y	Y
ChrY	89356182	G	G	G	G	G	G	G	G	G	G	G	G	G	G	G	G	G	G	G	G	R	R	R	R	R	R	R	R	R	R	R	R
ChrY	89357474	T	T	T	T	T	T	T	T	T	T	T	T	T	T	T	T	T	T	T	T	Y	Y	Y	Y	Y	Y	Y	Y	Y	Y	Y	Y
ChrY	89360031	G	G	G	G	G	G	G	G	G	G	G	G	G	G	G	G	G	G	G	G	S	S	S	S	S	S	S	S	S	S	S	S
ChrY	89360176	A	A	A	A	A	A	A	A	A	A	A	A	A	A	A	A	A	A	A	A	M	M	M	M	M	M	M	M	M	M	M	M
ChrY	89360831	T	T	T	T	T	T	T	T	T	T	T	T	T	T	T	T	T	T	T	T	W	W	W	W	W	W	W	W	W	W	W	W
ChrY	89361024	T	T	T	T	T	T	T	T	T	T	T	T	T	T	T	T	T	T	T	T	Y	Y	Y	Y	Y	Y	Y	Y	Y	Y	Y	Y
ChrY	89361061	G	G	G	G	G	G	G	G	G	G	G	G	G	G	G	G	G	G	G	G	R	R	R	R	R	R	R	R	R	R	R	R
ChrY	89362812	A	A	A	A	A	A	A	A	A	A	A	A	A	A	A	A	A	A	A	A	W	W	W	W	W	W	W	W	W	W	W	W
ChrY	89363300	C	C	C	C	C	C	C	C	C	C	C	C	C	C	C	C	C	C	C	C	Y	Y	Y	Y	Y	Y	Y	Y	Y	Y	Y	Y
ChrY	89364881	C	C	C	C	C	C	C	C	C	C	C	C	C	C	C	C	C	C	C	C	Y	Y	Y	Y	Y	Y	Y	Y	Y	Y	Y	Y
ChrY	89365397	C	C	C	C	C	C	C	C	C	C	C	C	C	C	C	C	C	C	C	C	Y	Y	Y	Y	Y	Y	Y	Y	Y	Y	Y	Y
ChrY	89366686	T	T	T	T	T	T	T	T	T	T	T	T	T	T	T	T	T	T	T	T	W	W	W	W	W	W	W	W	W	W	W	W
ChrY	89367379	C	C	C	C	C	C	C	C	C	C	C	C	C	C	C	C	C	C	C	C	Y	Y	Y	Y	Y	Y	Y	Y	Y	Y	Y	Y
ChrY	89368656	A	A	A	A	A	A	A	A	A	A	A	A	A	A	A	A	A	A	A	A	W	W	W	W	W	W	W	W	W	W	W	W
ChrY	89369507	A	A	A	A	A	A	A	A	A	A	A	A	A	A	A	A	A	A	A	A	M	M	M	M	M	M	M	M	M	M	M	M
ChrY	89369587	T	T	T	T	T	T	T	T	T	T	T	T	T	T	T	T	T	T	T	T	Y	Y	Y	Y	Y	Y	Y	Y	Y	Y	Y	Y
ChrY	89369668	G	G	G	G	G	G	G	G	G	G	G	G	G	G	G	G	G	G	G	G	K	K	K	K	K	K	K	K	K	K	K	K
ChrY	89371592	G	G	G	G	G	G	G	G	G	G	G	G	G	G	G	G	G	G	G	G	R	R	R	R	R	R	R	R	R	R	R	R
ChrY	89371645	G	G	G	G	G	G	G	G	G	G	G	G	G	G	G	G	G	G	G	G	S	S	S	S	S	S	S	S	S	S	S	S
ChrY	89372506	G	G	G	G	G	G	G	G	G	G	G	G	G	G	G	G	G	G	G	G	R	R	R	R	R	R	R	R	R	R	R	R
ChrY	89373125	T	T	T	T	T	T	T	T	T	T	T	T	T	T	T	T	T	T	T	T	Y	Y	Y	Y	Y	Y	Y	Y	Y	Y	Y	Y
ChrY	89374581	C	C	C	C	C	C	C	C	C	C	C	C	C	C	C	C	C	C	C	C	Y	Y	Y	Y	Y	Y	Y	Y	Y	Y	Y	Y
ChrY	89381908	A	A	A	A	A	A	A	A	A	A	A	A	A	A	A	A	A	A	A	A	R	R	R	R	R	R	R	R	R	R	R	R
ChrY	89407138	A	A	A	A	A	A	A	A	A	A	A	A	A	A	A	A	A	A	A	A	M	M	M	M	M	M	M	M	M	M	M	M
ChrY	89407691	G	G	G	G	G	G	G	G	G	G	G	G	G	G	G	G	G	G	G	G	R	R	R	R	R	R	R	R	R	R	R	R
ChrY	89407780	A	A	A	A	A	A	A	A	A	A	A	A	A	A	A	A	A	A	A	A	R	R	R	R	R	R	R	R	R	R	R	R
ChrY	89413382	G	G	G	G	G	G	G	G	G	G	G	G	G	G	G	G	G	G	G	G	S	S	S	S	S	S	S	S	S	S	S	S
ChrY	89413408	T	T	T	T	T	T	T	T	T	T	T	T	T	T	T	T	T	T	T	T	W	W	W	W	W	W	W	W	W	W	W	W
ChrY	89413686	A	A	A	A	A	A	A	A	A	A	A	A	A	A	A	A	A	A	A	A	M	M	M	M	M	M	M	M	M	M	M	M
ChrY	89414787	C	C	C	C	C	C	C	C	C	C	C	C	C	C	C	C	C	C	C	C	Y	Y	Y	Y	Y	Y	Y	Y	Y	Y	Y	Y
ChrY	89415154	C	C	C	C	C	C	C	C	C	C	C	C	C	C	C	C	C	C	C	C	S	S	S	S	S	S	S	S	S	S	S	S
ChrY	89415317	A	A	A	A	A	A	A	A	A	A	A	A	A	A	A	A	A	A	A	A	W	W	W	W	W	W	W	W	W	W	W	W
ChrY	89416383	T	T	T	T	T	T	T	T	T	T	T	T	T	T	T	T	T	T	T	T	Y	Y	Y	Y	Y	Y	Y	Y	Y	Y	Y	Y
ChrY	89416685	C	C	C	C	C	C	C	C	C	C	C	C	C	C	C	C	C	C	C	C	Y	Y	Y	Y	Y	Y	Y	Y	Y	Y	Y	Y
ChrY	89417123	A	A	A	A	A	A	A	A	A	A	A	A	A	A	A	A	A	A	A	A	R	R	R	R	R	R	R	R	R	R	R	R
ChrY	89417139	G	G	G	G	G	G	G	G	G	G	G	G	G	G	G	G	G	G	G	G	S	S	S	S	S	S	S	S	S	S	S	S
ChrY	89417157	C	C	C	C	C	C	C	C	C	C	C	C	C	C	C	C	C	C	C	C	Y	Y	Y	Y	Y	Y	Y	Y	Y	Y	Y	Y
ChrY	89419440	T	T	T	T	T	T	T	T	T	T	T	T	T	T	T	T	T	T	T	T	Y	Y	Y	Y	Y	Y	Y	Y	Y	Y	Y	Y
ChrY	89425105	C	C	C	C	C	C	C	C	C	C	C	C	C	C	C	C	C	C	C	C	Y	Y	Y	Y	Y	Y	Y	Y	Y	Y	Y	Y
ChrY	89443534	G	G	G	G	G	G	G	G	G	G	G	G	G	G	G	G	G	G	G	G	K	K	K	K	K	K	K	K	K	K	K	K
ChrY	89443609	T	T	T	T	T	T	T	T	T	T	T	T	T	T	T	T	T	T	T	T	Y	Y	Y	Y	Y	Y	Y	Y	Y	Y	Y	Y
ChrY	89443653	G	G	G	G	G	G	G	G	G	G	G	G	G	G	G	G	G	G	G	G	R	R	R	R	R	R	R	R	R	R	R	R
ChrY	89445193	G	G	G	G	G	G	G	G	G	G	G	G	G	G	G	G	G	G	G	G	R	R	R	R	R	R	R	R	R	R	R	R
ChrY	89447677	G	G	G	G	G	G	G	G	G	G	G	G	G	G	G	G	G	G	G	G	R	R	R	R	R	R	R	R	R	R	R	R
ChrY	89447892	C	C	C	C	C	C	C	C	C	C	C	C	C	C	C	C	C	C	C	C	Y	Y	Y	Y	Y	Y	Y	Y	Y	Y	Y	Y
ChrY	89450882	C	C	C	C	C	C	C	C	C	C	C	C	C	C	C	C	C	C	C	C	M	M	M	M	M	M	M	M	M	M	M	M
ChrY	89451026	C	C	C	C	C	C	C	C	C	C	C	C	C	C	C	C	C	C	C	C	M	M	M	M	M	M	M	M	M	M	M	M
ChrY	89451382	C	C	C	C	C	C	C	C	C	C	C	C	C	C	C	C	C	C	C	C	M	M	M	M	M	M	M	M	M	M	M	M
ChrY	89461200	C	C	C	C	C	C	C	C	C	C	C	C	C	C	C	C	C	C	C	C	S	S	S	S	S	S	S	S	S	S	S	S
ChrY	89461300	T	T	T	T	T	T	T	T	T	T	T	T	T	T	T	T	T	T	T	T	W	W	W	W	W	W	W	W	W	W	W	W
ChrY	89461301	T	T	T	T	T	T	T	T	T	T	T	T	T	T	T	T	T	T	T	T	Y	Y	Y	Y	Y	Y	Y	Y	Y	Y	Y	Y
ChrY	89467004	G	G	G	G	G	G	G	G	G	G	G	G	G	G	G	G	G	G	G	G	S	S	S	S	S	S	S	S	S	S	S	S
ChrY	89547838	G	G	G	G	G	G	G	G	G	G	G	G	G	G	G	G	G	G	G	G	K	K	K	K	K	K	K	K	K	K	K	K
ChrY	89548543	A	A	A	A	A	A	A	A	A	A	A	A	A	A	A	A	A	A	A	A	W	W	W	W	W	W	W	W	W	W	W	W
ChrY	89548873	T	T	T	T	T	T	T	T	T	T	T	T	T	T	T	T	T	T	T	T	K	K	K	K	K	K	K	K	K	K	K	K
ChrY	89550150	C	C	C	C	C	C	C	C	C	C	C	C	C	C	C	C	C	C	C	C	M	M	M	M	M	M	M	M	M	M	M	M
ChrY	89553307	T	T	T	T	T	T	T	T	T	T	T	T	T	T	T	T	T	T	T	T	W	W	W	W	W	W	W	W	W	W	W	W
ChrY	89553838	G	G	G	G	G	G	G	G	G	G	G	G	G	G	G	G	G	G	G	G	R	R	R	R	R	R	R	R	R	R	R	R
ChrY	89554190	A	A	A	A	A	A	A	A	A	A	A	A	A	A	A	A	A	A	A	A	R	R	R	R	R	R	R	R	R	R	R	R
ChrY	89554273	T	T	T	T	T	T	T	T	T	T	T	T	T	T	T	T	T	T	T	T	W	W	W	W	W	W	W	W	W	W	W	W
ChrY	89554636	T	T	T	T	T	T	T	T	T	T	T	T	T	T	T	T	T	T	T	T	Y	Y	Y	Y	Y	Y	Y	Y	Y	Y	Y	Y
ChrY	89555379	T	T	T	T	T	T	T	T	T	T	T	T	T	T	T	T	T	T	T	T	K	K	K	K	K	K	K	K	K	K	K	K
ChrY	89557701	C	C	C	C	C	C	C	C	C	C	C	C	C	C	C	C	C	C	C	C	M	M	M	M	M	M	M	M	M	M	M	M
ChrY	89558252	G	G	G	G	G	G	G	G	G	G	G	G	G	G	G	G	G	G	G	G	R	R	R	R	R	R	R	R	R	R	R	R
ChrY	89558268	C	C	C	C	C	C	C	C	C	C	C	C	C	C	C	C	C	C	C	C	M	M	M	M	M	M	M	M	M	M	M	M
ChrY	89559065	G	G	G	G	G	G	G	G	G	G	G	G	G	G	G	G	G	G	G	G	K	K	K	K	K	K	K	K	K	K	K	K
ChrY	89560539	C	C	C	C	C	C	C	C	C	C	C	C	C	C	C	C	C	C	C	C	Y	Y	Y	Y	Y	Y	Y	Y	Y	Y	Y	Y
ChrY	89560615	T	T	T	T	T	T	T	T	T	T	T	T	T	T	T	T	T	T	T	T	Y	Y	Y	Y	Y	Y	Y	Y	Y	Y	Y	Y
ChrY	89560790	C	C	C	C	C	C	C	C	C	C	C	C	C	C	C	C	C	C	C	C	Y	Y	Y	Y	Y	Y	Y	Y	Y	Y	Y	Y
ChrY	89560879	C	C	C	C	C	C	C	C	C	C	C	C	C	C	C	C	C	C	C	C	Y	Y	Y	Y	Y	Y	Y	Y	Y	Y	Y	Y
ChrY	89561282	G	G	G	G	G	G	G	G	G	G	G	G	G	G	G	G	G	G	G	G	R	R	R	R	R	R	R	R	R	R	R	R
ChrY	89561283	A	A	A	A	A	A	A	A	A	A	A	A	A	A	A	A	A	A	A	A	R	R	R	R	R	R	R	R	R	R	R	R
ChrY	89561919	A	A	A	A	A	A	A	A	A	A	A	A	A	A	A	A	A	A	A	A	M	M	M	M	M	M	M	M	M	M	M	M
ChrY	89562319	C	C	C	C	C	C	C	C	C	C	C	C	C	C	C	C	C	C	C	C	M	M	M	M	M	M	M	M	M	M	M	M
ChrY	89563986	G	G	G	G	G	G	G	G	G	G	G	G	G	G	G	G	G	G	G	G	S	S	S	S	S	S	S	S	S	S	S	S
ChrY	89564205	G	G	G	G	G	G	G	G	G	G	G	G	G	G	G	G	G	G	G	G	S	S	S	S	S	S	S	S	S	S	S	S
ChrY	89565491	C	C	C	C	C	C	C	C	C	C	C	C	C	C	C	C	C	C	C	C	Y	Y	Y	Y	Y	Y	Y	Y	Y	Y	Y	Y
ChrY	89566119	G	G	G	G	G	G	G	G	G	G	G	G	G	G	G	G	G	G	G	G	K	K	K	K	K	K	K	K	K	K	K	K
ChrY	89568426	A	A	A	A	A	A	A	A	A	A	A	A	A	A	A	A	A	A	A	A	R	R	R	R	R	R	R	R	R	R	R	R
ChrY	89568463	C	C	C	C	C	C	C	C	C	C	C	C	C	C	C	C	C	C	C	C	M	M	M	M	M	M	M	M	M	M	M	M
ChrY	89568540	C	C	C	C	C	C	C	C	C	C	C	C	C	C	C	C	C	C	C	C	Y	Y	Y	Y	Y	Y	Y	Y	Y	Y	Y	Y
ChrY	89584812	T	T	T	T	T	T	T	T	T	T	T	T	T	T	T	T	T	T	T	T	W	W	W	W	W	W	W	W	W	W	W	W
ChrY	89584932	G	G	G	G	G	G	G	G	G	G	G	G	G	G	G	G	G	G	G	G	K	K	K	K	K	K	K	K	K	K	K	K
ChrY	89604158	T	T	T	T	T	T	T	T	T	T	T	T	T	T	T	T	T	T	T	T	K	K	K	K	K	K	K	K	K	K	K	K
ChrY	89604336	T	T	T	T	T	T	T	T	T	T	T	T	T	T	T	T	T	T	T	T	Y	Y	Y	Y	Y	Y	Y	Y	Y	Y	Y	Y
ChrY	89604391	C	C	C	C	C	C	C	C	C	C	C	C	C	C	C	C	C	C	C	C	Y	Y	Y	Y	Y	Y	Y	Y	Y	Y	Y	Y
ChrY	89604411	A	A	A	A	A	A	A	A	A	A	A	A	A	A	A	A	A	A	A	A	W	W	W	W	W	W	W	W	W	W	W	W
ChrY	89604590	C	C	C	C	C	C	C	C	C	C	C	C	C	C	C	C	C	C	C	C	M	M	M	M	M	M	M	M	M	M	M	M
ChrY	89604620	G	G	G	G	G	G	G	G	G	G	G	G	G	G	G	G	G	G	G	G	K	K	K	K	K	K	K	K	K	K	K	K
ChrY	89615166	G	G	G	G	G	G	G	G	G	G	G	G	G	G	G	G	G	G	G	G	S	S	S	S	S	S	S	S	S	S	S	S
ChrY	89616081	T	T	T	T	T	T	T	T	T	T	T	T	T	T	T	T	T	T	T	T	K	K	K	K	K	K	K	K	K	K	K	K
ChrY	89617868	A	A	A	A	A	A	A	A	A	A	A	A	A	A	A	A	A	A	A	A	R	R	R	R	R	R	R	R	R	R	R	R
ChrY	89617884	G	G	G	G	G	G	G	G	G	G	G	G	G	G	G	G	G	G	G	G	R	R	R	R	R	R	R	R	R	R	R	R
ChrY	89619943	G	G	G	G	G	G	G	G	G	G	G	G	G	G	G	G	G	G	G	G	R	R	R	R	R	R	R	R	R	R	R	R
ChrY	89619977	T	T	T	T	T	T	T	T	T	T	T	T	T	T	T	T	T	T	T	T	Y	Y	Y	Y	Y	Y	Y	Y	Y	Y	Y	Y
ChrY	89620008	T	T	T	T	T	T	T	T	T	T	T	T	T	T	T	T	T	T	T	T	W	W	W	W	W	W	W	W	W	W	W	W
ChrY	89620064	G	G	G	G	G	G	G	G	G	G	G	G	G	G	G	G	G	G	G	G	K	K	K	K	K	K	K	K	K	K	K	K
ChrY	89620122	T	T	T	T	T	T	T	T	T	T	T	T	T	T	T	T	T	T	T	T	K	K	K	K	K	K	K	K	K	K	K	K
ChrY	89620178	C	C	C	C	C	C	C	C	C	C	C	C	C	C	C	C	C	C	C	C	M	M	M	M	M	M	M	M	M	M	M	M
ChrY	89620494	T	T	T	T	T	T	T	T	T	T	T	T	T	T	T	T	T	T	T	T	Y	Y	Y	Y	Y	Y	Y	Y	Y	Y	Y	Y
ChrY	89622091	T	T	T	T	T	T	T	T	T	T	T	T	T	T	T	T	T	T	T	T	W	W	W	W	W	W	W	W	W	W	W	W
ChrY	89636640	G	G	G	G	G	G	G	G	G	G	G	G	G	G	G	G	G	G	G	G	R	R	R	R	R	R	R	R	R	R	R	R
ChrY	89636719	C	C	C	C	C	C	C	C	C	C	C	C	C	C	C	C	C	C	C	C	M	M	M	M	M	M	M	M	M	M	M	M
ChrY	89639723	C	C	C	C	C	C	C	C	C	C	C	C	C	C	C	C	C	C	C	C	Y	Y	Y	Y	Y	Y	Y	Y	Y	Y	Y	Y
ChrY	89639813	A	A	A	A	A	A	A	A	A	A	A	A	A	A	A	A	A	A	A	A	W	W	W	W	W	W	W	W	W	W	W	W
ChrY	89639823	C	C	C	C	C	C	C	C	C	C	C	C	C	C	C	C	C	C	C	C	S	S	S	S	S	S	S	S	S	S	S	S
ChrY	89640138	A	A	A	A	A	A	A	A	A	A	A	A	A	A	A	A	A	A	A	A	M	M	M	M	M	M	M	M	M	M	M	M
ChrY	89641045	T	T	T	T	T	T	T	T	T	T	T	T	T	T	T	T	T	T	T	T	W	W	W	W	W	W	W	W	W	W	W	W
ChrY	89641070	C	C	C	C	C	C	C	C	C	C	C	C	C	C	C	C	C	C	C	C	Y	Y	Y	Y	Y	Y	Y	Y	Y	Y	Y	Y
ChrY	89643119	G	G	G	G	G	G	G	G	G	G	G	G	G	G	G	G	G	G	G	G	R	R	R	R	R	R	R	R	R	R	R	R
ChrY	89661035	G	G	G	G	G	G	G	G	G	G	G	G	G	G	G	G	G	G	G	G	R	R	R	R	R	R	R	R	R	R	R	R
ChrY	89661279	T	T	T	T	T	T	T	T	T	T	T	T	T	T	T	T	T	T	T	T	K	K	K	K	K	K	K	K	K	K	K	K
ChrY	89661368	G	G	G	G	G	G	G	G	G	G	G	G	G	G	G	G	G	G	G	G	K	K	K	K	K	K	K	K	K	K	K	K
ChrY	89661468	T	T	T	T	T	T	T	T	T	T	T	T	T	T	T	T	T	T	T	T	K	K	K	K	K	K	K	K	K	K	K	K
ChrY	89661821	T	T	T	T	T	T	T	T	T	T	T	T	T	T	T	T	T	T	T	T	Y	Y	Y	Y	Y	Y	Y	Y	Y	Y	Y	Y
ChrY	89661845	G	G	G	G	G	G	G	G	G	G	G	G	G	G	G	G	G	G	G	G	R	R	R	R	R	R	R	R	R	R	R	R
ChrY	89662167	T	T	T	T	T	T	T	T	T	T	T	T	T	T	T	T	T	T	T	T	Y	Y	Y	Y	Y	Y	Y	Y	Y	Y	Y	Y
ChrY	89662354	T	T	T	T	T	T	T	T	T	T	T	T	T	T	T	T	T	T	T	T	W	W	W	W	W	W	W	W	W	W	W	W
ChrY	89662552	A	A	A	A	A	A	A	A	A	A	A	A	A	A	A	A	A	A	A	A	M	M	M	M	M	M	M	M	M	M	M	M
ChrY	89662661	T	T	T	T	T	T	T	T	T	T	T	T	T	T	T	T	T	T	T	T	K	K	K	K	K	K	K	K	K	K	K	K
ChrY	89662707	C	C	C	C	C	C	C	C	C	C	C	C	C	C	C	C	C	C	C	C	Y	Y	Y	Y	Y	Y	Y	Y	Y	Y	Y	Y
ChrY	89662752	C	C	C	C	C	C	C	C	C	C	C	C	C	C	C	C	C	C	C	C	S	S	S	S	S	S	S	S	S	S	S	S
ChrY	89662811	C	C	C	C	C	C	C	C	C	C	C	C	C	C	C	C	C	C	C	C	M	M	M	M	M	M	M	M	M	M	M	M
ChrY	89663020	C	C	C	C	C	C	C	C	C	C	C	C	C	C	C	C	C	C	C	C	Y	Y	Y	Y	Y	Y	Y	Y	Y	Y	Y	Y
ChrY	89663080	T	T	T	T	T	T	T	T	T	T	T	T	T	T	T	T	T	T	T	T	K	K	K	K	K	K	K	K	K	K	K	K
ChrY	89663191	C	C	C	C	C	C	C	C	C	C	C	C	C	C	C	C	C	C	C	C	M	M	M	M	M	M	M	M	M	M	M	M
ChrY	89685115	A	A	A	A	A	A	A	A	A	A	A	A	A	A	A	A	A	A	A	A	M	M	M	M	M	M	M	M	M	M	M	M
ChrY	89685334	C	C	C	C	C	C	C	C	C	C	C	C	C	C	C	C	C	C	C	C	S	S	S	S	S	S	S	S	S	S	S	S
ChrY	89685356	T	T	T	T	T	T	T	T	T	T	T	T	T	T	T	T	T	T	T	T	K	K	K	K	K	K	K	K	K	K	K	K
ChrY	89687868	G	G	G	G	G	G	G	G	G	G	G	G	G	G	G	G	G	G	G	G	R	R	R	R	R	R	R	R	R	R	R	R
ChrY	89700871	C	C	C	C	C	C	C	C	C	C	C	C	C	C	C	C	C	C	C	C	Y	Y	Y	Y	Y	Y	Y	Y	Y	Y	Y	Y
ChrY	89700921	A	A	A	A	A	A	A	A	A	A	A	A	A	A	A	A	A	A	A	A	W	W	W	W	W	W	W	W	W	W	W	W
ChrY	89701024	T	T	T	T	T	T	T	T	T	T	T	T	T	T	T	T	T	T	T	T	Y	Y	Y	Y	Y	Y	Y	Y	Y	Y	Y	Y
ChrY	89702934	C	C	C	C	C	C	C	C	C	C	C	C	C	C	C	C	C	C	C	C	Y	Y	Y	Y	Y	Y	Y	Y	Y	Y	Y	Y
ChrY	89702975	G	G	G	G	G	G	G	G	G	G	G	G	G	G	G	G	G	G	G	G	R	R	R	R	R	R	R	R	R	R	R	R
ChrY	89704237	G	G	G	G	G	G	G	G	G	G	G	G	G	G	G	G	G	G	G	G	K	K	K	K	K	K	K	K	K	K	K	K
ChrY	89704365	A	A	A	A	A	A	A	A	A	A	A	A	A	A	A	A	A	A	A	A	M	M	M	M	M	M	M	M	M	M	M	M
ChrY	89704372	G	G	G	G	G	G	G	G	G	G	G	G	G	G	G	G	G	G	G	G	R	R	R	R	R	R	R	R	R	R	R	R
ChrY	89704448	A	A	A	A	A	A	A	A	A	A	A	A	A	A	A	A	A	A	A	A	W	W	W	W	W	W	W	W	W	W	W	W
ChrY	89705479	A	A	A	A	A	A	A	A	A	A	A	A	A	A	A	A	A	A	A	A	M	M	M	M	M	M	M	M	M	M	M	M
ChrY	89706769	G	G	G	G	G	G	G	G	G	G	G	G	G	G	G	G	G	G	G	G	R	R	R	R	R	R	R	R	R	R	R	R
ChrY	89706857	A	A	A	A	A	A	A	A	A	A	A	A	A	A	A	A	A	A	A	A	M	M	M	M	M	M	M	M	M	M	M	M
ChrY	89706963	T	T	T	T	T	T	T	T	T	T	T	T	T	T	T	T	T	T	T	T	Y	Y	Y	Y	Y	Y	Y	Y	Y	Y	Y	Y
ChrY	89707070	T	T	T	T	T	T	T	T	T	T	T	T	T	T	T	T	T	T	T	T	W	W	W	W	W	W	W	W	W	W	W	W
ChrY	89707681	T	T	T	T	T	T	T	T	T	T	T	T	T	T	T	T	T	T	T	T	K	K	K	K	K	K	K	K	K	K	K	K
ChrY	89707713	C	C	C	C	C	C	C	C	C	C	C	C	C	C	C	C	C	C	C	C	Y	Y	Y	Y	Y	Y	Y	Y	Y	Y	Y	Y
ChrY	89707796	A	A	A	A	A	A	A	A	A	A	A	A	A	A	A	A	A	A	A	A	R	R	R	R	R	R	R	R	R	R	R	R
ChrY	89707800	A	A	A	A	A	A	A	A	A	A	A	A	A	A	A	A	A	A	A	A	W	W	W	W	W	W	W	W	W	W	W	W
ChrY	89708027	C	C	C	C	C	C	C	C	C	C	C	C	C	C	C	C	C	C	C	C	Y	Y	Y	Y	Y	Y	Y	Y	Y	Y	Y	Y
ChrY	89708173	G	G	G	G	G	G	G	G	G	G	G	G	G	G	G	G	G	G	G	G	R	R	R	R	R	R	R	R	R	R	R	R
ChrY	89708966	A	A	A	A	A	A	A	A	A	A	A	A	A	A	A	A	A	A	A	A	M	M	M	M	M	M	M	M	M	M	M	M
ChrY	89710878	T	T	T	T	T	T	T	T	T	T	T	T	T	T	T	T	T	T	T	T	Y	Y	Y	Y	Y	Y	Y	Y	Y	Y	Y	Y
ChrY	89711778	T	T	T	T	T	T	T	T	T	T	T	T	T	T	T	T	T	T	T	T	K	K	K	K	K	K	K	K	K	K	K	K
ChrY	89711852	G	G	G	G	G	G	G	G	G	G	G	G	G	G	G	G	G	G	G	G	K	K	K	K	K	K	K	K	K	K	K	K
ChrY	89712034	T	T	T	T	T	T	T	T	T	T	T	T	T	T	T	T	T	T	T	T	K	K	K	K	K	K	K	K	K	K	K	K
ChrY	89717457	C	C	C	C	C	C	C	C	C	C	C	C	C	C	C	C	C	C	C	C	M	M	M	M	M	M	M	M	M	M	M	M
ChrY	89721237	C	C	C	C	C	C	C	C	C	C	C	C	C	C	C	C	C	C	C	C	S	S	S	S	S	S	S	S	S	S	S	S
ChrY	89721568	T	T	T	T	T	T	T	T	T	T	T	T	T	T	T	T	T	T	T	T	Y	Y	Y	Y	Y	Y	Y	Y	Y	Y	Y	Y
ChrY	89721605	C	C	C	C	C	C	C	C	C	C	C	C	C	C	C	C	C	C	C	C	Y	Y	Y	Y	Y	Y	Y	Y	Y	Y	Y	Y
ChrY	89721866	G	G	G	G	G	G	G	G	G	G	G	G	G	G	G	G	G	G	G	G	K	K	K	K	K	K	K	K	K	K	K	K
ChrY	89721977	T	T	T	T	T	T	T	T	T	T	T	T	T	T	T	T	T	T	T	T	K	K	K	K	K	K	K	K	K	K	K	K
ChrY	89722318	C	C	C	C	C	C	C	C	C	C	C	C	C	C	C	C	C	C	C	C	Y	Y	Y	Y	Y	Y	Y	Y	Y	Y	Y	Y
ChrY	89723764	A	A	A	A	A	A	A	A	A	A	A	A	A	A	A	A	A	A	A	A	W	W	W	W	W	W	W	W	W	W	W	W
ChrY	89723803	T	T	T	T	T	T	T	T	T	T	T	T	T	T	T	T	T	T	T	T	Y	Y	Y	Y	Y	Y	Y	Y	Y	Y	Y	Y
ChrY	89723995	G	G	G	G	G	G	G	G	G	G	G	G	G	G	G	G	G	G	G	G	R	R	R	R	R	R	R	R	R	R	R	R
ChrY	89724034	A	A	A	A	A	A	A	A	A	A	A	A	A	A	A	A	A	A	A	A	R	R	R	R	R	R	R	R	R	R	R	R
ChrY	89724823	G	G	G	G	G	G	G	G	G	G	G	G	G	G	G	G	G	G	G	G	R	R	R	R	R	R	R	R	R	R	R	R
ChrY	89725044	T	T	T	T	T	T	T	T	T	T	T	T	T	T	T	T	T	T	T	T	Y	Y	Y	Y	Y	Y	Y	Y	Y	Y	Y	Y
ChrY	89725085	G	G	G	G	G	G	G	G	G	G	G	G	G	G	G	G	G	G	G	G	R	R	R	R	R	R	R	R	R	R	R	R
ChrY	89726050	T	T	T	T	T	T	T	T	T	T	T	T	T	T	T	T	T	T	T	T	K	K	K	K	K	K	K	K	K	K	K	K
ChrY	89726514	A	A	A	A	A	A	A	A	A	A	A	A	A	A	A	A	A	A	A	A	M	M	M	M	M	M	M	M	M	M	M	M
ChrY	89728328	G	G	G	G	G	G	G	G	G	G	G	G	G	G	G	G	G	G	G	G	K	K	K	K	K	K	K	K	K	K	K	K
ChrY	89728350	T	T	T	T	T	T	T	T	T	T	T	T	T	T	T	T	T	T	T	T	Y	Y	Y	Y	Y	Y	Y	Y	Y	Y	Y	Y
ChrY	89728563	G	G	G	G	G	G	G	G	G	G	G	G	G	G	G	G	G	G	G	G	R	R	R	R	R	R	R	R	R	R	R	R
ChrY	89728728	T	T	T	T	T	T	T	T	T	T	T	T	T	T	T	T	T	T	T	T	K	K	K	K	K	K	K	K	K	K	K	K
ChrY	89745950	A	A	A	A	A	A	A	A	A	A	A	A	A	A	A	A	A	A	A	A	R	R	R	R	R	R	R	R	R	R	R	R
ChrY	89757876	C	C	C	C	C	C	C	C	C	C	C	C	C	C	C	C	C	C	C	C	M	M	M	M	M	M	M	M	M	M	M	M
ChrY	89757965	A	A	A	A	A	A	A	A	A	A	A	A	A	A	A	A	A	A	A	A	R	R	R	R	R	R	R	R	R	R	R	R
ChrY	89758164	C	C	C	C	C	C	C	C	C	C	C	C	C	C	C	C	C	C	C	C	Y	Y	Y	Y	Y	Y	Y	Y	Y	Y	Y	Y
ChrY	89758197	T	T	T	T	T	T	T	T	T	T	T	T	T	T	T	T	T	T	T	T	W	W	W	W	W	W	W	W	W	W	W	W
ChrY	89759234	C	C	C	C	C	C	C	C	C	C	C	C	C	C	C	C	C	C	C	C	S	S	S	S	S	S	S	S	S	S	S	S
ChrY	89759891	T	T	T	T	T	T	T	T	T	T	T	T	T	T	T	T	T	T	T	T	Y	Y	Y	Y	Y	Y	Y	Y	Y	Y	Y	Y
ChrY	89760197	G	G	G	G	G	G	G	G	G	G	G	G	G	G	G	G	G	G	G	G	R	R	R	R	R	R	R	R	R	R	R	R
ChrY	89760370	C	C	C	C	C	C	C	C	C	C	C	C	C	C	C	C	C	C	C	C	M	M	M	M	M	M	M	M	M	M	M	M
ChrY	89765721	A	A	A	A	A	A	A	A	A	A	A	A	A	A	A	A	A	A	A	A	R	R	R	R	R	R	R	R	R	R	R	R
ChrY	89787524	G	G	G	G	G	G	G	G	G	G	G	G	G	G	G	G	G	G	G	G	R	R	R	R	R	R	R	R	R	R	R	R
ChrY	89787601	C	C	C	C	C	C	C	C	C	C	C	C	C	C	C	C	C	C	C	C	Y	Y	Y	Y	Y	Y	Y	Y	Y	Y	Y	Y
ChrY	89787669	C	C	C	C	C	C	C	C	C	C	C	C	C	C	C	C	C	C	C	C	M	M	M	M	M	M	M	M	M	M	M	M
ChrY	89788256	A	A	A	A	A	A	A	A	A	A	A	A	A	A	A	A	A	A	A	A	M	M	M	M	M	M	M	M	M	M	M	M
ChrY	89788299	G	G	G	G	G	G	G	G	G	G	G	G	G	G	G	G	G	G	G	G	K	K	K	K	K	K	K	K	K	K	K	K
ChrY	89788647	G	G	G	G	G	G	G	G	G	G	G	G	G	G	G	G	G	G	G	G	K	K	K	K	K	K	K	K	K	K	K	K
ChrY	89791557	C	C	C	C	C	C	C	C	C	C	C	C	C	C	C	C	C	C	C	C	Y	Y	Y	Y	Y	Y	Y	Y	Y	Y	Y	Y
ChrY	89791998	A	A	A	A	A	A	A	A	A	A	A	A	A	A	A	A	A	A	A	A	R	R	R	R	R	R	R	R	R	R	R	R
ChrY	89792372	C	C	C	C	C	C	C	C	C	C	C	C	C	C	C	C	C	C	C	C	Y	Y	Y	Y	Y	Y	Y	Y	Y	Y	Y	Y
ChrY	89792530	A	A	A	A	A	A	A	A	A	A	A	A	A	A	A	A	A	A	A	A	R	R	R	R	R	R	R	R	R	R	R	R
ChrY	89792568	G	G	G	G	G	G	G	G	G	G	G	G	G	G	G	G	G	G	G	G	R	R	R	R	R	R	R	R	R	R	R	R
ChrY	89797503	T	T	T	T	T	T	T	T	T	T	T	T	T	T	T	T	T	T	T	T	K	K	K	K	K	K	K	K	K	K	K	K
ChrY	89802282	T	T	T	T	T	T	T	T	T	T	T	T	T	T	T	T	T	T	T	T	Y	Y	Y	Y	Y	Y	Y	Y	Y	Y	Y	Y
ChrY	89802603	G	G	G	G	G	G	G	G	G	G	G	G	G	G	G	G	G	G	G	G	R	R	R	R	R	R	R	R	R	R	R	R
ChrY	89803032	G	G	G	G	G	G	G	G	G	G	G	G	G	G	G	G	G	G	G	G	R	R	R	R	R	R	R	R	R	R	R	R
ChrY	89805688	A	A	A	A	A	A	A	A	A	A	A	A	A	A	A	A	A	A	A	A	R	R	R	R	R	R	R	R	R	R	R	R
ChrY	89805777	A	A	A	A	A	A	A	A	A	A	A	A	A	A	A	A	A	A	A	A	R	R	R	R	R	R	R	R	R	R	R	R
ChrY	89806488	G	G	G	G	G	G	G	G	G	G	G	G	G	G	G	G	G	G	G	G	S	S	S	S	S	S	S	S	S	S	S	S
ChrY	89807096	T	T	T	T	T	T	T	T	T	T	T	T	T	T	T	T	T	T	T	T	K	K	K	K	K	K	K	K	K	K	K	K
ChrY	89807139	A	A	A	A	A	A	A	A	A	A	A	A	A	A	A	A	A	A	A	A	W	W	W	W	W	W	W	W	W	W	W	W
ChrY	89808737	T	T	T	T	T	T	T	T	T	T	T	T	T	T	T	T	T	T	T	T	Y	Y	Y	Y	Y	Y	Y	Y	Y	Y	Y	Y
ChrY	89809724	T	T	T	T	T	T	T	T	T	T	T	T	T	T	T	T	T	T	T	T	Y	Y	Y	Y	Y	Y	Y	Y	Y	Y	Y	Y
ChrY	89809807	G	G	G	G	G	G	G	G	G	G	G	G	G	G	G	G	G	G	G	G	R	R	R	R	R	R	R	R	R	R	R	R
ChrY	89810664	A	A	A	A	A	A	A	A	A	A	A	A	A	A	A	A	A	A	A	A	R	R	R	R	R	R	R	R	R	R	R	R
ChrY	89815988	G	G	G	G	G	G	G	G	G	G	G	G	G	G	G	G	G	G	G	G	S	S	S	S	S	S	S	S	S	S	S	S
ChrY	89817452	C	C	C	C	C	C	C	C	C	C	C	C	C	C	C	C	C	C	C	C	M	M	M	M	M	M	M	M	M	M	M	M
ChrY	89818403	C	C	C	C	C	C	C	C	C	C	C	C	C	C	C	C	C	C	C	C	Y	Y	Y	Y	Y	Y	Y	Y	Y	Y	Y	Y
ChrY	89818409	G	G	G	G	G	G	G	G	G	G	G	G	G	G	G	G	G	G	G	G	R	R	R	R	R	R	R	R	R	R	R	R
ChrY	89818598	T	T	T	T	T	T	T	T	T	T	T	T	T	T	T	T	T	T	T	T	Y	Y	Y	Y	Y	Y	Y	Y	Y	Y	Y	Y
ChrY	89819823	G	G	G	G	G	G	G	G	G	G	G	G	G	G	G	G	G	G	G	G	S	S	S	S	S	S	S	S	S	S	S	S
ChrY	89819973	A	A	A	A	A	A	A	A	A	A	A	A	A	A	A	A	A	A	A	A	M	M	M	M	M	M	M	M	M	M	M	M
ChrY	89822477	A	A	A	A	A	A	A	A	A	A	A	A	A	A	A	A	A	A	A	A	R	R	R	R	R	R	R	R	R	R	R	R
ChrY	89822514	T	T	T	T	T	T	T	T	T	T	T	T	T	T	T	T	T	T	T	T	Y	Y	Y	Y	Y	Y	Y	Y	Y	Y	Y	Y
ChrY	89822596	G	G	G	G	G	G	G	G	G	G	G	G	G	G	G	G	G	G	G	G	R	R	R	R	R	R	R	R	R	R	R	R
ChrY	89822636	T	T	T	T	T	T	T	T	T	T	T	T	T	T	T	T	T	T	T	T	Y	Y	Y	Y	Y	Y	Y	Y	Y	Y	Y	Y
ChrY	89822704	T	T	T	T	T	T	T	T	T	T	T	T	T	T	T	T	T	T	T	T	Y	Y	Y	Y	Y	Y	Y	Y	Y	Y	Y	Y
ChrY	89823403	G	G	G	G	G	G	G	G	G	G	G	G	G	G	G	G	G	G	G	G	R	R	R	R	R	R	R	R	R	R	R	R
ChrY	89824050	A	A	A	A	A	A	A	A	A	A	A	A	A	A	A	A	A	A	A	A	M	M	M	M	M	M	M	M	M	M	M	M
ChrY	89825056	C	C	C	C	C	C	C	C	C	C	C	C	C	C	C	C	C	C	C	C	M	M	M	M	M	M	M	M	M	M	M	M
ChrY	89825214	T	T	T	T	T	T	T	T	T	T	T	T	T	T	T	T	T	T	T	T	W	W	W	W	W	W	W	W	W	W	W	W
ChrY	89825565	C	C	C	C	C	C	C	C	C	C	C	C	C	C	C	C	C	C	C	C	S	S	S	S	S	S	S	S	S	S	S	S
ChrY	89826911	G	G	G	G	G	G	G	G	G	G	G	G	G	G	G	G	G	G	G	G	R	R	R	R	R	R	R	R	R	R	R	R
ChrY	89834976	C	C	C	C	C	C	C	C	C	C	C	C	C	C	C	C	C	C	C	C	S	S	S	S	S	S	S	S	S	S	S	S
ChrY	89835112	G	G	G	G	G	G	G	G	G	G	G	G	G	G	G	G	G	G	G	G	R	R	R	R	R	R	R	R	R	R	R	R
ChrY	89835219	T	T	T	T	T	T	T	T	T	T	T	T	T	T	T	T	T	T	T	T	Y	Y	Y	Y	Y	Y	Y	Y	Y	Y	Y	Y
ChrY	89835502	T	T	T	T	T	T	T	T	T	T	T	T	T	T	T	T	T	T	T	T	Y	Y	Y	Y	Y	Y	Y	Y	Y	Y	Y	Y
ChrY	89835586	G	G	G	G	G	G	G	G	G	G	G	G	G	G	G	G	G	G	G	G	R	R	R	R	R	R	R	R	R	R	R	R
ChrY	89836022	C	C	C	C	C	C	C	C	C	C	C	C	C	C	C	C	C	C	C	C	M	M	M	M	M	M	M	M	M	M	M	M
ChrY	89836522	G	G	G	G	G	G	G	G	G	G	G	G	G	G	G	G	G	G	G	G	R	R	R	R	R	R	R	R	R	R	R	R
ChrY	89836686	G	G	G	G	G	G	G	G	G	G	G	G	G	G	G	G	G	G	G	G	R	R	R	R	R	R	R	R	R	R	R	R
ChrY	89836852	T	T	T	T	T	T	T	T	T	T	T	T	T	T	T	T	T	T	T	T	Y	Y	Y	Y	Y	Y	Y	Y	Y	Y	Y	Y
ChrY	89836909	G	G	G	G	G	G	G	G	G	G	G	G	G	G	G	G	G	G	G	G	R	R	R	R	R	R	R	R	R	R	R	R
ChrY	89838585	A	A	A	A	A	A	A	A	A	A	A	A	A	A	A	A	A	A	A	A	M	M	M	M	M	M	M	M	M	M	M	M
ChrY	89838804	T	T	T	T	T	T	T	T	T	T	T	T	T	T	T	T	T	T	T	T	W	W	W	W	W	W	W	W	W	W	W	W
ChrY	89838880	C	C	C	C	C	C	C	C	C	C	C	C	C	C	C	C	C	C	C	C	Y	Y	Y	Y	Y	Y	Y	Y	Y	Y	Y	Y
ChrY	89844227	G	G	G	G	G	G	G	G	G	G	G	G	G	G	G	G	G	G	G	G	R	R	R	R	R	R	R	R	R	R	R	R
ChrY	89845051	A	A	A	A	A	A	A	A	A	A	A	A	A	A	A	A	A	A	A	A	R	R	R	R	R	R	R	R	R	R	R	R
ChrY	89845615	A	A	A	A	A	A	A	A	A	A	A	A	A	A	A	A	A	A	A	A	R	R	R	R	R	R	R	R	R	R	R	R
ChrY	89847253	C	C	C	C	C	C	C	C	C	C	C	C	C	C	C	C	C	C	C	C	Y	Y	Y	Y	Y	Y	Y	Y	Y	Y	Y	Y
ChrY	89849807	T	T	T	T	T	T	T	T	T	T	T	T	T	T	T	T	T	T	T	T	W	W	W	W	W	W	W	W	W	W	W	W
ChrY	89849838	A	A	A	A	A	A	A	A	A	A	A	A	A	A	A	A	A	A	A	A	R	R	R	R	R	R	R	R	R	R	R	R
ChrY	89850082	G	G	G	G	G	G	G	G	G	G	G	G	G	G	G	G	G	G	G	G	R	R	R	R	R	R	R	R	R	R	R	R
ChrY	89850472	C	C	C	C	C	C	C	C	C	C	C	C	C	C	C	C	C	C	C	C	Y	Y	Y	Y	Y	Y	Y	Y	Y	Y	Y	Y
ChrY	89850570	G	G	G	G	G	G	G	G	G	G	G	G	G	G	G	G	G	G	G	G	R	R	R	R	R	R	R	R	R	R	R	R
ChrY	89850756	T	T	T	T	T	T	T	T	T	T	T	T	T	T	T	T	T	T	T	T	K	K	K	K	K	K	K	K	K	K	K	K
ChrY	89850938	T	T	T	T	T	T	T	T	T	T	T	T	T	T	T	T	T	T	T	T	W	W	W	W	W	W	W	W	W	W	W	W
ChrY	89850939	G	G	G	G	G	G	G	G	G	G	G	G	G	G	G	G	G	G	G	G	R	R	R	R	R	R	R	R	R	R	R	R
ChrY	89850961	G	G	G	G	G	G	G	G	G	G	G	G	G	G	G	G	G	G	G	G	S	S	S	S	S	S	S	S	S	S	S	S
ChrY	89862444	G	G	G	G	G	G	G	G	G	G	G	G	G	G	G	G	G	G	G	G	R	R	R	R	R	R	R	R	R	R	R	R
ChrY	89862989	T	T	T	T	T	T	T	T	T	T	T	T	T	T	T	T	T	T	T	T	Y	Y	Y	Y	Y	Y	Y	Y	Y	Y	Y	Y
ChrY	89863011	C	C	C	C	C	C	C	C	C	C	C	C	C	C	C	C	C	C	C	C	M	M	M	M	M	M	M	M	M	M	M	M
ChrY	89865479	G	G	G	G	G	G	G	G	G	G	G	G	G	G	G	G	G	G	G	G	K	K	K	K	K	K	K	K	K	K	K	K
ChrY	89866762	T	T	T	T	T	T	T	T	T	T	T	T	T	T	T	T	T	T	T	T	W	W	W	W	W	W	W	W	W	W	W	W
ChrY	89868233	G	G	G	G	G	G	G	G	G	G	G	G	G	G	G	G	G	G	G	G	R	R	R	R	R	R	R	R	R	R	R	R
ChrY	89883654	A	A	A	A	A	A	A	A	A	A	A	A	A	A	A	A	A	A	A	A	R	R	R	R	R	R	R	R	R	R	R	R
ChrY	89883743	T	T	T	T	T	T	T	T	T	T	T	T	T	T	T	T	T	T	T	T	W	W	W	W	W	W	W	W	W	W	W	W
ChrY	89887530	C	C	C	C	C	C	C	C	C	C	C	C	C	C	C	C	C	C	C	C	M	M	M	M	M	M	M	M	M	M	M	M
ChrY	89890093	G	G	G	G	G	G	G	G	G	G	G	G	G	G	G	G	G	G	G	G	R	R	R	R	R	R	R	R	R	R	R	R
ChrY	89891781	G	G	G	G	G	G	G	G	G	G	G	G	G	G	G	G	G	G	G	G	K	K	K	K	K	K	K	K	K	K	K	K
ChrY	89891944	G	G	G	G	G	G	G	G	G	G	G	G	G	G	G	G	G	G	G	G	S	S	S	S	S	S	S	S	S	S	S	S
ChrY	89891956	A	A	A	A	A	A	A	A	A	A	A	A	A	A	A	A	A	A	A	A	R	R	R	R	R	R	R	R	R	R	R	R
ChrY	89892027	A	A	A	A	A	A	A	A	A	A	A	A	A	A	A	A	A	A	A	A	R	R	R	R	R	R	R	R	R	R	R	R
ChrY	89892197	G	G	G	G	G	G	G	G	G	G	G	G	G	G	G	G	G	G	G	G	K	K	K	K	K	K	K	K	K	K	K	K
ChrY	89892260	C	C	C	C	C	C	C	C	C	C	C	C	C	C	C	C	C	C	C	C	Y	Y	Y	Y	Y	Y	Y	Y	Y	Y	Y	Y
ChrY	89892423	C	C	C	C	C	C	C	C	C	C	C	C	C	C	C	C	C	C	C	C	Y	Y	Y	Y	Y	Y	Y	Y	Y	Y	Y	Y
ChrY	89892619	A	A	A	A	A	A	A	A	A	A	A	A	A	A	A	A	A	A	A	A	M	M	M	M	M	M	M	M	M	M	M	M
ChrY	89892699	T	T	T	T	T	T	T	T	T	T	T	T	T	T	T	T	T	T	T	T	K	K	K	K	K	K	K	K	K	K	K	K
ChrY	89892931	G	G	G	G	G	G	G	G	G	G	G	G	G	G	G	G	G	G	G	G	K	K	K	K	K	K	K	K	K	K	K	K
ChrY	89892958	G	G	G	G	G	G	G	G	G	G	G	G	G	G	G	G	G	G	G	G	K	K	K	K	K	K	K	K	K	K	K	K
ChrY	89893022	T	T	T	T	T	T	T	T	T	T	T	T	T	T	T	T	T	T	T	T	Y	Y	Y	Y	Y	Y	Y	Y	Y	Y	Y	Y
ChrY	89893076	A	A	A	A	A	A	A	A	A	A	A	A	A	A	A	A	A	A	A	A	M	M	M	M	M	M	M	M	M	M	M	M
ChrY	89893123	A	A	A	A	A	A	A	A	A	A	A	A	A	A	A	A	A	A	A	A	M	M	M	M	M	M	M	M	M	M	M	M
ChrY	89893280	T	T	T	T	T	T	T	T	T	T	T	T	T	T	T	T	T	T	T	T	Y	Y	Y	Y	Y	Y	Y	Y	Y	Y	Y	Y
ChrY	89894161	A	A	A	A	A	A	A	A	A	A	A	A	A	A	A	A	A	A	A	A	R	R	R	R	R	R	R	R	R	R	R	R
ChrY	89894234	C	C	C	C	C	C	C	C	C	C	C	C	C	C	C	C	C	C	C	C	Y	Y	Y	Y	Y	Y	Y	Y	Y	Y	Y	Y
ChrY	89894865	C	C	C	C	C	C	C	C	C	C	C	C	C	C	C	C	C	C	C	C	Y	Y	Y	Y	Y	Y	Y	Y	Y	Y	Y	Y
ChrY	89895627	A	A	A	A	A	A	A	A	A	A	A	A	A	A	A	A	A	A	A	A	R	R	R	R	R	R	R	R	R	R	R	R
ChrY	89896059	C	C	C	C	C	C	C	C	C	C	C	C	C	C	C	C	C	C	C	C	Y	Y	Y	Y	Y	Y	Y	Y	Y	Y	Y	Y
ChrY	89896316	C	C	C	C	C	C	C	C	C	C	C	C	C	C	C	C	C	C	C	C	S	S	S	S	S	S	S	S	S	S	S	S
ChrY	89896538	T	T	T	T	T	T	T	T	T	T	T	T	T	T	T	T	T	T	T	T	K	K	K	K	K	K	K	K	K	K	K	K
ChrY	89899523	C	C	C	C	C	C	C	C	C	C	C	C	C	C	C	C	C	C	C	C	Y	Y	Y	Y	Y	Y	Y	Y	Y	Y	Y	Y
ChrY	89899540	A	A	A	A	A	A	A	A	A	A	A	A	A	A	A	A	A	A	A	A	W	W	W	W	W	W	W	W	W	W	W	W
ChrY	89900277	C	C	C	C	C	C	C	C	C	C	C	C	C	C	C	C	C	C	C	C	M	M	M	M	M	M	M	M	M	M	M	M
ChrY	89902030	G	G	G	G	G	G	G	G	G	G	G	G	G	G	G	G	G	G	G	G	R	R	R	R	R	R	R	R	R	R	R	R
ChrY	89907015	A	A	A	A	A	A	A	A	A	A	A	A	A	A	A	A	A	A	A	A	W	W	W	W	W	W	W	W	W	W	W	W
ChrY	89908043	T	T	T	T	T	T	T	T	T	T	T	T	T	T	T	T	T	T	T	T	K	K	K	K	K	K	K	K	K	K	K	K
ChrY	89908618	A	A	A	A	A	A	A	A	A	A	A	A	A	A	A	A	A	A	A	A	M	M	M	M	M	M	M	M	M	M	M	M
ChrY	89908665	G	G	G	G	G	G	G	G	G	G	G	G	G	G	G	G	G	G	G	G	R	R	R	R	R	R	R	R	R	R	R	R
ChrY	89912543	G	G	G	G	G	G	G	G	G	G	G	G	G	G	G	G	G	G	G	G	R	R	R	R	R	R	R	R	R	R	R	R
ChrY	89912677	T	T	T	T	T	T	T	T	T	T	T	T	T	T	T	T	T	T	T	T	Y	Y	Y	Y	Y	Y	Y	Y	Y	Y	Y	Y
ChrY	89912962	A	A	A	A	A	A	A	A	A	A	A	A	A	A	A	A	A	A	A	A	M	M	M	M	M	M	M	M	M	M	M	M
ChrY	89913024	G	G	G	G	G	G	G	G	G	G	G	G	G	G	G	G	G	G	G	G	K	K	K	K	K	K	K	K	K	K	K	K
ChrY	89914406	T	T	T	T	T	T	T	T	T	T	T	T	T	T	T	T	T	T	T	T	Y	Y	Y	Y	Y	Y	Y	Y	Y	Y	Y	Y
ChrY	89914417	G	G	G	G	G	G	G	G	G	G	G	G	G	G	G	G	G	G	G	G	R	R	R	R	R	R	R	R	R	R	R	R
ChrY	89915527	G	G	G	G	G	G	G	G	G	G	G	G	G	G	G	G	G	G	G	G	S	S	S	S	S	S	S	S	S	S	S	S
ChrY	89915587	G	G	G	G	G	G	G	G	G	G	G	G	G	G	G	G	G	G	G	G	K	K	K	K	K	K	K	K	K	K	K	K
ChrY	89915783	G	G	G	G	G	G	G	G	G	G	G	G	G	G	G	G	G	G	G	G	K	K	K	K	K	K	K	K	K	K	K	K
ChrY	89915786	G	G	G	G	G	G	G	G	G	G	G	G	G	G	G	G	G	G	G	G	R	R	R	R	R	R	R	R	R	R	R	R
ChrY	89915885	T	T	T	T	T	T	T	T	T	T	T	T	T	T	T	T	T	T	T	T	K	K	K	K	K	K	K	K	K	K	K	K
ChrY	89916734	T	T	T	T	T	T	T	T	T	T	T	T	T	T	T	T	T	T	T	T	Y	Y	Y	Y	Y	Y	Y	Y	Y	Y	Y	Y
ChrY	89916743	T	T	T	T	T	T	T	T	T	T	T	T	T	T	T	T	T	T	T	T	Y	Y	Y	Y	Y	Y	Y	Y	Y	Y	Y	Y
ChrY	89922573	G	G	G	G	G	G	G	G	G	G	G	G	G	G	G	G	G	G	G	G	K	K	K	K	K	K	K	K	K	K	K	K
ChrY	89922734	T	T	T	T	T	T	T	T	T	T	T	T	T	T	T	T	T	T	T	T	W	W	W	W	W	W	W	W	W	W	W	W
ChrY	89922923	G	G	G	G	G	G	G	G	G	G	G	G	G	G	G	G	G	G	G	G	S	S	S	S	S	S	S	S	S	S	S	S
ChrY	89923570	C	C	C	C	C	C	C	C	C	C	C	C	C	C	C	C	C	C	C	C	Y	Y	Y	Y	Y	Y	Y	Y	Y	Y	Y	Y
ChrY	89923659	T	T	T	T	T	T	T	T	T	T	T	T	T	T	T	T	T	T	T	T	W	W	W	W	W	W	W	W	W	W	W	W
ChrY	89924118	G	G	G	G	G	G	G	G	G	G	G	G	G	G	G	G	G	G	G	G	R	R	R	R	R	R	R	R	R	R	R	R
ChrY	89925832	T	T	T	T	T	T	T	T	T	T	T	T	T	T	T	T	T	T	T	T	Y	Y	Y	Y	Y	Y	Y	Y	Y	Y	Y	Y
ChrY	89925988	A	A	A	A	A	A	A	A	A	A	A	A	A	A	A	A	A	A	A	A	R	R	R	R	R	R	R	R	R	R	R	R
ChrY	89926111	T	T	T	T	T	T	T	T	T	T	T	T	T	T	T	T	T	T	T	T	W	W	W	W	W	W	W	W	W	W	W	W
ChrY	89926112	G	G	G	G	G	G	G	G	G	G	G	G	G	G	G	G	G	G	G	G	K	K	K	K	K	K	K	K	K	K	K	K
ChrY	89928777	G	G	G	G	G	G	G	G	G	G	G	G	G	G	G	G	G	G	G	G	R	R	R	R	R	R	R	R	R	R	R	R
ChrY	89929392	C	C	C	C	C	C	C	C	C	C	C	C	C	C	C	C	C	C	C	C	M	M	M	M	M	M	M	M	M	M	M	M
ChrY	89929441	C	C	C	C	C	C	C	C	C	C	C	C	C	C	C	C	C	C	C	C	Y	Y	Y	Y	Y	Y	Y	Y	Y	Y	Y	Y
ChrY	89929607	G	G	G	G	G	G	G	G	G	G	G	G	G	G	G	G	G	G	G	G	R	R	R	R	R	R	R	R	R	R	R	R
ChrY	89930594	A	A	A	A	A	A	A	A	A	A	A	A	A	A	A	A	A	A	A	A	W	W	W	W	W	W	W	W	W	W	W	W
ChrY	89931760	A	A	A	A	A	A	A	A	A	A	A	A	A	A	A	A	A	A	A	A	R	R	R	R	R	R	R	R	R	R	R	R
ChrY	89931863	T	T	T	T	T	T	T	T	T	T	T	T	T	T	T	T	T	T	T	T	W	W	W	W	W	W	W	W	W	W	W	W
ChrY	89933157	A	A	A	A	A	A	A	A	A	A	A	A	A	A	A	A	A	A	A	A	R	R	R	R	R	R	R	R	R	R	R	R
ChrY	89933235	C	C	C	C	C	C	C	C	C	C	C	C	C	C	C	C	C	C	C	C	Y	Y	Y	Y	Y	Y	Y	Y	Y	Y	Y	Y
ChrY	89933587	C	C	C	C	C	C	C	C	C	C	C	C	C	C	C	C	C	C	C	C	Y	Y	Y	Y	Y	Y	Y	Y	Y	Y	Y	Y
ChrY	89934362	A	A	A	A	A	A	A	A	A	A	A	A	A	A	A	A	A	A	A	A	M	M	M	M	M	M	M	M	M	M	M	M
ChrY	89972872	G	G	G	G	G	G	G	G	G	G	G	G	G	G	G	G	G	G	G	G	S	S	S	S	S	S	S	S	S	S	S	S
ChrY	89975016	T	T	T	T	T	T	T	T	T	T	T	T	T	T	T	T	T	T	T	T	Y	Y	Y	Y	Y	Y	Y	Y	Y	Y	Y	Y
ChrY	89975540	G	G	G	G	G	G	G	G	G	G	G	G	G	G	G	G	G	G	G	G	R	R	R	R	R	R	R	R	R	R	R	R
ChrY	89975708	T	T	T	T	T	T	T	T	T	T	T	T	T	T	T	T	T	T	T	T	K	K	K	K	K	K	K	K	K	K	K	K
ChrY	89976018	T	T	T	T	T	T	T	T	T	T	T	T	T	T	T	T	T	T	T	T	Y	Y	Y	Y	Y	Y	Y	Y	Y	Y	Y	Y
ChrY	89976538	C	C	C	C	C	C	C	C	C	C	C	C	C	C	C	C	C	C	C	C	M	M	M	M	M	M	M	M	M	M	M	M
ChrY	89976544	A	A	A	A	A	A	A	A	A	A	A	A	A	A	A	A	A	A	A	A	M	M	M	M	M	M	M	M	M	M	M	M
ChrY	89976813	C	C	C	C	C	C	C	C	C	C	C	C	C	C	C	C	C	C	C	C	S	S	S	S	S	S	S	S	S	S	S	S
ChrY	89978628	T	T	T	T	T	T	T	T	T	T	T	T	T	T	T	T	T	T	T	T	Y	Y	Y	Y	Y	Y	Y	Y	Y	Y	Y	Y
ChrY	89980571	G	G	G	G	G	G	G	G	G	G	G	G	G	G	G	G	G	G	G	G	R	R	R	R	R	R	R	R	R	R	R	R
ChrY	89982323	G	G	G	G	G	G	G	G	G	G	G	G	G	G	G	G	G	G	G	G	K	K	K	K	K	K	K	K	K	K	K	K
ChrY	89982744	C	C	C	C	C	C	C	C	C	C	C	C	C	C	C	C	C	C	C	C	M	M	M	M	M	M	M	M	M	M	M	M
ChrY	89982887	G	G	G	G	G	G	G	G	G	G	G	G	G	G	G	G	G	G	G	G	R	R	R	R	R	R	R	R	R	R	R	R
ChrY	89984259	A	A	A	A	A	A	A	A	A	A	A	A	A	A	A	A	A	A	A	A	W	W	W	W	W	W	W	W	W	W	W	W
ChrY	89985854	A	A	A	A	A	A	A	A	A	A	A	A	A	A	A	A	A	A	A	A	R	R	R	R	R	R	R	R	R	R	R	R
ChrY	89986305	A	A	A	A	A	A	A	A	A	A	A	A	A	A	A	A	A	A	A	A	M	M	M	M	M	M	M	M	M	M	M	M
ChrY	89986439	T	T	T	T	T	T	T	T	T	T	T	T	T	T	T	T	T	T	T	T	Y	Y	Y	Y	Y	Y	Y	Y	Y	Y	Y	Y
ChrY	89986482	G	G	G	G	G	G	G	G	G	G	G	G	G	G	G	G	G	G	G	G	R	R	R	R	R	R	R	R	R	R	R	R
ChrY	89986613	T	T	T	T	T	T	T	T	T	T	T	T	T	T	T	T	T	T	T	T	Y	Y	Y	Y	Y	Y	Y	Y	Y	Y	Y	Y
ChrY	89987379	C	C	C	C	C	C	C	C	C	C	C	C	C	C	C	C	C	C	C	C	Y	Y	Y	Y	Y	Y	Y	Y	Y	Y	Y	Y
ChrY	89988073	G	G	G	G	G	G	G	G	G	G	G	G	G	G	G	G	G	G	G	G	R	R	R	R	R	R	R	R	R	R	R	R
ChrY	89988325	T	T	T	T	T	T	T	T	T	T	T	T	T	T	T	T	T	T	T	T	K	K	K	K	K	K	K	K	K	K	K	K
ChrY	89988330	T	T	T	T	T	T	T	T	T	T	T	T	T	T	T	T	T	T	T	T	Y	Y	Y	Y	Y	Y	Y	Y	Y	Y	Y	Y
ChrY	89988460	G	G	G	G	G	G	G	G	G	G	G	G	G	G	G	G	G	G	G	G	K	K	K	K	K	K	K	K	K	K	K	K
ChrY	89990981	G	G	G	G	G	G	G	G	G	G	G	G	G	G	G	G	G	G	G	G	S	S	S	S	S	S	S	S	S	S	S	S
ChrY	89991001	G	G	G	G	G	G	G	G	G	G	G	G	G	G	G	G	G	G	G	G	R	R	R	R	R	R	R	R	R	R	R	R
ChrY	89991060	T	T	T	T	T	T	T	T	T	T	T	T	T	T	T	T	T	T	T	T	Y	Y	Y	Y	Y	Y	Y	Y	Y	Y	Y	Y
ChrY	89991197	C	C	C	C	C	C	C	C	C	C	C	C	C	C	C	C	C	C	C	C	Y	Y	Y	Y	Y	Y	Y	Y	Y	Y	Y	Y
ChrY	89991240	C	C	C	C	C	C	C	C	C	C	C	C	C	C	C	C	C	C	C	C	Y	Y	Y	Y	Y	Y	Y	Y	Y	Y	Y	Y
ChrY	89991266	G	G	G	G	G	G	G	G	G	G	G	G	G	G	G	G	G	G	G	G	R	R	R	R	R	R	R	R	R	R	R	R
ChrY	89991564	G	G	G	G	G	G	G	G	G	G	G	G	G	G	G	G	G	G	G	G	R	R	R	R	R	R	R	R	R	R	R	R
ChrY	89991673	C	C	C	C	C	C	C	C	C	C	C	C	C	C	C	C	C	C	C	C	Y	Y	Y	Y	Y	Y	Y	Y	Y	Y	Y	Y
ChrY	89991743	G	G	G	G	G	G	G	G	G	G	G	G	G	G	G	G	G	G	G	G	R	R	R	R	R	R	R	R	R	R	R	R
ChrY	89991825	T	T	T	T	T	T	T	T	T	T	T	T	T	T	T	T	T	T	T	T	Y	Y	Y	Y	Y	Y	Y	Y	Y	Y	Y	Y
ChrY	89991909	C	C	C	C	C	C	C	C	C	C	C	C	C	C	C	C	C	C	C	C	Y	Y	Y	Y	Y	Y	Y	Y	Y	Y	Y	Y
ChrY	89992519	A	A	A	A	A	A	A	A	A	A	A	A	A	A	A	A	A	A	A	A	M	M	M	M	M	M	M	M	M	M	M	M
ChrY	89992795	C	C	C	C	C	C	C	C	C	C	C	C	C	C	C	C	C	C	C	C	M	M	M	M	M	M	M	M	M	M	M	M
ChrY	89992935	T	T	T	T	T	T	T	T	T	T	T	T	T	T	T	T	T	T	T	T	Y	Y	Y	Y	Y	Y	Y	Y	Y	Y	Y	Y
ChrY	89993033	G	G	G	G	G	G	G	G	G	G	G	G	G	G	G	G	G	G	G	G	R	R	R	R	R	R	R	R	R	R	R	R
ChrY	89993088	C	C	C	C	C	C	C	C	C	C	C	C	C	C	C	C	C	C	C	C	M	M	M	M	M	M	M	M	M	M	M	M
ChrY	89994536	A	A	A	A	A	A	A	A	A	A	A	A	A	A	A	A	A	A	A	A	W	W	W	W	W	W	W	W	W	W	W	W
ChrY	89996346	G	G	G	G	G	G	G	G	G	G	G	G	G	G	G	G	G	G	G	G	R	R	R	R	R	R	R	R	R	R	R	R
ChrY	89996377	G	G	G	G	G	G	G	G	G	G	G	G	G	G	G	G	G	G	G	G	R	R	R	R	R	R	R	R	R	R	R	R
ChrY	89996391	A	A	A	A	A	A	A	A	A	A	A	A	A	A	A	A	A	A	A	A	W	W	W	W	W	W	W	W	W	W	W	W
ChrY	89996456	C	C	C	C	C	C	C	C	C	C	C	C	C	C	C	C	C	C	C	C	M	M	M	M	M	M	M	M	M	M	M	M
ChrY	89996538	A	A	A	A	A	A	A	A	A	A	A	A	A	A	A	A	A	A	A	A	R	R	R	R	R	R	R	R	R	R	R	R
ChrY	89996880	T	T	T	T	T	T	T	T	T	T	T	T	T	T	T	T	T	T	T	T	K	K	K	K	K	K	K	K	K	K	K	K
ChrY	89996903	A	A	A	A	A	A	A	A	A	A	A	A	A	A	A	A	A	A	A	A	R	R	R	R	R	R	R	R	R	R	R	R
ChrY	89996970	G	G	G	G	G	G	G	G	G	G	G	G	G	G	G	G	G	G	G	G	R	R	R	R	R	R	R	R	R	R	R	R
ChrY	89997321	C	C	C	C	C	C	C	C	C	C	C	C	C	C	C	C	C	C	C	C	Y	Y	Y	Y	Y	Y	Y	Y	Y	Y	Y	Y
ChrY	89998543	T	T	T	T	T	T	T	T	T	T	T	T	T	T	T	T	T	T	T	T	Y	Y	Y	Y	Y	Y	Y	Y	Y	Y	Y	Y
ChrY	89998593	A	A	A	A	A	A	A	A	A	A	A	A	A	A	A	A	A	A	A	A	W	W	W	W	W	W	W	W	W	W	W	W
ChrY	89999218	T	T	T	T	T	T	T	T	T	T	T	T	T	T	T	T	T	T	T	T	Y	Y	Y	Y	Y	Y	Y	Y	Y	Y	Y	Y
ChrY	89999480	C	C	C	C	C	C	C	C	C	C	C	C	C	C	C	C	C	C	C	C	M	M	M	M	M	M	M	M	M	M	M	M
ChrY	89999496	C	C	C	C	C	C	C	C	C	C	C	C	C	C	C	C	C	C	C	C	Y	Y	Y	Y	Y	Y	Y	Y	Y	Y	Y	Y
ChrY	89999723	G	G	G	G	G	G	G	G	G	G	G	G	G	G	G	G	G	G	G	G	R	R	R	R	R	R	R	R	R	R	R	R
ChrY	89999756	G	G	G	G	G	G	G	G	G	G	G	G	G	G	G	G	G	G	G	G	K	K	K	K	K	K	K	K	K	K	K	K
ChrY	90000032	C	C	C	C	C	C	C	C	C	C	C	C	C	C	C	C	C	C	C	C	M	M	M	M	M	M	M	M	M	M	M	M
ChrY	90000537	C	C	C	C	C	C	C	C	C	C	C	C	C	C	C	C	C	C	C	C	Y	Y	Y	Y	Y	Y	Y	Y	Y	Y	Y	Y
ChrY	90001033	A	A	A	A	A	A	A	A	A	A	A	A	A	A	A	A	A	A	A	A	R	R	R	R	R	R	R	R	R	R	R	R
ChrY	90001072	G	G	G	G	G	G	G	G	G	G	G	G	G	G	G	G	G	G	G	G	K	K	K	K	K	K	K	K	K	K	K	K
ChrY	90001129	A	A	A	A	A	A	A	A	A	A	A	A	A	A	A	A	A	A	A	A	R	R	R	R	R	R	R	R	R	R	R	R
ChrY	90001204	A	A	A	A	A	A	A	A	A	A	A	A	A	A	A	A	A	A	A	A	M	M	M	M	M	M	M	M	M	M	M	M
ChrY	90001410	G	G	G	G	G	G	G	G	G	G	G	G	G	G	G	G	G	G	G	G	S	S	S	S	S	S	S	S	S	S	S	S
ChrY	90001567	T	T	T	T	T	T	T	T	T	T	T	T	T	T	T	T	T	T	T	T	W	W	W	W	W	W	W	W	W	W	W	W
ChrY	90001613	C	C	C	C	C	C	C	C	C	C	C	C	C	C	C	C	C	C	C	C	M	M	M	M	M	M	M	M	M	M	M	M
ChrY	90001626	C	C	C	C	C	C	C	C	C	C	C	C	C	C	C	C	C	C	C	C	M	M	M	M	M	M	M	M	M	M	M	M
ChrY	90001790	A	A	A	A	A	A	A	A	A	A	A	A	A	A	A	A	A	A	A	A	R	R	R	R	R	R	R	R	R	R	R	R
ChrY	90002090	G	G	G	G	G	G	G	G	G	G	G	G	G	G	G	G	G	G	G	G	R	R	R	R	R	R	R	R	R	R	R	R
ChrY	90002165	T	T	T	T	T	T	T	T	T	T	T	T	T	T	T	T	T	T	T	T	Y	Y	Y	Y	Y	Y	Y	Y	Y	Y	Y	Y
ChrY	90002198	G	G	G	G	G	G	G	G	G	G	G	G	G	G	G	G	G	G	G	G	K	K	K	K	K	K	K	K	K	K	K	K
ChrY	90002256	C	C	C	C	C	C	C	C	C	C	C	C	C	C	C	C	C	C	C	C	Y	Y	Y	Y	Y	Y	Y	Y	Y	Y	Y	Y
ChrY	90003099	A	A	A	A	A	A	A	A	A	A	A	A	A	A	A	A	A	A	A	A	W	W	W	W	W	W	W	W	W	W	W	W
ChrY	90003134	T	T	T	T	T	T	T	T	T	T	T	T	T	T	T	T	T	T	T	T	Y	Y	Y	Y	Y	Y	Y	Y	Y	Y	Y	Y
ChrY	90003151	G	G	G	G	G	G	G	G	G	G	G	G	G	G	G	G	G	G	G	G	R	R	R	R	R	R	R	R	R	R	R	R
ChrY	90003832	G	G	G	G	G	G	G	G	G	G	G	G	G	G	G	G	G	G	G	G	S	S	S	S	S	S	S	S	S	S	S	S
ChrY	90003846	G	G	G	G	G	G	G	G	G	G	G	G	G	G	G	G	G	G	G	G	R	R	R	R	R	R	R	R	R	R	R	R
ChrY	90004022	A	A	A	A	A	A	A	A	A	A	A	A	A	A	A	A	A	A	A	A	R	R	R	R	R	R	R	R	R	R	R	R
ChrY	90004023	A	A	A	A	A	A	A	A	A	A	A	A	A	A	A	A	A	A	A	A	R	R	R	R	R	R	R	R	R	R	R	R
ChrY	90004175	C	C	C	C	C	C	C	C	C	C	C	C	C	C	C	C	C	C	C	C	S	S	S	S	S	S	S	S	S	S	S	S
ChrY	90004233	A	A	A	A	A	A	A	A	A	A	A	A	A	A	A	A	A	A	A	A	R	R	R	R	R	R	R	R	R	R	R	R
ChrY	90004270	A	A	A	A	A	A	A	A	A	A	A	A	A	A	A	A	A	A	A	A	R	R	R	R	R	R	R	R	R	R	R	R
ChrY	90004360	C	C	C	C	C	C	C	C	C	C	C	C	C	C	C	C	C	C	C	C	Y	Y	Y	Y	Y	Y	Y	Y	Y	Y	Y	Y
ChrY	90004384	C	C	C	C	C	C	C	C	C	C	C	C	C	C	C	C	C	C	C	C	Y	Y	Y	Y	Y	Y	Y	Y	Y	Y	Y	Y
ChrY	90004698	G	G	G	G	G	G	G	G	G	G	G	G	G	G	G	G	G	G	G	G	K	K	K	K	K	K	K	K	K	K	K	K
ChrY	90006038	G	G	G	G	G	G	G	G	G	G	G	G	G	G	G	G	G	G	G	G	R	R	R	R	R	R	R	R	R	R	R	R
ChrY	90006042	G	G	G	G	G	G	G	G	G	G	G	G	G	G	G	G	G	G	G	G	K	K	K	K	K	K	K	K	K	K	K	K
ChrY	90006371	A	A	A	A	A	A	A	A	A	A	A	A	A	A	A	A	A	A	A	A	R	R	R	R	R	R	R	R	R	R	R	R
ChrY	90006566	G	G	G	G	G	G	G	G	G	G	G	G	G	G	G	G	G	G	G	G	R	R	R	R	R	R	R	R	R	R	R	R
ChrY	90006617	C	C	C	C	C	C	C	C	C	C	C	C	C	C	C	C	C	C	C	C	Y	Y	Y	Y	Y	Y	Y	Y	Y	Y	Y	Y
ChrY	90006708	C	C	C	C	C	C	C	C	C	C	C	C	C	C	C	C	C	C	C	C	Y	Y	Y	Y	Y	Y	Y	Y	Y	Y	Y	Y
ChrY	90007364	T	T	T	T	T	T	T	T	T	T	T	T	T	T	T	T	T	T	T	T	K	K	K	K	K	K	K	K	K	K	K	K
ChrY	90007432	A	A	A	A	A	A	A	A	A	A	A	A	A	A	A	A	A	A	A	A	R	R	R	R	R	R	R	R	R	R	R	R
ChrY	90014442	C	C	C	C	C	C	C	C	C	C	C	C	C	C	C	C	C	C	C	C	M	M	M	M	M	M	M	M	M	M	M	M
ChrY	90014935	C	C	C	C	C	C	C	C	C	C	C	C	C	C	C	C	C	C	C	C	Y	Y	Y	Y	Y	Y	Y	Y	Y	Y	Y	Y
ChrY	90014970	C	C	C	C	C	C	C	C	C	C	C	C	C	C	C	C	C	C	C	C	Y	Y	Y	Y	Y	Y	Y	Y	Y	Y	Y	Y
ChrY	90015081	A	A	A	A	A	A	A	A	A	A	A	A	A	A	A	A	A	A	A	A	W	W	W	W	W	W	W	W	W	W	W	W
ChrY	90015082	A	A	A	A	A	A	A	A	A	A	A	A	A	A	A	A	A	A	A	A	R	R	R	R	R	R	R	R	R	R	R	R
ChrY	90015131	A	A	A	A	A	A	A	A	A	A	A	A	A	A	A	A	A	A	A	A	M	M	M	M	M	M	M	M	M	M	M	M
ChrY	90015541	C	C	C	C	C	C	C	C	C	C	C	C	C	C	C	C	C	C	C	C	M	M	M	M	M	M	M	M	M	M	M	M
ChrY	90016186	C	C	C	C	C	C	C	C	C	C	C	C	C	C	C	C	C	C	C	C	Y	Y	Y	Y	Y	Y	Y	Y	Y	Y	Y	Y
ChrY	90016662	C	C	C	C	C	C	C	C	C	C	C	C	C	C	C	C	C	C	C	C	S	S	S	S	S	S	S	S	S	S	S	S
ChrY	90016702	C	C	C	C	C	C	C	C	C	C	C	C	C	C	C	C	C	C	C	C	Y	Y	Y	Y	Y	Y	Y	Y	Y	Y	Y	Y
ChrY	90017220	A	A	A	A	A	A	A	A	A	A	A	A	A	A	A	A	A	A	A	A	W	W	W	W	W	W	W	W	W	W	W	W
ChrY	90018674	C	C	C	C	C	C	C	C	C	C	C	C	C	C	C	C	C	C	C	C	Y	Y	Y	Y	Y	Y	Y	Y	Y	Y	Y	Y
ChrY	90019059	A	A	A	A	A	A	A	A	A	A	A	A	A	A	A	A	A	A	A	A	R	R	R	R	R	R	R	R	R	R	R	R
ChrY	90020910	A	A	A	A	A	A	A	A	A	A	A	A	A	A	A	A	A	A	A	A	R	R	R	R	R	R	R	R	R	R	R	R
ChrY	90021128	G	G	G	G	G	G	G	G	G	G	G	G	G	G	G	G	G	G	G	G	K	K	K	K	K	K	K	K	K	K	K	K
ChrY	90021463	A	A	A	A	A	A	A	A	A	A	A	A	A	A	A	A	A	A	A	A	R	R	R	R	R	R	R	R	R	R	R	R
ChrY	90022449	C	C	C	C	C	C	C	C	C	C	C	C	C	C	C	C	C	C	C	C	S	S	S	S	S	S	S	S	S	S	S	S
ChrY	90022612	C	C	C	C	C	C	C	C	C	C	C	C	C	C	C	C	C	C	C	C	M	M	M	M	M	M	M	M	M	M	M	M
ChrY	90023016	T	T	T	T	T	T	T	T	T	T	T	T	T	T	T	T	T	T	T	T	W	W	W	W	W	W	W	W	W	W	W	W
ChrY	90034470	T	T	T	T	T	T	T	T	T	T	T	T	T	T	T	T	T	T	T	T	W	W	W	W	W	W	W	W	W	W	W	W
ChrY	90034659	C	C	C	C	C	C	C	C	C	C	C	C	C	C	C	C	C	C	C	C	Y	Y	Y	Y	Y	Y	Y	Y	Y	Y	Y	Y
ChrY	90035263	T	T	T	T	T	T	T	T	T	T	T	T	T	T	T	T	T	T	T	T	Y	Y	Y	Y	Y	Y	Y	Y	Y	Y	Y	Y
ChrY	90035311	C	C	C	C	C	C	C	C	C	C	C	C	C	C	C	C	C	C	C	C	M	M	M	M	M	M	M	M	M	M	M	M
ChrY	90036450	T	T	T	T	T	T	T	T	T	T	T	T	T	T	T	T	T	T	T	T	Y	Y	Y	Y	Y	Y	Y	Y	Y	Y	Y	Y
ChrY	90036582	G	G	G	G	G	G	G	G	G	G	G	G	G	G	G	G	G	G	G	G	R	R	R	R	R	R	R	R	R	R	R	R
ChrY	90036618	T	T	T	T	T	T	T	T	T	T	T	T	T	T	T	T	T	T	T	T	K	K	K	K	K	K	K	K	K	K	K	K
ChrY	90036672	T	T	T	T	T	T	T	T	T	T	T	T	T	T	T	T	T	T	T	T	Y	Y	Y	Y	Y	Y	Y	Y	Y	Y	Y	Y
ChrY	90036775	C	C	C	C	C	C	C	C	C	C	C	C	C	C	C	C	C	C	C	C	Y	Y	Y	Y	Y	Y	Y	Y	Y	Y	Y	Y
ChrY	90037770	T	T	T	T	T	T	T	T	T	T	T	T	T	T	T	T	T	T	T	T	Y	Y	Y	Y	Y	Y	Y	Y	Y	Y	Y	Y
ChrY	90037781	A	A	A	A	A	A	A	A	A	A	A	A	A	A	A	A	A	A	A	A	M	M	M	M	M	M	M	M	M	M	M	M
ChrY	90037866	A	A	A	A	A	A	A	A	A	A	A	A	A	A	A	A	A	A	A	A	M	M	M	M	M	M	M	M	M	M	M	M
ChrY	90038193	G	G	G	G	G	G	G	G	G	G	G	G	G	G	G	G	G	G	G	G	S	S	S	S	S	S	S	S	S	S	S	S
ChrY	90038350	T	T	T	T	T	T	T	T	T	T	T	T	T	T	T	T	T	T	T	T	W	W	W	W	W	W	W	W	W	W	W	W
ChrY	90038415	T	T	T	T	T	T	T	T	T	T	T	T	T	T	T	T	T	T	T	T	W	W	W	W	W	W	W	W	W	W	W	W
ChrY	90038495	C	C	C	C	C	C	C	C	C	C	C	C	C	C	C	C	C	C	C	C	Y	Y	Y	Y	Y	Y	Y	Y	Y	Y	Y	Y
ChrY	90038550	C	C	C	C	C	C	C	C	C	C	C	C	C	C	C	C	C	C	C	C	M	M	M	M	M	M	M	M	M	M	M	M
ChrY	90038900	C	C	C	C	C	C	C	C	C	C	C	C	C	C	C	C	C	C	C	C	Y	Y	Y	Y	Y	Y	Y	Y	Y	Y	Y	Y
ChrY	90038997	C	C	C	C	C	C	C	C	C	C	C	C	C	C	C	C	C	C	C	C	Y	Y	Y	Y	Y	Y	Y	Y	Y	Y	Y	Y
ChrY	90039094	G	G	G	G	G	G	G	G	G	G	G	G	G	G	G	G	G	G	G	G	R	R	R	R	R	R	R	R	R	R	R	R
ChrY	90039098	G	G	G	G	G	G	G	G	G	G	G	G	G	G	G	G	G	G	G	G	S	S	S	S	S	S	S	S	S	S	S	S
ChrY	90063424	C	C	C	C	C	C	C	C	C	C	C	C	C	C	C	C	C	C	C	C	Y	Y	Y	Y	Y	Y	Y	Y	Y	Y	Y	Y
ChrY	90063978	G	G	G	G	G	G	G	G	G	G	G	G	G	G	G	G	G	G	G	G	R	R	R	R	R	R	R	R	R	R	R	R
ChrY	90064204	G	G	G	G	G	G	G	G	G	G	G	G	G	G	G	G	G	G	G	G	S	S	S	S	S	S	S	S	S	S	S	S
ChrY	90064320	A	A	A	A	A	A	A	A	A	A	A	A	A	A	A	A	A	A	A	A	R	R	R	R	R	R	R	R	R	R	R	R
ChrY	90064498	G	G	G	G	G	G	G	G	G	G	G	G	G	G	G	G	G	G	G	G	K	K	K	K	K	K	K	K	K	K	K	K
ChrY	90064555	T	T	T	T	T	T	T	T	T	T	T	T	T	T	T	T	T	T	T	T	W	W	W	W	W	W	W	W	W	W	W	W
ChrY	90064649	C	C	C	C	C	C	C	C	C	C	C	C	C	C	C	C	C	C	C	C	S	S	S	S	S	S	S	S	S	S	S	S
ChrY	90064868	T	T	T	T	T	T	T	T	T	T	T	T	T	T	T	T	T	T	T	T	Y	Y	Y	Y	Y	Y	Y	Y	Y	Y	Y	Y
ChrY	90065454	G	G	G	G	G	G	G	G	G	G	G	G	G	G	G	G	G	G	G	G	R	R	R	R	R	R	R	R	R	R	R	R
ChrY	90066933	T	T	T	T	T	T	T	T	T	T	T	T	T	T	T	T	T	T	T	T	Y	Y	Y	Y	Y	Y	Y	Y	Y	Y	Y	Y
ChrY	90067558	T	T	T	T	T	T	T	T	T	T	T	T	T	T	T	T	T	T	T	T	Y	Y	Y	Y	Y	Y	Y	Y	Y	Y	Y	Y
ChrY	90067627	A	A	A	A	A	A	A	A	A	A	A	A	A	A	A	A	A	A	A	A	M	M	M	M	M	M	M	M	M	M	M	M
ChrY	90069971	C	C	C	C	C	C	C	C	C	C	C	C	C	C	C	C	C	C	C	C	Y	Y	Y	Y	Y	Y	Y	Y	Y	Y	Y	Y
ChrY	90073649	G	G	G	G	G	G	G	G	G	G	G	G	G	G	G	G	G	G	G	G	K	K	K	K	K	K	K	K	K	K	K	K
ChrY	90075647	C	C	C	C	C	C	C	C	C	C	C	C	C	C	C	C	C	C	C	C	Y	Y	Y	Y	Y	Y	Y	Y	Y	Y	Y	Y
ChrY	90075705	C	C	C	C	C	C	C	C	C	C	C	C	C	C	C	C	C	C	C	C	M	M	M	M	M	M	M	M	M	M	M	M
ChrY	90075896	T	T	T	T	T	T	T	T	T	T	T	T	T	T	T	T	T	T	T	T	W	W	W	W	W	W	W	W	W	W	W	W
ChrY	90079319	A	A	A	A	A	A	A	A	A	A	A	A	A	A	A	A	A	A	A	A	R	R	R	R	R	R	R	R	R	R	R	R
ChrY	90080385	C	C	C	C	C	C	C	C	C	C	C	C	C	C	C	C	C	C	C	C	S	S	S	S	S	S	S	S	S	S	S	S
ChrY	90080593	T	T	T	T	T	T	T	T	T	T	T	T	T	T	T	T	T	T	T	T	Y	Y	Y	Y	Y	Y	Y	Y	Y	Y	Y	Y
ChrY	90081624	G	G	G	G	G	G	G	G	G	G	G	G	G	G	G	G	G	G	G	G	S	S	S	S	S	S	S	S	S	S	S	S
ChrY	90082375	G	G	G	G	G	G	G	G	G	G	G	G	G	G	G	G	G	G	G	G	S	S	S	S	S	S	S	S	S	S	S	S
ChrY	90082531	G	G	G	G	G	G	G	G	G	G	G	G	G	G	G	G	G	G	G	G	S	S	S	S	S	S	S	S	S	S	S	S
ChrY	90082617	A	A	A	A	A	A	A	A	A	A	A	A	A	A	A	A	A	A	A	A	R	R	R	R	R	R	R	R	R	R	R	R
ChrY	90082760	T	T	T	T	T	T	T	T	T	T	T	T	T	T	T	T	T	T	T	T	K	K	K	K	K	K	K	K	K	K	K	K
ChrY	90082889	C	C	C	C	C	C	C	C	C	C	C	C	C	C	C	C	C	C	C	C	Y	Y	Y	Y	Y	Y	Y	Y	Y	Y	Y	Y
ChrY	90082917	T	T	T	T	T	T	T	T	T	T	T	T	T	T	T	T	T	T	T	T	K	K	K	K	K	K	K	K	K	K	K	K
ChrY	90084824	C	C	C	C	C	C	C	C	C	C	C	C	C	C	C	C	C	C	C	C	Y	Y	Y	Y	Y	Y	Y	Y	Y	Y	Y	Y
ChrY	90084997	C	C	C	C	C	C	C	C	C	C	C	C	C	C	C	C	C	C	C	C	Y	Y	Y	Y	Y	Y	Y	Y	Y	Y	Y	Y
ChrY	90085650	C	C	C	C	C	C	C	C	C	C	C	C	C	C	C	C	C	C	C	C	M	M	M	M	M	M	M	M	M	M	M	M
ChrY	90086172	C	C	C	C	C	C	C	C	C	C	C	C	C	C	C	C	C	C	C	C	S	S	S	S	S	S	S	S	S	S	S	S
ChrY	90086336	A	A	A	A	A	A	A	A	A	A	A	A	A	A	A	A	A	A	A	A	M	M	M	M	M	M	M	M	M	M	M	M
ChrY	90086692	A	A	A	A	A	A	A	A	A	A	A	A	A	A	A	A	A	A	A	A	W	W	W	W	W	W	W	W	W	W	W	W
ChrY	90086820	G	G	G	G	G	G	G	G	G	G	G	G	G	G	G	G	G	G	G	G	R	R	R	R	R	R	R	R	R	R	R	R
ChrY	90086822	T	T	T	T	T	T	T	T	T	T	T	T	T	T	T	T	T	T	T	T	Y	Y	Y	Y	Y	Y	Y	Y	Y	Y	Y	Y
ChrY	90087035	C	C	C	C	C	C	C	C	C	C	C	C	C	C	C	C	C	C	C	C	M	M	M	M	M	M	M	M	M	M	M	M
ChrY	90087302	T	T	T	T	T	T	T	T	T	T	T	T	T	T	T	T	T	T	T	T	Y	Y	Y	Y	Y	Y	Y	Y	Y	Y	Y	Y
ChrY	90087602	G	G	G	G	G	G	G	G	G	G	G	G	G	G	G	G	G	G	G	G	R	R	R	R	R	R	R	R	R	R	R	R
ChrY	90088081	C	C	C	C	C	C	C	C	C	C	C	C	C	C	C	C	C	C	C	C	Y	Y	Y	Y	Y	Y	Y	Y	Y	Y	Y	Y
ChrY	90088254	A	A	A	A	A	A	A	A	A	A	A	A	A	A	A	A	A	A	A	A	R	R	R	R	R	R	R	R	R	R	R	R
ChrY	90088371	T	T	T	T	T	T	T	T	T	T	T	T	T	T	T	T	T	T	T	T	Y	Y	Y	Y	Y	Y	Y	Y	Y	Y	Y	Y
ChrY	90088470	C	C	C	C	C	C	C	C	C	C	C	C	C	C	C	C	C	C	C	C	Y	Y	Y	Y	Y	Y	Y	Y	Y	Y	Y	Y
ChrY	90088580	G	G	G	G	G	G	G	G	G	G	G	G	G	G	G	G	G	G	G	G	R	R	R	R	R	R	R	R	R	R	R	R
ChrY	90088614	A	A	A	A	A	A	A	A	A	A	A	A	A	A	A	A	A	A	A	A	R	R	R	R	R	R	R	R	R	R	R	R
ChrY	90088697	T	T	T	T	T	T	T	T	T	T	T	T	T	T	T	T	T	T	T	T	Y	Y	Y	Y	Y	Y	Y	Y	Y	Y	Y	Y
ChrY	90088804	G	G	G	G	G	G	G	G	G	G	G	G	G	G	G	G	G	G	G	G	R	R	R	R	R	R	R	R	R	R	R	R
ChrY	90088924	T	T	T	T	T	T	T	T	T	T	T	T	T	T	T	T	T	T	T	T	Y	Y	Y	Y	Y	Y	Y	Y	Y	Y	Y	Y
ChrY	90088967	C	C	C	C	C	C	C	C	C	C	C	C	C	C	C	C	C	C	C	C	Y	Y	Y	Y	Y	Y	Y	Y	Y	Y	Y	Y
ChrY	90089884	C	C	C	C	C	C	C	C	C	C	C	C	C	C	C	C	C	C	C	C	Y	Y	Y	Y	Y	Y	Y	Y	Y	Y	Y	Y
ChrY	90089921	A	A	A	A	A	A	A	A	A	A	A	A	A	A	A	A	A	A	A	A	R	R	R	R	R	R	R	R	R	R	R	R
ChrY	90090118	C	C	C	C	C	C	C	C	C	C	C	C	C	C	C	C	C	C	C	C	S	S	S	S	S	S	S	S	S	S	S	S
ChrY	90090794	T	T	T	T	T	T	T	T	T	T	T	T	T	T	T	T	T	T	T	T	W	W	W	W	W	W	W	W	W	W	W	W
ChrY	90090824	A	A	A	A	A	A	A	A	A	A	A	A	A	A	A	A	A	A	A	A	R	R	R	R	R	R	R	R	R	R	R	R
ChrY	90090906	C	C	C	C	C	C	C	C	C	C	C	C	C	C	C	C	C	C	C	C	Y	Y	Y	Y	Y	Y	Y	Y	Y	Y	Y	Y
ChrY	90091730	G	G	G	G	G	G	G	G	G	G	G	G	G	G	G	G	G	G	G	G	R	R	R	R	R	R	R	R	R	R	R	R
ChrY	90091923	C	C	C	C	C	C	C	C	C	C	C	C	C	C	C	C	C	C	C	C	Y	Y	Y	Y	Y	Y	Y	Y	Y	Y	Y	Y
ChrY	90092202	T	T	T	T	T	T	T	T	T	T	T	T	T	T	T	T	T	T	T	T	Y	Y	Y	Y	Y	Y	Y	Y	Y	Y	Y	Y
ChrY	90092218	G	G	G	G	G	G	G	G	G	G	G	G	G	G	G	G	G	G	G	G	K	K	K	K	K	K	K	K	K	K	K	K
ChrY	90092629	C	C	C	C	C	C	C	C	C	C	C	C	C	C	C	C	C	C	C	C	S	S	S	S	S	S	S	S	S	S	S	S
ChrY	90092765	A	A	A	A	A	A	A	A	A	A	A	A	A	A	A	A	A	A	A	A	W	W	W	W	W	W	W	W	W	W	W	W
ChrY	90093562	G	G	G	G	G	G	G	G	G	G	G	G	G	G	G	G	G	G	G	G	K	K	K	K	K	K	K	K	K	K	K	K
ChrY	90093706	A	A	A	A	A	A	A	A	A	A	A	A	A	A	A	A	A	A	A	A	M	M	M	M	M	M	M	M	M	M	M	M
ChrY	90094429	C	C	C	C	C	C	C	C	C	C	C	C	C	C	C	C	C	C	C	C	Y	Y	Y	Y	Y	Y	Y	Y	Y	Y	Y	Y
ChrY	90095339	C	C	C	C	C	C	C	C	C	C	C	C	C	C	C	C	C	C	C	C	Y	Y	Y	Y	Y	Y	Y	Y	Y	Y	Y	Y
ChrY	90095359	C	C	C	C	C	C	C	C	C	C	C	C	C	C	C	C	C	C	C	C	Y	Y	Y	Y	Y	Y	Y	Y	Y	Y	Y	Y
ChrY	90095410	G	G	G	G	G	G	G	G	G	G	G	G	G	G	G	G	G	G	G	G	K	K	K	K	K	K	K	K	K	K	K	K
ChrY	90095562	G	G	G	G	G	G	G	G	G	G	G	G	G	G	G	G	G	G	G	G	S	S	S	S	S	S	S	S	S	S	S	S
ChrY	90095848	G	G	G	G	G	G	G	G	G	G	G	G	G	G	G	G	G	G	G	G	R	R	R	R	R	R	R	R	R	R	R	R
ChrY	90095992	C	C	C	C	C	C	C	C	C	C	C	C	C	C	C	C	C	C	C	C	Y	Y	Y	Y	Y	Y	Y	Y	Y	Y	Y	Y
ChrY	90096006	C	C	C	C	C	C	C	C	C	C	C	C	C	C	C	C	C	C	C	C	M	M	M	M	M	M	M	M	M	M	M	M
ChrY	90096857	C	C	C	C	C	C	C	C	C	C	C	C	C	C	C	C	C	C	C	C	Y	Y	Y	Y	Y	Y	Y	Y	Y	Y	Y	Y
ChrY	90097029	G	G	G	G	G	G	G	G	G	G	G	G	G	G	G	G	G	G	G	G	R	R	R	R	R	R	R	R	R	R	R	R
ChrY	90097111	G	G	G	G	G	G	G	G	G	G	G	G	G	G	G	G	G	G	G	G	R	R	R	R	R	R	R	R	R	R	R	R
ChrY	90097338	C	C	C	C	C	C	C	C	C	C	C	C	C	C	C	C	C	C	C	C	Y	Y	Y	Y	Y	Y	Y	Y	Y	Y	Y	Y
ChrY	90097371	C	C	C	C	C	C	C	C	C	C	C	C	C	C	C	C	C	C	C	C	Y	Y	Y	Y	Y	Y	Y	Y	Y	Y	Y	Y
ChrY	90097848	A	A	A	A	A	A	A	A	A	A	A	A	A	A	A	A	A	A	A	A	M	M	M	M	M	M	M	M	M	M	M	M
ChrY	90098013	A	A	A	A	A	A	A	A	A	A	A	A	A	A	A	A	A	A	A	A	R	R	R	R	R	R	R	R	R	R	R	R
ChrY	90098130	G	G	G	G	G	G	G	G	G	G	G	G	G	G	G	G	G	G	G	G	S	S	S	S	S	S	S	S	S	S	S	S
ChrY	90107964	C	C	C	C	C	C	C	C	C	C	C	C	C	C	C	C	C	C	C	C	M	M	M	M	M	M	M	M	M	M	M	M
ChrY	90108271	A	A	A	A	A	A	A	A	A	A	A	A	A	A	A	A	A	A	A	A	M	M	M	M	M	M	M	M	M	M	M	M
ChrY	90148842	C	C	C	C	C	C	C	C	C	C	C	C	C	C	C	C	C	C	C	C	Y	Y	Y	Y	Y	Y	Y	Y	Y	Y	Y	Y
ChrY	90148990	G	G	G	G	G	G	G	G	G	G	G	G	G	G	G	G	G	G	G	G	K	K	K	K	K	K	K	K	K	K	K	K
ChrY	90149164	C	C	C	C	C	C	C	C	C	C	C	C	C	C	C	C	C	C	C	C	S	S	S	S	S	S	S	S	S	S	S	S
ChrY	90149212	C	C	C	C	C	C	C	C	C	C	C	C	C	C	C	C	C	C	C	C	Y	Y	Y	Y	Y	Y	Y	Y	Y	Y	Y	Y
ChrY	90149344	G	G	G	G	G	G	G	G	G	G	G	G	G	G	G	G	G	G	G	G	R	R	R	R	R	R	R	R	R	R	R	R
ChrY	90149562	T	T	T	T	T	T	T	T	T	T	T	T	T	T	T	T	T	T	T	T	Y	Y	Y	Y	Y	Y	Y	Y	Y	Y	Y	Y
ChrY	90150991	A	A	A	A	A	A	A	A	A	A	A	A	A	A	A	A	A	A	A	A	M	M	M	M	M	M	M	M	M	M	M	M
ChrY	90151277	A	A	A	A	A	A	A	A	A	A	A	A	A	A	A	A	A	A	A	A	W	W	W	W	W	W	W	W	W	W	W	W
ChrY	90151924	A	A	A	A	A	A	A	A	A	A	A	A	A	A	A	A	A	A	A	A	R	R	R	R	R	R	R	R	R	R	R	R
ChrY	90152001	C	C	C	C	C	C	C	C	C	C	C	C	C	C	C	C	C	C	C	C	Y	Y	Y	Y	Y	Y	Y	Y	Y	Y	Y	Y
ChrY	90152067	A	A	A	A	A	A	A	A	A	A	A	A	A	A	A	A	A	A	A	A	R	R	R	R	R	R	R	R	R	R	R	R
ChrY	90152084	T	T	T	T	T	T	T	T	T	T	T	T	T	T	T	T	T	T	T	T	W	W	W	W	W	W	W	W	W	W	W	W
ChrY	90152775	C	C	C	C	C	C	C	C	C	C	C	C	C	C	C	C	C	C	C	C	Y	Y	Y	Y	Y	Y	Y	Y	Y	Y	Y	Y
ChrY	90152906	C	C	C	C	C	C	C	C	C	C	C	C	C	C	C	C	C	C	C	C	Y	Y	Y	Y	Y	Y	Y	Y	Y	Y	Y	Y
ChrY	90153126	G	G	G	G	G	G	G	G	G	G	G	G	G	G	G	G	G	G	G	G	R	R	R	R	R	R	R	R	R	R	R	R
ChrY	90160652	A	A	A	A	A	A	A	A	A	A	A	A	A	A	A	A	A	A	A	A	R	R	R	R	R	R	R	R	R	R	R	R
ChrY	90162841	T	T	T	T	T	T	T	T	T	T	T	T	T	T	T	T	T	T	T	T	Y	Y	Y	Y	Y	Y	Y	Y	Y	Y	Y	Y
ChrY	90162860	C	C	C	C	C	C	C	C	C	C	C	C	C	C	C	C	C	C	C	C	Y	Y	Y	Y	Y	Y	Y	Y	Y	Y	Y	Y
ChrY	90163100	C	C	C	C	C	C	C	C	C	C	C	C	C	C	C	C	C	C	C	C	Y	Y	Y	Y	Y	Y	Y	Y	Y	Y	Y	Y
ChrY	90163127	A	A	A	A	A	A	A	A	A	A	A	A	A	A	A	A	A	A	A	A	R	R	R	R	R	R	R	R	R	R	R	R
ChrY	90163138	A	A	A	A	A	A	A	A	A	A	A	A	A	A	A	A	A	A	A	A	R	R	R	R	R	R	R	R	R	R	R	R
ChrY	90163377	C	C	C	C	C	C	C	C	C	C	C	C	C	C	C	C	C	C	C	C	Y	Y	Y	Y	Y	Y	Y	Y	Y	Y	Y	Y
ChrY	90164403	T	T	T	T	T	T	T	T	T	T	T	T	T	T	T	T	T	T	T	T	K	K	K	K	K	K	K	K	K	K	K	K
ChrY	90179464	A	A	A	A	A	A	A	A	A	A	A	A	A	A	A	A	A	A	A	A	R	R	R	R	R	R	R	R	R	R	R	R
ChrY	90181878	G	G	G	G	G	G	G	G	G	G	G	G	G	G	G	G	G	G	G	G	S	S	S	S	S	S	S	S	S	S	S	S
ChrY	90183103	T	T	T	T	T	T	T	T	T	T	T	T	T	T	T	T	T	T	T	T	K	K	K	K	K	K	K	K	K	K	K	K
ChrY	90183708	G	G	G	G	G	G	G	G	G	G	G	G	G	G	G	G	G	G	G	G	R	R	R	R	R	R	R	R	R	R	R	R
ChrY	90184199	C	C	C	C	C	C	C	C	C	C	C	C	C	C	C	C	C	C	C	C	S	S	S	S	S	S	S	S	S	S	S	S
ChrY	90184338	T	T	T	T	T	T	T	T	T	T	T	T	T	T	T	T	T	T	T	T	Y	Y	Y	Y	Y	Y	Y	Y	Y	Y	Y	Y
ChrY	90184392	C	C	C	C	C	C	C	C	C	C	C	C	C	C	C	C	C	C	C	C	Y	Y	Y	Y	Y	Y	Y	Y	Y	Y	Y	Y
ChrY	90184419	T	T	T	T	T	T	T	T	T	T	T	T	T	T	T	T	T	T	T	T	Y	Y	Y	Y	Y	Y	Y	Y	Y	Y	Y	Y
ChrY	90184855	T	T	T	T	T	T	T	T	T	T	T	T	T	T	T	T	T	T	T	T	Y	Y	Y	Y	Y	Y	Y	Y	Y	Y	Y	Y
ChrY	90185341	G	G	G	G	G	G	G	G	G	G	G	G	G	G	G	G	G	G	G	G	S	S	S	S	S	S	S	S	S	S	S	S
ChrY	90185370	C	C	C	C	C	C	C	C	C	C	C	C	C	C	C	C	C	C	C	C	Y	Y	Y	Y	Y	Y	Y	Y	Y	Y	Y	Y
ChrY	90189115	C	C	C	C	C	C	C	C	C	C	C	C	C	C	C	C	C	C	C	C	S	S	S	S	S	S	S	S	S	S	S	S
ChrY	90189117	T	T	T	T	T	T	T	T	T	T	T	T	T	T	T	T	T	T	T	T	W	W	W	W	W	W	W	W	W	W	W	W
ChrY	90189222	C	C	C	C	C	C	C	C	C	C	C	C	C	C	C	C	C	C	C	C	S	S	S	S	S	S	S	S	S	S	S	S
ChrY	90189498	G	G	G	G	G	G	G	G	G	G	G	G	G	G	G	G	G	G	G	G	R	R	R	R	R	R	R	R	R	R	R	R
ChrY	90190099	A	A	A	A	A	A	A	A	A	A	A	A	A	A	A	A	A	A	A	A	W	W	W	W	W	W	W	W	W	W	W	W
ChrY	90191271	G	G	G	G	G	G	G	G	G	G	G	G	G	G	G	G	G	G	G	G	S	S	S	S	S	S	S	S	S	S	S	S
ChrY	90191301	C	C	C	C	C	C	C	C	C	C	C	C	C	C	C	C	C	C	C	C	M	M	M	M	M	M	M	M	M	M	M	M
ChrY	90191951	C	C	C	C	C	C	C	C	C	C	C	C	C	C	C	C	C	C	C	C	Y	Y	Y	Y	Y	Y	Y	Y	Y	Y	Y	Y
ChrY	90192169	A	A	A	A	A	A	A	A	A	A	A	A	A	A	A	A	A	A	A	A	R	R	R	R	R	R	R	R	R	R	R	R
ChrY	90196071	T	T	T	T	T	T	T	T	T	T	T	T	T	T	T	T	T	T	T	T	Y	Y	Y	Y	Y	Y	Y	Y	Y	Y	Y	Y
ChrY	90196100	C	C	C	C	C	C	C	C	C	C	C	C	C	C	C	C	C	C	C	C	Y	Y	Y	Y	Y	Y	Y	Y	Y	Y	Y	Y
ChrY	90196153	G	G	G	G	G	G	G	G	G	G	G	G	G	G	G	G	G	G	G	G	R	R	R	R	R	R	R	R	R	R	R	R
ChrY	90196238	T	T	T	T	T	T	T	T	T	T	T	T	T	T	T	T	T	T	T	T	Y	Y	Y	Y	Y	Y	Y	Y	Y	Y	Y	Y
ChrY	90196967	G	G	G	G	G	G	G	G	G	G	G	G	G	G	G	G	G	G	G	G	R	R	R	R	R	R	R	R	R	R	R	R
ChrY	90197030	G	G	G	G	G	G	G	G	G	G	G	G	G	G	G	G	G	G	G	G	R	R	R	R	R	R	R	R	R	R	R	R
ChrY	90197084	A	A	A	A	A	A	A	A	A	A	A	A	A	A	A	A	A	A	A	A	M	M	M	M	M	M	M	M	M	M	M	M
ChrY	90197218	G	G	G	G	G	G	G	G	G	G	G	G	G	G	G	G	G	G	G	G	S	S	S	S	S	S	S	S	S	S	S	S
ChrY	90209040	G	G	G	G	G	G	G	G	G	G	G	G	G	G	G	G	G	G	G	G	R	R	R	R	R	R	R	R	R	R	R	R
ChrY	90209401	G	G	G	G	G	G	G	G	G	G	G	G	G	G	G	G	G	G	G	G	R	R	R	R	R	R	R	R	R	R	R	R
ChrY	90209608	T	T	T	T	T	T	T	T	T	T	T	T	T	T	T	T	T	T	T	T	W	W	W	W	W	W	W	W	W	W	W	W
ChrY	90210669	T	T	T	T	T	T	T	T	T	T	T	T	T	T	T	T	T	T	T	T	Y	Y	Y	Y	Y	Y	Y	Y	Y	Y	Y	Y
ChrY	90211133	G	G	G	G	G	G	G	G	G	G	G	G	G	G	G	G	G	G	G	G	K	K	K	K	K	K	K	K	K	K	K	K
ChrY	90212167	T	T	T	T	T	T	T	T	T	T	T	T	T	T	T	T	T	T	T	T	Y	Y	Y	Y	Y	Y	Y	Y	Y	Y	Y	Y
ChrY	90212473	A	A	A	A	A	A	A	A	A	A	A	A	A	A	A	A	A	A	A	A	M	M	M	M	M	M	M	M	M	M	M	M
ChrY	90212570	G	G	G	G	G	G	G	G	G	G	G	G	G	G	G	G	G	G	G	G	R	R	R	R	R	R	R	R	R	R	R	R
ChrY	90212676	T	T	T	T	T	T	T	T	T	T	T	T	T	T	T	T	T	T	T	T	K	K	K	K	K	K	K	K	K	K	K	K
ChrY	90212768	T	T	T	T	T	T	T	T	T	T	T	T	T	T	T	T	T	T	T	T	W	W	W	W	W	W	W	W	W	W	W	W
ChrY	90214697	T	T	T	T	T	T	T	T	T	T	T	T	T	T	T	T	T	T	T	T	W	W	W	W	W	W	W	W	W	W	W	W
ChrY	90214787	T	T	T	T	T	T	T	T	T	T	T	T	T	T	T	T	T	T	T	T	Y	Y	Y	Y	Y	Y	Y	Y	Y	Y	Y	Y
ChrY	90216555	G	G	G	G	G	G	G	G	G	G	G	G	G	G	G	G	G	G	G	G	K	K	K	K	K	K	K	K	K	K	K	K
ChrY	90216771	G	G	G	G	G	G	G	G	G	G	G	G	G	G	G	G	G	G	G	G	K	K	K	K	K	K	K	K	K	K	K	K
ChrY	90216792	T	T	T	T	T	T	T	T	T	T	T	T	T	T	T	T	T	T	T	T	W	W	W	W	W	W	W	W	W	W	W	W
ChrY	90216962	G	G	G	G	G	G	G	G	G	G	G	G	G	G	G	G	G	G	G	G	R	R	R	R	R	R	R	R	R	R	R	R
ChrY	90238998	G	G	G	G	G	G	G	G	G	G	G	G	G	G	G	G	G	G	G	G	R	R	R	R	R	R	R	R	R	R	R	R
ChrY	90239783	A	A	A	A	A	A	A	A	A	A	A	A	A	A	A	A	A	A	A	A	R	R	R	R	R	R	R	R	R	R	R	R
ChrY	90239810	A	A	A	A	A	A	A	A	A	A	A	A	A	A	A	A	A	A	A	A	M	M	M	M	M	M	M	M	M	M	M	M
ChrY	90239817	G	G	G	G	G	G	G	G	G	G	G	G	G	G	G	G	G	G	G	G	S	S	S	S	S	S	S	S	S	S	S	S
ChrY	90240430	T	T	T	T	T	T	T	T	T	T	T	T	T	T	T	T	T	T	T	T	Y	Y	Y	Y	Y	Y	Y	Y	Y	Y	Y	Y
ChrY	90240480	G	G	G	G	G	G	G	G	G	G	G	G	G	G	G	G	G	G	G	G	R	R	R	R	R	R	R	R	R	R	R	R
ChrY	90241698	T	T	T	T	T	T	T	T	T	T	T	T	T	T	T	T	T	T	T	T	W	W	W	W	W	W	W	W	W	W	W	W
ChrY	90242082	G	G	G	G	G	G	G	G	G	G	G	G	G	G	G	G	G	G	G	G	R	R	R	R	R	R	R	R	R	R	R	R
ChrY	90243365	G	G	G	G	G	G	G	G	G	G	G	G	G	G	G	G	G	G	G	G	R	R	R	R	R	R	R	R	R	R	R	R
ChrY	90245042	C	C	C	C	C	C	C	C	C	C	C	C	C	C	C	C	C	C	C	C	S	S	S	S	S	S	S	S	S	S	S	S
ChrY	90245045	C	C	C	C	C	C	C	C	C	C	C	C	C	C	C	C	C	C	C	C	M	M	M	M	M	M	M	M	M	M	M	M
ChrY	90245225	A	A	A	A	A	A	A	A	A	A	A	A	A	A	A	A	A	A	A	A	R	R	R	R	R	R	R	R	R	R	R	R
ChrY	90245315	G	G	G	G	G	G	G	G	G	G	G	G	G	G	G	G	G	G	G	G	R	R	R	R	R	R	R	R	R	R	R	R
ChrY	90245316	C	C	C	C	C	C	C	C	C	C	C	C	C	C	C	C	C	C	C	C	M	M	M	M	M	M	M	M	M	M	M	M
ChrY	90245884	G	G	G	G	G	G	G	G	G	G	G	G	G	G	G	G	G	G	G	G	S	S	S	S	S	S	S	S	S	S	S	S
ChrY	90247429	G	G	G	G	G	G	G	G	G	G	G	G	G	G	G	G	G	G	G	G	R	R	R	R	R	R	R	R	R	R	R	R
ChrY	90247503	A	A	A	A	A	A	A	A	A	A	A	A	A	A	A	A	A	A	A	A	R	R	R	R	R	R	R	R	R	R	R	R
ChrY	90247566	T	T	T	T	T	T	T	T	T	T	T	T	T	T	T	T	T	T	T	T	Y	Y	Y	Y	Y	Y	Y	Y	Y	Y	Y	Y
ChrY	90247586	G	G	G	G	G	G	G	G	G	G	G	G	G	G	G	G	G	G	G	G	S	S	S	S	S	S	S	S	S	S	S	S
ChrY	90248244	A	A	A	A	A	A	A	A	A	A	A	A	A	A	A	A	A	A	A	A	R	R	R	R	R	R	R	R	R	R	R	R
ChrY	90248307	C	C	C	C	C	C	C	C	C	C	C	C	C	C	C	C	C	C	C	C	Y	Y	Y	Y	Y	Y	Y	Y	Y	Y	Y	Y
ChrY	90248887	T	T	T	T	T	T	T	T	T	T	T	T	T	T	T	T	T	T	T	T	Y	Y	Y	Y	Y	Y	Y	Y	Y	Y	Y	Y
ChrY	90249128	C	C	C	C	C	C	C	C	C	C	C	C	C	C	C	C	C	C	C	C	Y	Y	Y	Y	Y	Y	Y	Y	Y	Y	Y	Y
ChrY	90249163	T	T	T	T	T	T	T	T	T	T	T	T	T	T	T	T	T	T	T	T	K	K	K	K	K	K	K	K	K	K	K	K
ChrY	90251203	C	C	C	C	C	C	C	C	C	C	C	C	C	C	C	C	C	C	C	C	Y	Y	Y	Y	Y	Y	Y	Y	Y	Y	Y	Y
ChrY	90251204	G	G	G	G	G	G	G	G	G	G	G	G	G	G	G	G	G	G	G	G	R	R	R	R	R	R	R	R	R	R	R	R
ChrY	90254003	G	G	G	G	G	G	G	G	G	G	G	G	G	G	G	G	G	G	G	G	R	R	R	R	R	R	R	R	R	R	R	R
ChrY	90254040	A	A	A	A	A	A	A	A	A	A	A	A	A	A	A	A	A	A	A	A	W	W	W	W	W	W	W	W	W	W	W	W
ChrY	90254434	G	G	G	G	G	G	G	G	G	G	G	G	G	G	G	G	G	G	G	G	K	K	K	K	K	K	K	K	K	K	K	K
ChrY	90254630	G	G	G	G	G	G	G	G	G	G	G	G	G	G	G	G	G	G	G	G	R	R	R	R	R	R	R	R	R	R	R	R
ChrY	90254830	C	C	C	C	C	C	C	C	C	C	C	C	C	C	C	C	C	C	C	C	M	M	M	M	M	M	M	M	M	M	M	M
ChrY	90255464	A	A	A	A	A	A	A	A	A	A	A	A	A	A	A	A	A	A	A	A	M	M	M	M	M	M	M	M	M	M	M	M
ChrY	90255910	G	G	G	G	G	G	G	G	G	G	G	G	G	G	G	G	G	G	G	G	R	R	R	R	R	R	R	R	R	R	R	R
ChrY	90256164	A	A	A	A	A	A	A	A	A	A	A	A	A	A	A	A	A	A	A	A	R	R	R	R	R	R	R	R	R	R	R	R
ChrY	90256250	T	T	T	T	T	T	T	T	T	T	T	T	T	T	T	T	T	T	T	T	K	K	K	K	K	K	K	K	K	K	K	K
ChrY	90256631	T	T	T	T	T	T	T	T	T	T	T	T	T	T	T	T	T	T	T	T	Y	Y	Y	Y	Y	Y	Y	Y	Y	Y	Y	Y
ChrY	90256717	A	A	A	A	A	A	A	A	A	A	A	A	A	A	A	A	A	A	A	A	R	R	R	R	R	R	R	R	R	R	R	R
ChrY	90257005	C	C	C	C	C	C	C	C	C	C	C	C	C	C	C	C	C	C	C	C	M	M	M	M	M	M	M	M	M	M	M	M
ChrY	90257692	C	C	C	C	C	C	C	C	C	C	C	C	C	C	C	C	C	C	C	C	S	S	S	S	S	S	S	S	S	S	S	S
ChrY	90258007	G	G	G	G	G	G	G	G	G	G	G	G	G	G	G	G	G	G	G	G	K	K	K	K	K	K	K	K	K	K	K	K
ChrY	90258484	T	T	T	T	T	T	T	T	T	T	T	T	T	T	T	T	T	T	T	T	Y	Y	Y	Y	Y	Y	Y	Y	Y	Y	Y	Y
ChrY	90258763	G	G	G	G	G	G	G	G	G	G	G	G	G	G	G	G	G	G	G	G	R	R	R	R	R	R	R	R	R	R	R	R
ChrY	90258855	A	A	A	A	A	A	A	A	A	A	A	A	A	A	A	A	A	A	A	A	W	W	W	W	W	W	W	W	W	W	W	W
ChrY	90258926	A	A	A	A	A	A	A	A	A	A	A	A	A	A	A	A	A	A	A	A	R	R	R	R	R	R	R	R	R	R	R	R
ChrY	90259329	C	C	C	C	C	C	C	C	C	C	C	C	C	C	C	C	C	C	C	C	S	S	S	S	S	S	S	S	S	S	S	S
ChrY	90259458	G	G	G	G	G	G	G	G	G	G	G	G	G	G	G	G	G	G	G	G	R	R	R	R	R	R	R	R	R	R	R	R
ChrY	90259464	G	G	G	G	G	G	G	G	G	G	G	G	G	G	G	G	G	G	G	G	K	K	K	K	K	K	K	K	K	K	K	K
ChrY	90259721	C	C	C	C	C	C	C	C	C	C	C	C	C	C	C	C	C	C	C	C	M	M	M	M	M	M	M	M	M	M	M	M
ChrY	90260611	C	C	C	C	C	C	C	C	C	C	C	C	C	C	C	C	C	C	C	C	M	M	M	M	M	M	M	M	M	M	M	M
ChrY	90260827	T	T	T	T	T	T	T	T	T	T	T	T	T	T	T	T	T	T	T	T	Y	Y	Y	Y	Y	Y	Y	Y	Y	Y	Y	Y
ChrY	90260850	T	T	T	T	T	T	T	T	T	T	T	T	T	T	T	T	T	T	T	T	Y	Y	Y	Y	Y	Y	Y	Y	Y	Y	Y	Y
ChrY	90260980	T	T	T	T	T	T	T	T	T	T	T	T	T	T	T	T	T	T	T	T	K	K	K	K	K	K	K	K	K	K	K	K
ChrY	90261108	C	C	C	C	C	C	C	C	C	C	C	C	C	C	C	C	C	C	C	C	Y	Y	Y	Y	Y	Y	Y	Y	Y	Y	Y	Y
ChrY	90261109	G	G	G	G	G	G	G	G	G	G	G	G	G	G	G	G	G	G	G	G	K	K	K	K	K	K	K	K	K	K	K	K
ChrY	90261258	C	C	C	C	C	C	C	C	C	C	C	C	C	C	C	C	C	C	C	C	M	M	M	M	M	M	M	M	M	M	M	M
ChrY	90261289	G	G	G	G	G	G	G	G	G	G	G	G	G	G	G	G	G	G	G	G	R	R	R	R	R	R	R	R	R	R	R	R
ChrY	90261379	G	G	G	G	G	G	G	G	G	G	G	G	G	G	G	G	G	G	G	G	K	K	K	K	K	K	K	K	K	K	K	K
ChrY	90261464	G	G	G	G	G	G	G	G	G	G	G	G	G	G	G	G	G	G	G	G	K	K	K	K	K	K	K	K	K	K	K	K
ChrY	90261586	T	T	T	T	T	T	T	T	T	T	T	T	T	T	T	T	T	T	T	T	W	W	W	W	W	W	W	W	W	W	W	W
ChrY	90261910	C	C	C	C	C	C	C	C	C	C	C	C	C	C	C	C	C	C	C	C	Y	Y	Y	Y	Y	Y	Y	Y	Y	Y	Y	Y
ChrY	90262297	C	C	C	C	C	C	C	C	C	C	C	C	C	C	C	C	C	C	C	C	Y	Y	Y	Y	Y	Y	Y	Y	Y	Y	Y	Y
ChrY	90262439	C	C	C	C	C	C	C	C	C	C	C	C	C	C	C	C	C	C	C	C	Y	Y	Y	Y	Y	Y	Y	Y	Y	Y	Y	Y
ChrY	90262470	G	G	G	G	G	G	G	G	G	G	G	G	G	G	G	G	G	G	G	G	R	R	R	R	R	R	R	R	R	R	R	R
ChrY	90262520	C	C	C	C	C	C	C	C	C	C	C	C	C	C	C	C	C	C	C	C	Y	Y	Y	Y	Y	Y	Y	Y	Y	Y	Y	Y
ChrY	90262684	T	T	T	T	T	T	T	T	T	T	T	T	T	T	T	T	T	T	T	T	W	W	W	W	W	W	W	W	W	W	W	W
ChrY	90262847	C	C	C	C	C	C	C	C	C	C	C	C	C	C	C	C	C	C	C	C	M	M	M	M	M	M	M	M	M	M	M	M
ChrY	90263074	A	A	A	A	A	A	A	A	A	A	A	A	A	A	A	A	A	A	A	A	W	W	W	W	W	W	W	W	W	W	W	W
ChrY	90263230	T	T	T	T	T	T	T	T	T	T	T	T	T	T	T	T	T	T	T	T	K	K	K	K	K	K	K	K	K	K	K	K
ChrY	90263939	A	A	A	A	A	A	A	A	A	A	A	A	A	A	A	A	A	A	A	A	R	R	R	R	R	R	R	R	R	R	R	R
ChrY	90264006	T	T	T	T	T	T	T	T	T	T	T	T	T	T	T	T	T	T	T	T	W	W	W	W	W	W	W	W	W	W	W	W
ChrY	90264097	T	T	T	T	T	T	T	T	T	T	T	T	T	T	T	T	T	T	T	T	Y	Y	Y	Y	Y	Y	Y	Y	Y	Y	Y	Y
ChrY	90265578	T	T	T	T	T	T	T	T	T	T	T	T	T	T	T	T	T	T	T	T	Y	Y	Y	Y	Y	Y	Y	Y	Y	Y	Y	Y
ChrY	90265841	A	A	A	A	A	A	A	A	A	A	A	A	A	A	A	A	A	A	A	A	R	R	R	R	R	R	R	R	R	R	R	R
ChrY	90266213	A	A	A	A	A	A	A	A	A	A	A	A	A	A	A	A	A	A	A	A	R	R	R	R	R	R	R	R	R	R	R	R
ChrY	90266265	T	T	T	T	T	T	T	T	T	T	T	T	T	T	T	T	T	T	T	T	Y	Y	Y	Y	Y	Y	Y	Y	Y	Y	Y	Y
ChrY	90266669	C	C	C	C	C	C	C	C	C	C	C	C	C	C	C	C	C	C	C	C	Y	Y	Y	Y	Y	Y	Y	Y	Y	Y	Y	Y
ChrY	90278422	A	A	A	A	A	A	A	A	A	A	A	A	A	A	A	A	A	A	A	A	W	W	W	W	W	W	W	W	W	W	W	W
ChrY	90278505	A	A	A	A	A	A	A	A	A	A	A	A	A	A	A	A	A	A	A	A	W	W	W	W	W	W	W	W	W	W	W	W
ChrY	90278711	G	G	G	G	G	G	G	G	G	G	G	G	G	G	G	G	G	G	G	G	R	R	R	R	R	R	R	R	R	R	R	R
ChrY	90279472	G	G	G	G	G	G	G	G	G	G	G	G	G	G	G	G	G	G	G	G	R	R	R	R	R	R	R	R	R	R	R	R
ChrY	90280266	G	G	G	G	G	G	G	G	G	G	G	G	G	G	G	G	G	G	G	G	R	R	R	R	R	R	R	R	R	R	R	R
ChrY	90280671	G	G	G	G	G	G	G	G	G	G	G	G	G	G	G	G	G	G	G	G	R	R	R	R	R	R	R	R	R	R	R	R
ChrY	90281092	A	A	A	A	A	A	A	A	A	A	A	A	A	A	A	A	A	A	A	A	R	R	R	R	R	R	R	R	R	R	R	R
ChrY	90281453	A	A	A	A	A	A	A	A	A	A	A	A	A	A	A	A	A	A	A	A	M	M	M	M	M	M	M	M	M	M	M	M
ChrY	90282418	T	T	T	T	T	T	T	T	T	T	T	T	T	T	T	T	T	T	T	T	K	K	K	K	K	K	K	K	K	K	K	K
ChrY	90282457	A	A	A	A	A	A	A	A	A	A	A	A	A	A	A	A	A	A	A	A	W	W	W	W	W	W	W	W	W	W	W	W
ChrY	90282689	C	C	C	C	C	C	C	C	C	C	C	C	C	C	C	C	C	C	C	C	Y	Y	Y	Y	Y	Y	Y	Y	Y	Y	Y	Y
ChrY	90282951	A	A	A	A	A	A	A	A	A	A	A	A	A	A	A	A	A	A	A	A	R	R	R	R	R	R	R	R	R	R	R	R
ChrY	90283026	C	C	C	C	C	C	C	C	C	C	C	C	C	C	C	C	C	C	C	C	M	M	M	M	M	M	M	M	M	M	M	M
ChrY	90284480	A	A	A	A	A	A	A	A	A	A	A	A	A	A	A	A	A	A	A	A	R	R	R	R	R	R	R	R	R	R	R	R
ChrY	90284590	G	G	G	G	G	G	G	G	G	G	G	G	G	G	G	G	G	G	G	G	R	R	R	R	R	R	R	R	R	R	R	R
ChrY	90286233	C	C	C	C	C	C	C	C	C	C	C	C	C	C	C	C	C	C	C	C	M	M	M	M	M	M	M	M	M	M	M	M
ChrY	90286344	T	T	T	T	T	T	T	T	T	T	T	T	T	T	T	T	T	T	T	T	Y	Y	Y	Y	Y	Y	Y	Y	Y	Y	Y	Y
ChrY	90287114	T	T	T	T	T	T	T	T	T	T	T	T	T	T	T	T	T	T	T	T	K	K	K	K	K	K	K	K	K	K	K	K
ChrY	90287530	C	C	C	C	C	C	C	C	C	C	C	C	C	C	C	C	C	C	C	C	Y	Y	Y	Y	Y	Y	Y	Y	Y	Y	Y	Y
ChrY	90288473	A	A	A	A	A	A	A	A	A	A	A	A	A	A	A	A	A	A	A	A	R	R	R	R	R	R	R	R	R	R	R	R
ChrY	90289292	C	C	C	C	C	C	C	C	C	C	C	C	C	C	C	C	C	C	C	C	Y	Y	Y	Y	Y	Y	Y	Y	Y	Y	Y	Y
ChrY	90289618	A	A	A	A	A	A	A	A	A	A	A	A	A	A	A	A	A	A	A	A	M	M	M	M	M	M	M	M	M	M	M	M
ChrY	90290086	T	T	T	T	T	T	T	T	T	T	T	T	T	T	T	T	T	T	T	T	W	W	W	W	W	W	W	W	W	W	W	W
ChrY	90290215	A	A	A	A	A	A	A	A	A	A	A	A	A	A	A	A	A	A	A	A	W	W	W	W	W	W	W	W	W	W	W	W
ChrY	90292450	C	C	C	C	C	C	C	C	C	C	C	C	C	C	C	C	C	C	C	C	M	M	M	M	M	M	M	M	M	M	M	M
ChrY	90293583	T	T	T	T	T	T	T	T	T	T	T	T	T	T	T	T	T	T	T	T	W	W	W	W	W	W	W	W	W	W	W	W
ChrY	90293586	C	C	C	C	C	C	C	C	C	C	C	C	C	C	C	C	C	C	C	C	Y	Y	Y	Y	Y	Y	Y	Y	Y	Y	Y	Y
ChrY	90295283	A	A	A	A	A	A	A	A	A	A	A	A	A	A	A	A	A	A	A	A	R	R	R	R	R	R	R	R	R	R	R	R
ChrY	90295417	G	G	G	G	G	G	G	G	G	G	G	G	G	G	G	G	G	G	G	G	R	R	R	R	R	R	R	R	R	R	R	R
ChrY	90295469	C	C	C	C	C	C	C	C	C	C	C	C	C	C	C	C	C	C	C	C	M	M	M	M	M	M	M	M	M	M	M	M
ChrY	90296088	A	A	A	A	A	A	A	A	A	A	A	A	A	A	A	A	A	A	A	A	M	M	M	M	M	M	M	M	M	M	M	M
ChrY	90296092	G	G	G	G	G	G	G	G	G	G	G	G	G	G	G	G	G	G	G	G	S	S	S	S	S	S	S	S	S	S	S	S
ChrY	90296267	G	G	G	G	G	G	G	G	G	G	G	G	G	G	G	G	G	G	G	G	R	R	R	R	R	R	R	R	R	R	R	R
ChrY	90296332	G	G	G	G	G	G	G	G	G	G	G	G	G	G	G	G	G	G	G	G	K	K	K	K	K	K	K	K	K	K	K	K
ChrY	90296363	G	G	G	G	G	G	G	G	G	G	G	G	G	G	G	G	G	G	G	G	R	R	R	R	R	R	R	R	R	R	R	R
ChrY	90297410	A	A	A	A	A	A	A	A	A	A	A	A	A	A	A	A	A	A	A	A	R	R	R	R	R	R	R	R	R	R	R	R
ChrY	90297499	C	C	C	C	C	C	C	C	C	C	C	C	C	C	C	C	C	C	C	C	Y	Y	Y	Y	Y	Y	Y	Y	Y	Y	Y	Y
ChrY	90298239	T	T	T	T	T	T	T	T	T	T	T	T	T	T	T	T	T	T	T	T	W	W	W	W	W	W	W	W	W	W	W	W
ChrY	90298283	G	G	G	G	G	G	G	G	G	G	G	G	G	G	G	G	G	G	G	G	S	S	S	S	S	S	S	S	S	S	S	S
ChrY	90298305	C	C	C	C	C	C	C	C	C	C	C	C	C	C	C	C	C	C	C	C	S	S	S	S	S	S	S	S	S	S	S	S
ChrY	90298447	C	C	C	C	C	C	C	C	C	C	C	C	C	C	C	C	C	C	C	C	Y	Y	Y	Y	Y	Y	Y	Y	Y	Y	Y	Y
ChrY	90298531	A	A	A	A	A	A	A	A	A	A	A	A	A	A	A	A	A	A	A	A	W	W	W	W	W	W	W	W	W	W	W	W
ChrY	90299088	G	G	G	G	G	G	G	G	G	G	G	G	G	G	G	G	G	G	G	G	K	K	K	K	K	K	K	K	K	K	K	K
ChrY	90299840	G	G	G	G	G	G	G	G	G	G	G	G	G	G	G	G	G	G	G	G	K	K	K	K	K	K	K	K	K	K	K	K
ChrY	90300259	A	A	A	A	A	A	A	A	A	A	A	A	A	A	A	A	A	A	A	A	R	R	R	R	R	R	R	R	R	R	R	R
ChrY	90302929	C	C	C	C	C	C	C	C	C	C	C	C	C	C	C	C	C	C	C	C	Y	Y	Y	Y	Y	Y	Y	Y	Y	Y	Y	Y
ChrY	90303003	A	A	A	A	A	A	A	A	A	A	A	A	A	A	A	A	A	A	A	A	W	W	W	W	W	W	W	W	W	W	W	W
ChrY	90303051	A	A	A	A	A	A	A	A	A	A	A	A	A	A	A	A	A	A	A	A	W	W	W	W	W	W	W	W	W	W	W	W
ChrY	90303469	G	G	G	G	G	G	G	G	G	G	G	G	G	G	G	G	G	G	G	G	R	R	R	R	R	R	R	R	R	R	R	R
ChrY	90304014	A	A	A	A	A	A	A	A	A	A	A	A	A	A	A	A	A	A	A	A	W	W	W	W	W	W	W	W	W	W	W	W
ChrY	90304050	C	C	C	C	C	C	C	C	C	C	C	C	C	C	C	C	C	C	C	C	M	M	M	M	M	M	M	M	M	M	M	M
ChrY	90304320	G	G	G	G	G	G	G	G	G	G	G	G	G	G	G	G	G	G	G	G	R	R	R	R	R	R	R	R	R	R	R	R
ChrY	90304764	T	T	T	T	T	T	T	T	T	T	T	T	T	T	T	T	T	T	T	T	Y	Y	Y	Y	Y	Y	Y	Y	Y	Y	Y	Y
ChrY	90304960	A	A	A	A	A	A	A	A	A	A	A	A	A	A	A	A	A	A	A	A	W	W	W	W	W	W	W	W	W	W	W	W
ChrY	90305193	T	T	T	T	T	T	T	T	T	T	T	T	T	T	T	T	T	T	T	T	Y	Y	Y	Y	Y	Y	Y	Y	Y	Y	Y	Y
ChrY	90306347	A	A	A	A	A	A	A	A	A	A	A	A	A	A	A	A	A	A	A	A	R	R	R	R	R	R	R	R	R	R	R	R
ChrY	90307742	A	A	A	A	A	A	A	A	A	A	A	A	A	A	A	A	A	A	A	A	R	R	R	R	R	R	R	R	R	R	R	R
ChrY	90308171	T	T	T	T	T	T	T	T	T	T	T	T	T	T	T	T	T	T	T	T	Y	Y	Y	Y	Y	Y	Y	Y	Y	Y	Y	Y
ChrY	90308173	T	T	T	T	T	T	T	T	T	T	T	T	T	T	T	T	T	T	T	T	Y	Y	Y	Y	Y	Y	Y	Y	Y	Y	Y	Y
ChrY	90308574	C	C	C	C	C	C	C	C	C	C	C	C	C	C	C	C	C	C	C	C	Y	Y	Y	Y	Y	Y	Y	Y	Y	Y	Y	Y
ChrY	90354582	T	T	T	T	T	T	T	T	T	T	T	T	T	T	T	T	T	T	T	T	Y	Y	Y	Y	Y	Y	Y	Y	Y	Y	Y	Y
ChrY	90354671	G	G	G	G	G	G	G	G	G	G	G	G	G	G	G	G	G	G	G	G	K	K	K	K	K	K	K	K	K	K	K	K
ChrY	90354753	C	C	C	C	C	C	C	C	C	C	C	C	C	C	C	C	C	C	C	C	Y	Y	Y	Y	Y	Y	Y	Y	Y	Y	Y	Y
ChrY	90375104	A	A	A	A	A	A	A	A	A	A	A	A	A	A	A	A	A	A	A	A	R	R	R	R	R	R	R	R	R	R	R	R
ChrY	90385989	T	T	T	T	T	T	T	T	T	T	T	T	T	T	T	T	T	T	T	T	W	W	W	W	W	W	W	W	W	W	W	W
ChrY	90390864	T	T	T	T	T	T	T	T	T	T	T	T	T	T	T	T	T	T	T	T	Y	Y	Y	Y	Y	Y	Y	Y	Y	Y	Y	Y
ChrY	90391361	A	A	A	A	A	A	A	A	A	A	A	A	A	A	A	A	A	A	A	A	R	R	R	R	R	R	R	R	R	R	R	R
ChrY	90391568	T	T	T	T	T	T	T	T	T	T	T	T	T	T	T	T	T	T	T	T	Y	Y	Y	Y	Y	Y	Y	Y	Y	Y	Y	Y
ChrY	90391626	G	G	G	G	G	G	G	G	G	G	G	G	G	G	G	G	G	G	G	G	R	R	R	R	R	R	R	R	R	R	R	R
ChrY	90391637	C	C	C	C	C	C	C	C	C	C	C	C	C	C	C	C	C	C	C	C	Y	Y	Y	Y	Y	Y	Y	Y	Y	Y	Y	Y
ChrY	90394337	G	G	G	G	G	G	G	G	G	G	G	G	G	G	G	G	G	G	G	G	R	R	R	R	R	R	R	R	R	R	R	R
ChrY	90394344	C	C	C	C	C	C	C	C	C	C	C	C	C	C	C	C	C	C	C	C	Y	Y	Y	Y	Y	Y	Y	Y	Y	Y	Y	Y
ChrY	90398167	C	C	C	C	C	C	C	C	C	C	C	C	C	C	C	C	C	C	C	C	M	M	M	M	M	M	M	M	M	M	M	M
ChrY	90398775	A	A	A	A	A	A	A	A	A	A	A	A	A	A	A	A	A	A	A	A	R	R	R	R	R	R	R	R	R	R	R	R
ChrY	90400264	G	G	G	G	G	G	G	G	G	G	G	G	G	G	G	G	G	G	G	G	R	R	R	R	R	R	R	R	R	R	R	R
ChrY	90400449	A	A	A	A	A	A	A	A	A	A	A	A	A	A	A	A	A	A	A	A	W	W	W	W	W	W	W	W	W	W	W	W
ChrY	90403752	T	T	T	T	T	T	T	T	T	T	T	T	T	T	T	T	T	T	T	T	Y	Y	Y	Y	Y	Y	Y	Y	Y	Y	Y	Y
ChrY	90404061	G	G	G	G	G	G	G	G	G	G	G	G	G	G	G	G	G	G	G	G	R	R	R	R	R	R	R	R	R	R	R	R
ChrY	90406012	G	G	G	G	G	G	G	G	G	G	G	G	G	G	G	G	G	G	G	G	R	R	R	R	R	R	R	R	R	R	R	R
ChrY	90407883	T	T	T	T	T	T	T	T	T	T	T	T	T	T	T	T	T	T	T	T	Y	Y	Y	Y	Y	Y	Y	Y	Y	Y	Y	Y
ChrY	90410645	G	G	G	G	G	G	G	G	G	G	G	G	G	G	G	G	G	G	G	G	R	R	R	R	R	R	R	R	R	R	R	R
ChrY	90411136	T	T	T	T	T	T	T	T	T	T	T	T	T	T	T	T	T	T	T	T	Y	Y	Y	Y	Y	Y	Y	Y	Y	Y	Y	Y
ChrY	90412607	G	G	G	G	G	G	G	G	G	G	G	G	G	G	G	G	G	G	G	G	R	R	R	R	R	R	R	R	R	R	R	R
ChrY	90412675	G	G	G	G	G	G	G	G	G	G	G	G	G	G	G	G	G	G	G	G	R	R	R	R	R	R	R	R	R	R	R	R
ChrY	90413842	C	C	C	C	C	C	C	C	C	C	C	C	C	C	C	C	C	C	C	C	Y	Y	Y	Y	Y	Y	Y	Y	Y	Y	Y	Y
ChrY	90414492	A	A	A	A	A	A	A	A	A	A	A	A	A	A	A	A	A	A	A	A	R	R	R	R	R	R	R	R	R	R	R	R
ChrY	90414632	G	G	G	G	G	G	G	G	G	G	G	G	G	G	G	G	G	G	G	G	K	K	K	K	K	K	K	K	K	K	K	K
ChrY	90414753	C	C	C	C	C	C	C	C	C	C	C	C	C	C	C	C	C	C	C	C	Y	Y	Y	Y	Y	Y	Y	Y	Y	Y	Y	Y
ChrY	90416105	A	A	A	A	A	A	A	A	A	A	A	A	A	A	A	A	A	A	A	A	R	R	R	R	R	R	R	R	R	R	R	R
ChrY	90416362	G	G	G	G	G	G	G	G	G	G	G	G	G	G	G	G	G	G	G	G	R	R	R	R	R	R	R	R	R	R	R	R
ChrY	90417258	A	A	A	A	A	A	A	A	A	A	A	A	A	A	A	A	A	A	A	A	W	W	W	W	W	W	W	W	W	W	W	W
ChrY	90417672	G	G	G	G	G	G	G	G	G	G	G	G	G	G	G	G	G	G	G	G	R	R	R	R	R	R	R	R	R	R	R	R
ChrY	90417680	T	T	T	T	T	T	T	T	T	T	T	T	T	T	T	T	T	T	T	T	W	W	W	W	W	W	W	W	W	W	W	W
ChrY	90422523	G	G	G	G	G	G	G	G	G	G	G	G	G	G	G	G	G	G	G	G	R	R	R	R	R	R	R	R	R	R	R	R
ChrY	90422564	C	C	C	C	C	C	C	C	C	C	C	C	C	C	C	C	C	C	C	C	Y	Y	Y	Y	Y	Y	Y	Y	Y	Y	Y	Y
ChrY	90423848	C	C	C	C	C	C	C	C	C	C	C	C	C	C	C	C	C	C	C	C	Y	Y	Y	Y	Y	Y	Y	Y	Y	Y	Y	Y
ChrY	90424560	T	T	T	T	T	T	T	T	T	T	T	T	T	T	T	T	T	T	T	T	Y	Y	Y	Y	Y	Y	Y	Y	Y	Y	Y	Y
ChrY	90447640	T	T	T	T	T	T	T	T	T	T	T	T	T	T	T	T	T	T	T	T	K	K	K	K	K	K	K	K	K	K	K	K
ChrY	90447984	A	A	A	A	A	A	A	A	A	A	A	A	A	A	A	A	A	A	A	A	R	R	R	R	R	R	R	R	R	R	R	R
ChrY	90450482	A	A	A	A	A	A	A	A	A	A	A	A	A	A	A	A	A	A	A	A	W	W	W	W	W	W	W	W	W	W	W	W
ChrY	90464024	G	G	G	G	G	G	G	G	G	G	G	G	G	G	G	G	G	G	G	G	R	R	R	R	R	R	R	R	R	R	R	R
ChrY	90464851	C	C	C	C	C	C	C	C	C	C	C	C	C	C	C	C	C	C	C	C	Y	Y	Y	Y	Y	Y	Y	Y	Y	Y	Y	Y
ChrY	90481825	A	A	A	A	A	A	A	A	A	A	A	A	A	A	A	A	A	A	A	A	M	M	M	M	M	M	M	M	M	M	M	M
ChrY	90510684	G	G	G	G	G	G	G	G	G	G	G	G	G	G	G	G	G	G	G	G	R	R	R	R	R	R	R	R	R	R	R	R
ChrY	90521751	T	T	T	T	T	T	T	T	T	T	T	T	T	T	T	T	T	T	T	T	K	K	K	K	K	K	K	K	K	K	K	K
ChrY	90521850	G	G	G	G	G	G	G	G	G	G	G	G	G	G	G	G	G	G	G	G	S	S	S	S	S	S	S	S	S	S	S	S
ChrY	90521919	A	A	A	A	A	A	A	A	A	A	A	A	A	A	A	A	A	A	A	A	R	R	R	R	R	R	R	R	R	R	R	R
ChrY	90524327	C	C	C	C	C	C	C	C	C	C	C	C	C	C	C	C	C	C	C	C	Y	Y	Y	Y	Y	Y	Y	Y	Y	Y	Y	Y
ChrY	90524480	T	T	T	T	T	T	T	T	T	T	T	T	T	T	T	T	T	T	T	T	Y	Y	Y	Y	Y	Y	Y	Y	Y	Y	Y	Y
ChrY	90524525	A	A	A	A	A	A	A	A	A	A	A	A	A	A	A	A	A	A	A	A	W	W	W	W	W	W	W	W	W	W	W	W
ChrY	90524810	A	A	A	A	A	A	A	A	A	A	A	A	A	A	A	A	A	A	A	A	R	R	R	R	R	R	R	R	R	R	R	R
ChrY	90546773	A	A	A	A	A	A	A	A	A	A	A	A	A	A	A	A	A	A	A	A	W	W	W	W	W	W	W	W	W	W	W	W
ChrY	90550689	G	G	G	G	G	G	G	G	G	G	G	G	G	G	G	G	G	G	G	G	K	K	K	K	K	K	K	K	K	K	K	K
ChrY	90550722	A	A	A	A	A	A	A	A	A	A	A	A	A	A	A	A	A	A	A	A	R	R	R	R	R	R	R	R	R	R	R	R
ChrY	90550800	A	A	A	A	A	A	A	A	A	A	A	A	A	A	A	A	A	A	A	A	M	M	M	M	M	M	M	M	M	M	M	M
ChrY	90551922	C	C	C	C	C	C	C	C	C	C	C	C	C	C	C	C	C	C	C	C	S	S	S	S	S	S	S	S	S	S	S	S
ChrY	90552253	A	A	A	A	A	A	A	A	A	A	A	A	A	A	A	A	A	A	A	A	R	R	R	R	R	R	R	R	R	R	R	R
ChrY	90552443	T	T	T	T	T	T	T	T	T	T	T	T	T	T	T	T	T	T	T	T	K	K	K	K	K	K	K	K	K	K	K	K
ChrY	90552444	G	G	G	G	G	G	G	G	G	G	G	G	G	G	G	G	G	G	G	G	R	R	R	R	R	R	R	R	R	R	R	R
ChrY	90553558	T	T	T	T	T	T	T	T	T	T	T	T	T	T	T	T	T	T	T	T	Y	Y	Y	Y	Y	Y	Y	Y	Y	Y	Y	Y
ChrY	90554223	C	C	C	C	C	C	C	C	C	C	C	C	C	C	C	C	C	C	C	C	Y	Y	Y	Y	Y	Y	Y	Y	Y	Y	Y	Y
ChrY	90554411	A	A	A	A	A	A	A	A	A	A	A	A	A	A	A	A	A	A	A	A	R	R	R	R	R	R	R	R	R	R	R	R
ChrY	90554608	A	A	A	A	A	A	A	A	A	A	A	A	A	A	A	A	A	A	A	A	W	W	W	W	W	W	W	W	W	W	W	W
ChrY	90554930	T	T	T	T	T	T	T	T	T	T	T	T	T	T	T	T	T	T	T	T	K	K	K	K	K	K	K	K	K	K	K	K
ChrY	90554938	C	C	C	C	C	C	C	C	C	C	C	C	C	C	C	C	C	C	C	C	M	M	M	M	M	M	M	M	M	M	M	M
ChrY	90555008	C	C	C	C	C	C	C	C	C	C	C	C	C	C	C	C	C	C	C	C	Y	Y	Y	Y	Y	Y	Y	Y	Y	Y	Y	Y
ChrY	90555334	G	G	G	G	G	G	G	G	G	G	G	G	G	G	G	G	G	G	G	G	R	R	R	R	R	R	R	R	R	R	R	R
ChrY	90555534	T	T	T	T	T	T	T	T	T	T	T	T	T	T	T	T	T	T	T	T	Y	Y	Y	Y	Y	Y	Y	Y	Y	Y	Y	Y
ChrY	90555618	G	G	G	G	G	G	G	G	G	G	G	G	G	G	G	G	G	G	G	G	R	R	R	R	R	R	R	R	R	R	R	R
ChrY	90555691	A	A	A	A	A	A	A	A	A	A	A	A	A	A	A	A	A	A	A	A	M	M	M	M	M	M	M	M	M	M	M	M
ChrY	90555833	A	A	A	A	A	A	A	A	A	A	A	A	A	A	A	A	A	A	A	A	R	R	R	R	R	R	R	R	R	R	R	R
ChrY	90556226	A	A	A	A	A	A	A	A	A	A	A	A	A	A	A	A	A	A	A	A	R	R	R	R	R	R	R	R	R	R	R	R
ChrY	90556263	T	T	T	T	T	T	T	T	T	T	T	T	T	T	T	T	T	T	T	T	K	K	K	K	K	K	K	K	K	K	K	K
ChrY	90556883	A	A	A	A	A	A	A	A	A	A	A	A	A	A	A	A	A	A	A	A	M	M	M	M	M	M	M	M	M	M	M	M
ChrY	90556933	C	C	C	C	C	C	C	C	C	C	C	C	C	C	C	C	C	C	C	C	Y	Y	Y	Y	Y	Y	Y	Y	Y	Y	Y	Y
ChrY	90557062	G	G	G	G	G	G	G	G	G	G	G	G	G	G	G	G	G	G	G	G	R	R	R	R	R	R	R	R	R	R	R	R
ChrY	90557501	C	C	C	C	C	C	C	C	C	C	C	C	C	C	C	C	C	C	C	C	M	M	M	M	M	M	M	M	M	M	M	M
ChrY	90559260	A	A	A	A	A	A	A	A	A	A	A	A	A	A	A	A	A	A	A	A	M	M	M	M	M	M	M	M	M	M	M	M
ChrY	90559469	A	A	A	A	A	A	A	A	A	A	A	A	A	A	A	A	A	A	A	A	M	M	M	M	M	M	M	M	M	M	M	M
ChrY	90559482	A	A	A	A	A	A	A	A	A	A	A	A	A	A	A	A	A	A	A	A	R	R	R	R	R	R	R	R	R	R	R	R
ChrY	90559767	A	A	A	A	A	A	A	A	A	A	A	A	A	A	A	A	A	A	A	A	R	R	R	R	R	R	R	R	R	R	R	R
ChrY	90560035	A	A	A	A	A	A	A	A	A	A	A	A	A	A	A	A	A	A	A	A	R	R	R	R	R	R	R	R	R	R	R	R
ChrY	90560183	G	G	G	G	G	G	G	G	G	G	G	G	G	G	G	G	G	G	G	G	K	K	K	K	K	K	K	K	K	K	K	K
ChrY	90560268	C	C	C	C	C	C	C	C	C	C	C	C	C	C	C	C	C	C	C	C	M	M	M	M	M	M	M	M	M	M	M	M
ChrY	90560381	A	A	A	A	A	A	A	A	A	A	A	A	A	A	A	A	A	A	A	A	R	R	R	R	R	R	R	R	R	R	R	R
ChrY	90561485	C	C	C	C	C	C	C	C	C	C	C	C	C	C	C	C	C	C	C	C	Y	Y	Y	Y	Y	Y	Y	Y	Y	Y	Y	Y
ChrY	90561759	A	A	A	A	A	A	A	A	A	A	A	A	A	A	A	A	A	A	A	A	R	R	R	R	R	R	R	R	R	R	R	R
ChrY	90561834	G	G	G	G	G	G	G	G	G	G	G	G	G	G	G	G	G	G	G	G	K	K	K	K	K	K	K	K	K	K	K	K
ChrY	90566253	A	A	A	A	A	A	A	A	A	A	A	A	A	A	A	A	A	A	A	A	R	R	R	R	R	R	R	R	R	R	R	R
ChrY	90566347	C	C	C	C	C	C	C	C	C	C	C	C	C	C	C	C	C	C	C	C	Y	Y	Y	Y	Y	Y	Y	Y	Y	Y	Y	Y
ChrY	90566390	G	G	G	G	G	G	G	G	G	G	G	G	G	G	G	G	G	G	G	G	R	R	R	R	R	R	R	R	R	R	R	R
ChrY	90567026	G	G	G	G	G	G	G	G	G	G	G	G	G	G	G	G	G	G	G	G	K	K	K	K	K	K	K	K	K	K	K	K
ChrY	90567087	T	T	T	T	T	T	T	T	T	T	T	T	T	T	T	T	T	T	T	T	K	K	K	K	K	K	K	K	K	K	K	K
ChrY	90567140	C	C	C	C	C	C	C	C	C	C	C	C	C	C	C	C	C	C	C	C	M	M	M	M	M	M	M	M	M	M	M	M
ChrY	90567950	C	C	C	C	C	C	C	C	C	C	C	C	C	C	C	C	C	C	C	C	M	M	M	M	M	M	M	M	M	M	M	M
ChrY	90567957	A	A	A	A	A	A	A	A	A	A	A	A	A	A	A	A	A	A	A	A	M	M	M	M	M	M	M	M	M	M	M	M
ChrY	90568687	A	A	A	A	A	A	A	A	A	A	A	A	A	A	A	A	A	A	A	A	M	M	M	M	M	M	M	M	M	M	M	M
ChrY	90569674	T	T	T	T	T	T	T	T	T	T	T	T	T	T	T	T	T	T	T	T	Y	Y	Y	Y	Y	Y	Y	Y	Y	Y	Y	Y
ChrY	90574481	G	G	G	G	G	G	G	G	G	G	G	G	G	G	G	G	G	G	G	G	R	R	R	R	R	R	R	R	R	R	R	R
ChrY	90580866	A	A	A	A	A	A	A	A	A	A	A	A	A	A	A	A	A	A	A	A	R	R	R	R	R	R	R	R	R	R	R	R
ChrY	90588734	C	C	C	C	C	C	C	C	C	C	C	C	C	C	C	C	C	C	C	C	Y	Y	Y	Y	Y	Y	Y	Y	Y	Y	Y	Y
ChrY	90588789	T	T	T	T	T	T	T	T	T	T	T	T	T	T	T	T	T	T	T	T	Y	Y	Y	Y	Y	Y	Y	Y	Y	Y	Y	Y
ChrY	90590230	G	G	G	G	G	G	G	G	G	G	G	G	G	G	G	G	G	G	G	G	R	R	R	R	R	R	R	R	R	R	R	R
ChrY	90590620	C	C	C	C	C	C	C	C	C	C	C	C	C	C	C	C	C	C	C	C	M	M	M	M	M	M	M	M	M	M	M	M
ChrY	90649340	G	G	G	G	G	G	G	G	G	G	G	G	G	G	G	G	G	G	G	G	K	K	K	K	K	K	K	K	K	K	K	K
ChrY	90649666	T	T	T	T	T	T	T	T	T	T	T	T	T	T	T	T	T	T	T	T	W	W	W	W	W	W	W	W	W	W	W	W
ChrY	90649805	T	T	T	T	T	T	T	T	T	T	T	T	T	T	T	T	T	T	T	T	Y	Y	Y	Y	Y	Y	Y	Y	Y	Y	Y	Y
ChrY	90651672	A	A	A	A	A	A	A	A	A	A	A	A	A	A	A	A	A	A	A	A	M	M	M	M	M	M	M	M	M	M	M	M
ChrY	90651985	A	A	A	A	A	A	A	A	A	A	A	A	A	A	A	A	A	A	A	A	M	M	M	M	M	M	M	M	M	M	M	M
ChrY	90653695	C	C	C	C	C	C	C	C	C	C	C	C	C	C	C	C	C	C	C	C	Y	Y	Y	Y	Y	Y	Y	Y	Y	Y	Y	Y
ChrY	90689249	G	G	G	G	G	G	G	G	G	G	G	G	G	G	G	G	G	G	G	G	R	R	R	R	R	R	R	R	R	R	R	R
ChrY	90690406	C	C	C	C	C	C	C	C	C	C	C	C	C	C	C	C	C	C	C	C	M	M	M	M	M	M	M	M	M	M	M	M
ChrY	90691112	G	G	G	G	G	G	G	G	G	G	G	G	G	G	G	G	G	G	G	G	R	R	R	R	R	R	R	R	R	R	R	R
ChrY	90692052	G	G	G	G	G	G	G	G	G	G	G	G	G	G	G	G	G	G	G	G	K	K	K	K	K	K	K	K	K	K	K	K
ChrY	90695890	T	T	T	T	T	T	T	T	T	T	T	T	T	T	T	T	T	T	T	T	K	K	K	K	K	K	K	K	K	K	K	K
ChrY	90703947	G	G	G	G	G	G	G	G	G	G	G	G	G	G	G	G	G	G	G	G	K	K	K	K	K	K	K	K	K	K	K	K
ChrY	90705725	T	T	T	T	T	T	T	T	T	T	T	T	T	T	T	T	T	T	T	T	W	W	W	W	W	W	W	W	W	W	W	W
ChrY	90716107	C	C	C	C	C	C	C	C	C	C	C	C	C	C	C	C	C	C	C	C	M	M	M	M	M	M	M	M	M	M	M	M
ChrY	90717545	T	T	T	T	T	T	T	T	T	T	T	T	T	T	T	T	T	T	T	T	K	K	K	K	K	K	K	K	K	K	K	K
ChrY	90717642	C	C	C	C	C	C	C	C	C	C	C	C	C	C	C	C	C	C	C	C	S	S	S	S	S	S	S	S	S	S	S	S
ChrY	90718632	C	C	C	C	C	C	C	C	C	C	C	C	C	C	C	C	C	C	C	C	Y	Y	Y	Y	Y	Y	Y	Y	Y	Y	Y	Y
ChrY	90720098	A	A	A	A	A	A	A	A	A	A	A	A	A	A	A	A	A	A	A	A	M	M	M	M	M	M	M	M	M	M	M	M
ChrY	90721184	G	G	G	G	G	G	G	G	G	G	G	G	G	G	G	G	G	G	G	G	R	R	R	R	R	R	R	R	R	R	R	R
ChrY	90722163	C	C	C	C	C	C	C	C	C	C	C	C	C	C	C	C	C	C	C	C	Y	Y	Y	Y	Y	Y	Y	Y	Y	Y	Y	Y
ChrY	90722221	C	C	C	C	C	C	C	C	C	C	C	C	C	C	C	C	C	C	C	C	S	S	S	S	S	S	S	S	S	S	S	S
ChrY	90749864	G	G	G	G	G	G	G	G	G	G	G	G	G	G	G	G	G	G	G	G	K	K	K	K	K	K	K	K	K	K	K	K
ChrY	90757377	A	A	A	A	A	A	A	A	A	A	A	A	A	A	A	A	A	A	A	A	W	W	W	W	W	W	W	W	W	W	W	W
ChrY	90757378	A	A	A	A	A	A	A	A	A	A	A	A	A	A	A	A	A	A	A	A	W	W	W	W	W	W	W	W	W	W	W	W
ChrY	90757978	T	T	T	T	T	T	T	T	T	T	T	T	T	T	T	T	T	T	T	T	W	W	W	W	W	W	W	W	W	W	W	W
ChrY	90762049	A	A	A	A	A	A	A	A	A	A	A	A	A	A	A	A	A	A	A	A	W	W	W	W	W	W	W	W	W	W	W	W
ChrY	90766335	C	C	C	C	C	C	C	C	C	C	C	C	C	C	C	C	C	C	C	C	Y	Y	Y	Y	Y	Y	Y	Y	Y	Y	Y	Y
ChrY	90768827	T	T	T	T	T	T	T	T	T	T	T	T	T	T	T	T	T	T	T	T	Y	Y	Y	Y	Y	Y	Y	Y	Y	Y	Y	Y
ChrY	90769800	A	A	A	A	A	A	A	A	A	A	A	A	A	A	A	A	A	A	A	A	R	R	R	R	R	R	R	R	R	R	R	R
ChrY	90773929	G	G	G	G	G	G	G	G	G	G	G	G	G	G	G	G	G	G	G	G	K	K	K	K	K	K	K	K	K	K	K	K
ChrY	90775662	C	C	C	C	C	C	C	C	C	C	C	C	C	C	C	C	C	C	C	C	Y	Y	Y	Y	Y	Y	Y	Y	Y	Y	Y	Y
ChrY	90777706	G	G	G	G	G	G	G	G	G	G	G	G	G	G	G	G	G	G	G	G	R	R	R	R	R	R	R	R	R	R	R	R
ChrY	90777789	C	C	C	C	C	C	C	C	C	C	C	C	C	C	C	C	C	C	C	C	Y	Y	Y	Y	Y	Y	Y	Y	Y	Y	Y	Y
ChrY	90778540	G	G	G	G	G	G	G	G	G	G	G	G	G	G	G	G	G	G	G	G	R	R	R	R	R	R	R	R	R	R	R	R
ChrY	90780734	G	G	G	G	G	G	G	G	G	G	G	G	G	G	G	G	G	G	G	G	R	R	R	R	R	R	R	R	R	R	R	R
ChrY	90810153	G	G	G	G	G	G	G	G	G	G	G	G	G	G	G	G	G	G	G	G	R	R	R	R	R	R	R	R	R	R	R	R
ChrY	90813603	G	G	G	G	G	G	G	G	G	G	G	G	G	G	G	G	G	G	G	G	R	R	R	R	R	R	R	R	R	R	R	R
ChrY	90820022	C	C	C	C	C	C	C	C	C	C	C	C	C	C	C	C	C	C	C	C	M	M	M	M	M	M	M	M	M	M	M	M
ChrY	90834527	C	C	C	C	C	C	C	C	C	C	C	C	C	C	C	C	C	C	C	C	Y	Y	Y	Y	Y	Y	Y	Y	Y	Y	Y	Y
ChrY	90834815	A	A	A	A	A	A	A	A	A	A	A	A	A	A	A	A	A	A	A	A	R	R	R	R	R	R	R	R	R	R	R	R
ChrY	90837262	A	A	A	A	A	A	A	A	A	A	A	A	A	A	A	A	A	A	A	A	R	R	R	R	R	R	R	R	R	R	R	R
ChrY	90837409	C	C	C	C	C	C	C	C	C	C	C	C	C	C	C	C	C	C	C	C	M	M	M	M	M	M	M	M	M	M	M	M
ChrY	90839375	G	G	G	G	G	G	G	G	G	G	G	G	G	G	G	G	G	G	G	G	K	K	K	K	K	K	K	K	K	K	K	K
ChrY	90839377	C	C	C	C	C	C	C	C	C	C	C	C	C	C	C	C	C	C	C	C	Y	Y	Y	Y	Y	Y	Y	Y	Y	Y	Y	Y
ChrY	90843132	C	C	C	C	C	C	C	C	C	C	C	C	C	C	C	C	C	C	C	C	M	M	M	M	M	M	M	M	M	M	M	M
ChrY	90843298	C	C	C	C	C	C	C	C	C	C	C	C	C	C	C	C	C	C	C	C	S	S	S	S	S	S	S	S	S	S	S	S
ChrY	90844468	T	T	T	T	T	T	T	T	T	T	T	T	T	T	T	T	T	T	T	T	Y	Y	Y	Y	Y	Y	Y	Y	Y	Y	Y	Y
ChrY	90844616	T	T	T	T	T	T	T	T	T	T	T	T	T	T	T	T	T	T	T	T	W	W	W	W	W	W	W	W	W	W	W	W
ChrY	90845207	C	C	C	C	C	C	C	C	C	C	C	C	C	C	C	C	C	C	C	C	Y	Y	Y	Y	Y	Y	Y	Y	Y	Y	Y	Y
ChrY	90845282	T	T	T	T	T	T	T	T	T	T	T	T	T	T	T	T	T	T	T	T	Y	Y	Y	Y	Y	Y	Y	Y	Y	Y	Y	Y
ChrY	90859985	C	C	C	C	C	C	C	C	C	C	C	C	C	C	C	C	C	C	C	C	M	M	M	M	M	M	M	M	M	M	M	M
ChrY	90864236	A	A	A	A	A	A	A	A	A	A	A	A	A	A	A	A	A	A	A	A	R	R	R	R	R	R	R	R	R	R	R	R
ChrY	90870448	T	T	T	T	T	T	T	T	T	T	T	T	T	T	T	T	T	T	T	T	Y	Y	Y	Y	Y	Y	Y	Y	Y	Y	Y	Y
ChrY	90872227	C	C	C	C	C	C	C	C	C	C	C	C	C	C	C	C	C	C	C	C	M	M	M	M	M	M	M	M	M	M	M	M
ChrY	90872476	A	A	A	A	A	A	A	A	A	A	A	A	A	A	A	A	A	A	A	A	R	R	R	R	R	R	R	R	R	R	R	R
ChrY	90873285	C	C	C	C	C	C	C	C	C	C	C	C	C	C	C	C	C	C	C	C	M	M	M	M	M	M	M	M	M	M	M	M
ChrY	90904294	C	C	C	C	C	C	C	C	C	C	C	C	C	C	C	C	C	C	C	C	Y	Y	Y	Y	Y	Y	Y	Y	Y	Y	Y	Y
ChrY	90906772	C	C	C	C	C	C	C	C	C	C	C	C	C	C	C	C	C	C	C	C	Y	Y	Y	Y	Y	Y	Y	Y	Y	Y	Y	Y
ChrY	90906792	C	C	C	C	C	C	C	C	C	C	C	C	C	C	C	C	C	C	C	C	Y	Y	Y	Y	Y	Y	Y	Y	Y	Y	Y	Y
ChrY	90909220	G	G	G	G	G	G	G	G	G	G	G	G	G	G	G	G	G	G	G	G	K	K	K	K	K	K	K	K	K	K	K	K
ChrY	90910763	C	C	C	C	C	C	C	C	C	C	C	C	C	C	C	C	C	C	C	C	M	M	M	M	M	M	M	M	M	M	M	M
ChrY	90926508	T	T	T	T	T	T	T	T	T	T	T	T	T	T	T	T	T	T	T	T	Y	Y	Y	Y	Y	Y	Y	Y	Y	Y	Y	Y
ChrY	90927589	C	C	C	C	C	C	C	C	C	C	C	C	C	C	C	C	C	C	C	C	M	M	M	M	M	M	M	M	M	M	M	M
ChrY	90929258	T	T	T	T	T	T	T	T	T	T	T	T	T	T	T	T	T	T	T	T	K	K	K	K	K	K	K	K	K	K	K	K
ChrY	90929260	G	G	G	G	G	G	G	G	G	G	G	G	G	G	G	G	G	G	G	G	K	K	K	K	K	K	K	K	K	K	K	K
ChrY	90939272	T	T	T	T	T	T	T	T	T	T	T	T	T	T	T	T	T	T	T	T	Y	Y	Y	Y	Y	Y	Y	Y	Y	Y	Y	Y
ChrY	90942375	C	C	C	C	C	C	C	C	C	C	C	C	C	C	C	C	C	C	C	C	M	M	M	M	M	M	M	M	M	M	M	M
ChrY	90945852	A	A	A	A	A	A	A	A	A	A	A	A	A	A	A	A	A	A	A	A	R	R	R	R	R	R	R	R	R	R	R	R
ChrY	90947108	C	C	C	C	C	C	C	C	C	C	C	C	C	C	C	C	C	C	C	C	S	S	S	S	S	S	S	S	S	S	S	S
ChrY	90948543	T	T	T	T	T	T	T	T	T	T	T	T	T	T	T	T	T	T	T	T	Y	Y	Y	Y	Y	Y	Y	Y	Y	Y	Y	Y
ChrY	90948614	A	A	A	A	A	A	A	A	A	A	A	A	A	A	A	A	A	A	A	A	R	R	R	R	R	R	R	R	R	R	R	R
ChrY	90952927	A	A	A	A	A	A	A	A	A	A	A	A	A	A	A	A	A	A	A	A	R	R	R	R	R	R	R	R	R	R	R	R
ChrY	90953436	C	C	C	C	C	C	C	C	C	C	C	C	C	C	C	C	C	C	C	C	Y	Y	Y	Y	Y	Y	Y	Y	Y	Y	Y	Y
ChrY	90956539	C	C	C	C	C	C	C	C	C	C	C	C	C	C	C	C	C	C	C	C	Y	Y	Y	Y	Y	Y	Y	Y	Y	Y	Y	Y
ChrY	90958450	T	T	T	T	T	T	T	T	T	T	T	T	T	T	T	T	T	T	T	T	W	W	W	W	W	W	W	W	W	W	W	W
ChrY	90963094	G	G	G	G	G	G	G	G	G	G	G	G	G	G	G	G	G	G	G	G	K	K	K	K	K	K	K	K	K	K	K	K
ChrY	90963959	A	A	A	A	A	A	A	A	A	A	A	A	A	A	A	A	A	A	A	A	M	M	M	M	M	M	M	M	M	M	M	M
ChrY	90967129	C	C	C	C	C	C	C	C	C	C	C	C	C	C	C	C	C	C	C	C	M	M	M	M	M	M	M	M	M	M	M	M
ChrY	90973955	C	C	C	C	C	C	C	C	C	C	C	C	C	C	C	C	C	C	C	C	Y	Y	Y	Y	Y	Y	Y	Y	Y	Y	Y	Y
ChrY	90977147	C	C	C	C	C	C	C	C	C	C	C	C	C	C	C	C	C	C	C	C	Y	Y	Y	Y	Y	Y	Y	Y	Y	Y	Y	Y
ChrY	90977458	T	T	T	T	T	T	T	T	T	T	T	T	T	T	T	T	T	T	T	T	Y	Y	Y	Y	Y	Y	Y	Y	Y	Y	Y	Y
ChrY	90978020	T	T	T	T	T	T	T	T	T	T	T	T	T	T	T	T	T	T	T	T	Y	Y	Y	Y	Y	Y	Y	Y	Y	Y	Y	Y
ChrY	90978132	T	T	T	T	T	T	T	T	T	T	T	T	T	T	T	T	T	T	T	T	Y	Y	Y	Y	Y	Y	Y	Y	Y	Y	Y	Y
ChrY	90978141	G	G	G	G	G	G	G	G	G	G	G	G	G	G	G	G	G	G	G	G	R	R	R	R	R	R	R	R	R	R	R	R
ChrY	90978934	G	G	G	G	G	G	G	G	G	G	G	G	G	G	G	G	G	G	G	G	R	R	R	R	R	R	R	R	R	R	R	R
ChrY	90980488	C	C	C	C	C	C	C	C	C	C	C	C	C	C	C	C	C	C	C	C	M	M	M	M	M	M	M	M	M	M	M	M
ChrY	91022458	T	T	T	T	T	T	T	T	T	T	T	T	T	T	T	T	T	T	T	T	Y	Y	Y	Y	Y	Y	Y	Y	Y	Y	Y	Y
ChrY	91025135	C	C	C	C	C	C	C	C	C	C	C	C	C	C	C	C	C	C	C	C	Y	Y	Y	Y	Y	Y	Y	Y	Y	Y	Y	Y
ChrY	91025442	T	T	T	T	T	T	T	T	T	T	T	T	T	T	T	T	T	T	T	T	Y	Y	Y	Y	Y	Y	Y	Y	Y	Y	Y	Y
ChrY	91025711	T	T	T	T	T	T	T	T	T	T	T	T	T	T	T	T	T	T	T	T	Y	Y	Y	Y	Y	Y	Y	Y	Y	Y	Y	Y
ChrY	91027419	C	C	C	C	C	C	C	C	C	C	C	C	C	C	C	C	C	C	C	C	Y	Y	Y	Y	Y	Y	Y	Y	Y	Y	Y	Y
ChrY	91029072	G	G	G	G	G	G	G	G	G	G	G	G	G	G	G	G	G	G	G	G	S	S	S	S	S	S	S	S	S	S	S	S
ChrY	91029995	A	A	A	A	A	A	A	A	A	A	A	A	A	A	A	A	A	A	A	A	W	W	W	W	W	W	W	W	W	W	W	W
ChrY	91030903	C	C	C	C	C	C	C	C	C	C	C	C	C	C	C	C	C	C	C	C	Y	Y	Y	Y	Y	Y	Y	Y	Y	Y	Y	Y
ChrY	91031594	A	A	A	A	A	A	A	A	A	A	A	A	A	A	A	A	A	A	A	A	W	W	W	W	W	W	W	W	W	W	W	W
ChrY	91042163	G	G	G	G	G	G	G	G	G	G	G	G	G	G	G	G	G	G	G	G	R	R	R	R	R	R	R	R	R	R	R	R
ChrY	91042438	C	C	C	C	C	C	C	C	C	C	C	C	C	C	C	C	C	C	C	C	M	M	M	M	M	M	M	M	M	M	M	M
ChrY	91042715	G	G	G	G	G	G	G	G	G	G	G	G	G	G	G	G	G	G	G	G	K	K	K	K	K	K	K	K	K	K	K	K
ChrY	91042763	G	G	G	G	G	G	G	G	G	G	G	G	G	G	G	G	G	G	G	G	S	S	S	S	S	S	S	S	S	S	S	S
ChrY	91048046	A	A	A	A	A	A	A	A	A	A	A	A	A	A	A	A	A	A	A	A	M	M	M	M	M	M	M	M	M	M	M	M
ChrY	91049094	A	A	A	A	A	A	A	A	A	A	A	A	A	A	A	A	A	A	A	A	M	M	M	M	M	M	M	M	M	M	M	M
ChrY	91049213	C	C	C	C	C	C	C	C	C	C	C	C	C	C	C	C	C	C	C	C	M	M	M	M	M	M	M	M	M	M	M	M
ChrY	91052757	C	C	C	C	C	C	C	C	C	C	C	C	C	C	C	C	C	C	C	C	Y	Y	Y	Y	Y	Y	Y	Y	Y	Y	Y	Y
ChrY	91054760	T	T	T	T	T	T	T	T	T	T	T	T	T	T	T	T	T	T	T	T	Y	Y	Y	Y	Y	Y	Y	Y	Y	Y	Y	Y
ChrY	91054908	C	C	C	C	C	C	C	C	C	C	C	C	C	C	C	C	C	C	C	C	Y	Y	Y	Y	Y	Y	Y	Y	Y	Y	Y	Y
ChrY	91061670	A	A	A	A	A	A	A	A	A	A	A	A	A	A	A	A	A	A	A	A	M	M	M	M	M	M	M	M	M	M	M	M
ChrY	91061671	G	G	G	G	G	G	G	G	G	G	G	G	G	G	G	G	G	G	G	G	R	R	R	R	R	R	R	R	R	R	R	R
ChrY	91064793	G	G	G	G	G	G	G	G	G	G	G	G	G	G	G	G	G	G	G	G	R	R	R	R	R	R	R	R	R	R	R	R
ChrY	91065819	G	G	G	G	G	G	G	G	G	G	G	G	G	G	G	G	G	G	G	G	R	R	R	R	R	R	R	R	R	R	R	R
ChrY	91066390	A	A	A	A	A	A	A	A	A	A	A	A	A	A	A	A	A	A	A	A	M	M	M	M	M	M	M	M	M	M	M	M
ChrY	91066398	T	T	T	T	T	T	T	T	T	T	T	T	T	T	T	T	T	T	T	T	Y	Y	Y	Y	Y	Y	Y	Y	Y	Y	Y	Y
ChrY	91067479	C	C	C	C	C	C	C	C	C	C	C	C	C	C	C	C	C	C	C	C	M	M	M	M	M	M	M	M	M	M	M	M
ChrY	91068281	A	A	A	A	A	A	A	A	A	A	A	A	A	A	A	A	A	A	A	A	R	R	R	R	R	R	R	R	R	R	R	R
ChrY	91072798	C	C	C	C	C	C	C	C	C	C	C	C	C	C	C	C	C	C	C	C	Y	Y	Y	Y	Y	Y	Y	Y	Y	Y	Y	Y
ChrY	91073216	A	A	A	A	A	A	A	A	A	A	A	A	A	A	A	A	A	A	A	A	R	R	R	R	R	R	R	R	R	R	R	R
ChrY	91076045	A	A	A	A	A	A	A	A	A	A	A	A	A	A	A	A	A	A	A	A	R	R	R	R	R	R	R	R	R	R	R	R
ChrY	91076069	G	G	G	G	G	G	G	G	G	G	G	G	G	G	G	G	G	G	G	G	R	R	R	R	R	R	R	R	R	R	R	R
ChrY	91076334	A	A	A	A	A	A	A	A	A	A	A	A	A	A	A	A	A	A	A	A	R	R	R	R	R	R	R	R	R	R	R	R
ChrY	91076347	C	C	C	C	C	C	C	C	C	C	C	C	C	C	C	C	C	C	C	C	Y	Y	Y	Y	Y	Y	Y	Y	Y	Y	Y	Y
ChrY	91077276	G	G	G	G	G	G	G	G	G	G	G	G	G	G	G	G	G	G	G	G	K	K	K	K	K	K	K	K	K	K	K	K
ChrY	91081382	C	C	C	C	C	C	C	C	C	C	C	C	C	C	C	C	C	C	C	C	M	M	M	M	M	M	M	M	M	M	M	M
ChrY	91081577	C	C	C	C	C	C	C	C	C	C	C	C	C	C	C	C	C	C	C	C	Y	Y	Y	Y	Y	Y	Y	Y	Y	Y	Y	Y
ChrY	91082694	T	T	T	T	T	T	T	T	T	T	T	T	T	T	T	T	T	T	T	T	K	K	K	K	K	K	K	K	K	K	K	K
ChrY	91084437	C	C	C	C	C	C	C	C	C	C	C	C	C	C	C	C	C	C	C	C	M	M	M	M	M	M	M	M	M	M	M	M
ChrY	91084532	A	A	A	A	A	A	A	A	A	A	A	A	A	A	A	A	A	A	A	A	M	M	M	M	M	M	M	M	M	M	M	M
ChrY	91085909	C	C	C	C	C	C	C	C	C	C	C	C	C	C	C	C	C	C	C	C	Y	Y	Y	Y	Y	Y	Y	Y	Y	Y	Y	Y
ChrY	91086281	A	A	A	A	A	A	A	A	A	A	A	A	A	A	A	A	A	A	A	A	M	M	M	M	M	M	M	M	M	M	M	M
ChrY	91086729	A	A	A	A	A	A	A	A	A	A	A	A	A	A	A	A	A	A	A	A	R	R	R	R	R	R	R	R	R	R	R	R
ChrY	91086785	T	T	T	T	T	T	T	T	T	T	T	T	T	T	T	T	T	T	T	T	K	K	K	K	K	K	K	K	K	K	K	K
ChrY	91088819	A	A	A	A	A	A	A	A	A	A	A	A	A	A	A	A	A	A	A	A	W	W	W	W	W	W	W	W	W	W	W	W
ChrY	91106019	G	G	G	G	G	G	G	G	G	G	G	G	G	G	G	G	G	G	G	G	K	K	K	K	K	K	K	K	K	K	K	K
ChrY	91106294	A	A	A	A	A	A	A	A	A	A	A	A	A	A	A	A	A	A	A	A	W	W	W	W	W	W	W	W	W	W	W	W
ChrY	91107648	T	T	T	T	T	T	T	T	T	T	T	T	T	T	T	T	T	T	T	T	Y	Y	Y	Y	Y	Y	Y	Y	Y	Y	Y	Y
ChrY	91107750	G	G	G	G	G	G	G	G	G	G	G	G	G	G	G	G	G	G	G	G	S	S	S	S	S	S	S	S	S	S	S	S
ChrY	91108417	T	T	T	T	T	T	T	T	T	T	T	T	T	T	T	T	T	T	T	T	Y	Y	Y	Y	Y	Y	Y	Y	Y	Y	Y	Y
ChrY	91108524	T	T	T	T	T	T	T	T	T	T	T	T	T	T	T	T	T	T	T	T	K	K	K	K	K	K	K	K	K	K	K	K
ChrY	91110036	T	T	T	T	T	T	T	T	T	T	T	T	T	T	T	T	T	T	T	T	K	K	K	K	K	K	K	K	K	K	K	K
ChrY	91110052	G	G	G	G	G	G	G	G	G	G	G	G	G	G	G	G	G	G	G	G	S	S	S	S	S	S	S	S	S	S	S	S
ChrY	91114096	C	C	C	C	C	C	C	C	C	C	C	C	C	C	C	C	C	C	C	C	S	S	S	S	S	S	S	S	S	S	S	S
ChrY	91114415	G	G	G	G	G	G	G	G	G	G	G	G	G	G	G	G	G	G	G	G	R	R	R	R	R	R	R	R	R	R	R	R
ChrY	91114568	G	G	G	G	G	G	G	G	G	G	G	G	G	G	G	G	G	G	G	G	R	R	R	R	R	R	R	R	R	R	R	R
ChrY	91114598	T	T	T	T	T	T	T	T	T	T	T	T	T	T	T	T	T	T	T	T	K	K	K	K	K	K	K	K	K	K	K	K
ChrY	91115319	A	A	A	A	A	A	A	A	A	A	A	A	A	A	A	A	A	A	A	A	W	W	W	W	W	W	W	W	W	W	W	W
ChrY	91116092	T	T	T	T	T	T	T	T	T	T	T	T	T	T	T	T	T	T	T	T	K	K	K	K	K	K	K	K	K	K	K	K
ChrY	91125843	C	C	C	C	C	C	C	C	C	C	C	C	C	C	C	C	C	C	C	C	Y	Y	Y	Y	Y	Y	Y	Y	Y	Y	Y	Y
ChrY	91127332	C	C	C	C	C	C	C	C	C	C	C	C	C	C	C	C	C	C	C	C	S	S	S	S	S	S	S	S	S	S	S	S
ChrY	91127804	A	A	A	A	A	A	A	A	A	A	A	A	A	A	A	A	A	A	A	A	M	M	M	M	M	M	M	M	M	M	M	M
ChrY	91127828	T	T	T	T	T	T	T	T	T	T	T	T	T	T	T	T	T	T	T	T	W	W	W	W	W	W	W	W	W	W	W	W
ChrY	91128124	C	C	C	C	C	C	C	C	C	C	C	C	C	C	C	C	C	C	C	C	S	S	S	S	S	S	S	S	S	S	S	S
ChrY	91128729	G	G	G	G	G	G	G	G	G	G	G	G	G	G	G	G	G	G	G	G	R	R	R	R	R	R	R	R	R	R	R	R
ChrY	91130199	A	A	A	A	A	A	A	A	A	A	A	A	A	A	A	A	A	A	A	A	M	M	M	M	M	M	M	M	M	M	M	M
ChrY	91130319	A	A	A	A	A	A	A	A	A	A	A	A	A	A	A	A	A	A	A	A	M	M	M	M	M	M	M	M	M	M	M	M
ChrY	91131529	G	G	G	G	G	G	G	G	G	G	G	G	G	G	G	G	G	G	G	G	R	R	R	R	R	R	R	R	R	R	R	R
ChrY	91131552	C	C	C	C	C	C	C	C	C	C	C	C	C	C	C	C	C	C	C	C	Y	Y	Y	Y	Y	Y	Y	Y	Y	Y	Y	Y
ChrY	91133489	A	A	A	A	A	A	A	A	A	A	A	A	A	A	A	A	A	A	A	A	R	R	R	R	R	R	R	R	R	R	R	R
ChrY	91134029	G	G	G	G	G	G	G	G	G	G	G	G	G	G	G	G	G	G	G	G	K	K	K	K	K	K	K	K	K	K	K	K
ChrY	91134898	C	C	C	C	C	C	C	C	C	C	C	C	C	C	C	C	C	C	C	C	Y	Y	Y	Y	Y	Y	Y	Y	Y	Y	Y	Y
ChrY	91135053	A	A	A	A	A	A	A	A	A	A	A	A	A	A	A	A	A	A	A	A	R	R	R	R	R	R	R	R	R	R	R	R
ChrY	91135304	A	A	A	A	A	A	A	A	A	A	A	A	A	A	A	A	A	A	A	A	W	W	W	W	W	W	W	W	W	W	W	W
ChrY	91135335	T	T	T	T	T	T	T	T	T	T	T	T	T	T	T	T	T	T	T	T	Y	Y	Y	Y	Y	Y	Y	Y	Y	Y	Y	Y
ChrY	91135363	A	A	A	A	A	A	A	A	A	A	A	A	A	A	A	A	A	A	A	A	R	R	R	R	R	R	R	R	R	R	R	R
ChrY	91135967	G	G	G	G	G	G	G	G	G	G	G	G	G	G	G	G	G	G	G	G	R	R	R	R	R	R	R	R	R	R	R	R
ChrY	91136071	G	G	G	G	G	G	G	G	G	G	G	G	G	G	G	G	G	G	G	G	R	R	R	R	R	R	R	R	R	R	R	R
ChrY	91136112	C	C	C	C	C	C	C	C	C	C	C	C	C	C	C	C	C	C	C	C	Y	Y	Y	Y	Y	Y	Y	Y	Y	Y	Y	Y
ChrY	91136266	G	G	G	G	G	G	G	G	G	G	G	G	G	G	G	G	G	G	G	G	R	R	R	R	R	R	R	R	R	R	R	R
ChrY	91136288	G	G	G	G	G	G	G	G	G	G	G	G	G	G	G	G	G	G	G	G	R	R	R	R	R	R	R	R	R	R	R	R
ChrY	91136594	G	G	G	G	G	G	G	G	G	G	G	G	G	G	G	G	G	G	G	G	R	R	R	R	R	R	R	R	R	R	R	R
ChrY	91162833	A	A	A	A	A	A	A	A	A	A	A	A	A	A	A	A	A	A	A	A	R	R	R	R	R	R	R	R	R	R	R	R
ChrY	91164143	C	C	C	C	C	C	C	C	C	C	C	C	C	C	C	C	C	C	C	C	S	S	S	S	S	S	S	S	S	S	S	S
ChrY	91165808	G	G	G	G	G	G	G	G	G	G	G	G	G	G	G	G	G	G	G	G	R	R	R	R	R	R	R	R	R	R	R	R
ChrY	91165884	G	G	G	G	G	G	G	G	G	G	G	G	G	G	G	G	G	G	G	G	R	R	R	R	R	R	R	R	R	R	R	R
ChrY	91167728	C	C	C	C	C	C	C	C	C	C	C	C	C	C	C	C	C	C	C	C	Y	Y	Y	Y	Y	Y	Y	Y	Y	Y	Y	Y
ChrY	91167949	G	G	G	G	G	G	G	G	G	G	G	G	G	G	G	G	G	G	G	G	K	K	K	K	K	K	K	K	K	K	K	K
ChrY	91179992	A	A	A	A	A	A	A	A	A	A	A	A	A	A	A	A	A	A	A	A	M	M	M	M	M	M	M	M	M	M	M	M
ChrY	91180022	C	C	C	C	C	C	C	C	C	C	C	C	C	C	C	C	C	C	C	C	Y	Y	Y	Y	Y	Y	Y	Y	Y	Y	Y	Y
ChrY	91180066	T	T	T	T	T	T	T	T	T	T	T	T	T	T	T	T	T	T	T	T	K	K	K	K	K	K	K	K	K	K	K	K
ChrY	91188550	C	C	C	C	C	C	C	C	C	C	C	C	C	C	C	C	C	C	C	C	Y	Y	Y	Y	Y	Y	Y	Y	Y	Y	Y	Y
ChrY	91189286	A	A	A	A	A	A	A	A	A	A	A	A	A	A	A	A	A	A	A	A	R	R	R	R	R	R	R	R	R	R	R	R
ChrY	91189586	A	A	A	A	A	A	A	A	A	A	A	A	A	A	A	A	A	A	A	A	R	R	R	R	R	R	R	R	R	R	R	R
ChrY	91200313	T	T	T	T	T	T	T	T	T	T	T	T	T	T	T	T	T	T	T	T	K	K	K	K	K	K	K	K	K	K	K	K
ChrY	91201317	A	A	A	A	A	A	A	A	A	A	A	A	A	A	A	A	A	A	A	A	R	R	R	R	R	R	R	R	R	R	R	R
ChrY	91201947	G	G	G	G	G	G	G	G	G	G	G	G	G	G	G	G	G	G	G	G	R	R	R	R	R	R	R	R	R	R	R	R
ChrY	91202293	C	C	C	C	C	C	C	C	C	C	C	C	C	C	C	C	C	C	C	C	Y	Y	Y	Y	Y	Y	Y	Y	Y	Y	Y	Y
ChrY	91203294	C	C	C	C	C	C	C	C	C	C	C	C	C	C	C	C	C	C	C	C	Y	Y	Y	Y	Y	Y	Y	Y	Y	Y	Y	Y
ChrY	91203583	G	G	G	G	G	G	G	G	G	G	G	G	G	G	G	G	G	G	G	G	R	R	R	R	R	R	R	R	R	R	R	R
ChrY	91204222	T	T	T	T	T	T	T	T	T	T	T	T	T	T	T	T	T	T	T	T	Y	Y	Y	Y	Y	Y	Y	Y	Y	Y	Y	Y
ChrY	91204631	C	C	C	C	C	C	C	C	C	C	C	C	C	C	C	C	C	C	C	C	S	S	S	S	S	S	S	S	S	S	S	S
ChrY	91207005	G	G	G	G	G	G	G	G	G	G	G	G	G	G	G	G	G	G	G	G	R	R	R	R	R	R	R	R	R	R	R	R
ChrY	91210864	T	T	T	T	T	T	T	T	T	T	T	T	T	T	T	T	T	T	T	T	Y	Y	Y	Y	Y	Y	Y	Y	Y	Y	Y	Y
ChrY	91215048	A	A	A	A	A	A	A	A	A	A	A	A	A	A	A	A	A	A	A	A	W	W	W	W	W	W	W	W	W	W	W	W
ChrY	91217041	A	A	A	A	A	A	A	A	A	A	A	A	A	A	A	A	A	A	A	A	W	W	W	W	W	W	W	W	W	W	W	W
ChrY	91217247	G	G	G	G	G	G	G	G	G	G	G	G	G	G	G	G	G	G	G	G	K	K	K	K	K	K	K	K	K	K	K	K
ChrY	91217748	C	C	C	C	C	C	C	C	C	C	C	C	C	C	C	C	C	C	C	C	M	M	M	M	M	M	M	M	M	M	M	M
ChrY	91218557	A	A	A	A	A	A	A	A	A	A	A	A	A	A	A	A	A	A	A	A	R	R	R	R	R	R	R	R	R	R	R	R
ChrY	91220224	G	G	G	G	G	G	G	G	G	G	G	G	G	G	G	G	G	G	G	G	R	R	R	R	R	R	R	R	R	R	R	R
ChrY	91265701	T	T	T	T	T	T	T	T	T	T	T	T	T	T	T	T	T	T	T	T	K	K	K	K	K	K	K	K	K	K	K	K
ChrY	91265721	C	C	C	C	C	C	C	C	C	C	C	C	C	C	C	C	C	C	C	C	Y	Y	Y	Y	Y	Y	Y	Y	Y	Y	Y	Y
ChrY	91265802	C	C	C	C	C	C	C	C	C	C	C	C	C	C	C	C	C	C	C	C	Y	Y	Y	Y	Y	Y	Y	Y	Y	Y	Y	Y
ChrY	91265975	C	C	C	C	C	C	C	C	C	C	C	C	C	C	C	C	C	C	C	C	Y	Y	Y	Y	Y	Y	Y	Y	Y	Y	Y	Y
ChrY	91266041	G	G	G	G	G	G	G	G	G	G	G	G	G	G	G	G	G	G	G	G	K	K	K	K	K	K	K	K	K	K	K	K
ChrY	91266046	C	C	C	C	C	C	C	C	C	C	C	C	C	C	C	C	C	C	C	C	Y	Y	Y	Y	Y	Y	Y	Y	Y	Y	Y	Y
ChrY	91274322	A	A	A	A	A	A	A	A	A	A	A	A	A	A	A	A	A	A	A	A	R	R	R	R	R	R	R	R	R	R	R	R
ChrY	91274503	A	A	A	A	A	A	A	A	A	A	A	A	A	A	A	A	A	A	A	A	W	W	W	W	W	W	W	W	W	W	W	W
ChrY	91274541	A	A	A	A	A	A	A	A	A	A	A	A	A	A	A	A	A	A	A	A	R	R	R	R	R	R	R	R	R	R	R	R
ChrY	91274691	G	G	G	G	G	G	G	G	G	G	G	G	G	G	G	G	G	G	G	G	R	R	R	R	R	R	R	R	R	R	R	R
ChrY	91274844	G	G	G	G	G	G	G	G	G	G	G	G	G	G	G	G	G	G	G	G	R	R	R	R	R	R	R	R	R	R	R	R
ChrY	91274860	T	T	T	T	T	T	T	T	T	T	T	T	T	T	T	T	T	T	T	T	Y	Y	Y	Y	Y	Y	Y	Y	Y	Y	Y	Y
ChrY	91275406	A	A	A	A	A	A	A	A	A	A	A	A	A	A	A	A	A	A	A	A	R	R	R	R	R	R	R	R	R	R	R	R
ChrY	91275831	G	G	G	G	G	G	G	G	G	G	G	G	G	G	G	G	G	G	G	G	S	S	S	S	S	S	S	S	S	S	S	S
ChrY	91276269	G	G	G	G	G	G	G	G	G	G	G	G	G	G	G	G	G	G	G	G	K	K	K	K	K	K	K	K	K	K	K	K
ChrY	91293933	G	G	G	G	G	G	G	G	G	G	G	G	G	G	G	G	G	G	G	G	K	K	K	K	K	K	K	K	K	K	K	K
ChrY	91294101	G	G	G	G	G	G	G	G	G	G	G	G	G	G	G	G	G	G	G	G	K	K	K	K	K	K	K	K	K	K	K	K
ChrY	91294104	A	A	A	A	A	A	A	A	A	A	A	A	A	A	A	A	A	A	A	A	W	W	W	W	W	W	W	W	W	W	W	W
[truncated: 1,913 more rows]

## Sheet: Table S3
Table S3. Primer sequences used in this study
Primer name	Sequences (5'-3')	Tm (℃)
YY141140F	AACAGCAAATCATTGAGTCCAA	60
YY141140R	GGACAAACAGCAGAGTGCAA	60
ActinF	GTGGTGGTACTACTATGTTC	58
ActinR	AGACACTGTATTTTCTCTCA	58

## Sheet: Table S4
Table S4. Exonic SNPs within the Y-duplication region
Annotation	Gene	Chromosome	Start (bp)	End (bp)	Ref	Alt
nonsynonymous	YY_140880:YY_140880.1:exon1:c.C17T:p.T6M,	ChrY	96321606	96321606	G	A
synonymous	YY_140900:YY_140900.1:exon1:c.T388C:p.L130L,	ChrY	96680743	96680743	T	C
synonymous	YY_140900:YY_140900.1:exon1:c.G390A:p.L130L,	ChrY	96680745	96680745	G	A
synonymous	YY_140900:YY_140900.1:exon1:c.T498C:p.G166G,	ChrY	96680853	96680853	T	C
synonymous	YY_140900:YY_140900.1:exon1:c.C504T:p.P168P,	ChrY	96680859	96680859	C	T
synonymous	YY_140900:YY_140900.1:exon1:c.C582T:p.R194R,	ChrY	96680937	96680937	C	T
synonymous	YY_140900:YY_140900.1:exon1:c.G816T:p.G272G,	ChrY	96681171	96681171	G	T
synonymous	YY_140900:YY_140900.1:exon1:c.G909A:p.R303R,	ChrY	96681264	96681264	G	A
synonymous	YY_140900:YY_140900.1:exon1:c.A960G:p.L320L,	ChrY	96681315	96681315	A	G
synonymous	YY_140900:YY_140900.1:exon1:c.C981T:p.H327H,	ChrY	96681336	96681336	C	T
synonymous	YY_140900:YY_140900.1:exon1:c.T1089C:p.Y363Y,	ChrY	96681444	96681444	T	C
synonymous	YY_140900:YY_140900.1:exon1:c.G1125A:p.L375L,	ChrY	96681480	96681480	G	A
synonymous	YY_140900:YY_140900.1:exon1:c.A1137C:p.S379S,	ChrY	96681492	96681492	A	C
synonymous	YY_140900:YY_140900.1:exon1:c.C1140A:p.G380G,	ChrY	96681495	96681495	C	A
synonymous	YY_140900:YY_140900.1:exon1:c.A1320G:p.E440E,	ChrY	96681675	96681675	A	G
nonsynonymous	YY_140910:YY_140910.1:exon1:c.T16A:p.F6I,	ChrY	96682496	96682496	T	A
nonsynonymous	YY_140910:YY_140910.1:exon1:c.T61G:p.W21G,	ChrY	96682541	96682541	T	G
nonsynonymous	YY_140910:YY_140910.1:exon1:c.G187A:p.E63K,	ChrY	96682667	96682667	G	A
nonsynonymous	YY_140910:YY_140910.1:exon1:c.G680A:p.S227N,	ChrY	96683160	96683160	G	A
nonsynonymous	YY_140910:YY_140910.1:exon1:c.G737A:p.S246N,	ChrY	96683217	96683217	G	A
synonymous	YY_140920:YY_140920.1:exon1:c.C105A:p.A35A,	ChrY	96687285	96687285	C	A
synonymous	YY_140920:YY_140920.1:exon1:c.T297C:p.G99G,	ChrY	96687477	96687477	T	C
synonymous	YY_140920:YY_140920.1:exon1:c.A393G:p.K131K,	ChrY	96687573	96687573	A	G
nonsynonymous	YY_140920:YY_140920.1:exon1:c.G396A:p.M132I,	ChrY	96687576	96687576	G	A
nonsynonymous	YY_140920:YY_140920.1:exon1:c.C433A:p.Q145K,	ChrY	96687613	96687613	C	A
synonymous	YY_140920:YY_140920.1:exon1:c.A579G:p.Q193Q,	ChrY	96687759	96687759	A	G
nonsynonymous	YY_140920:YY_140920.1:exon1:c.G832A:p.V278I,	ChrY	96688012	96688012	G	A
nonsynonymous	YY_140940:YY_140940.1:exon8:c.G1615T:p.V539F,	ChrY	96861606	96861606	G	T
synonymous	YY_140940:YY_140940.1:exon9:c.G1671A:p.Q557Q,	ChrY	96861828	96861828	G	A
nonsynonymous	YY_140940:YY_140940.1:exon9:c.C1712T:p.S571F,	ChrY	96861869	96861869	C	T
synonymous	YY_140960:YY_140960.1:exon2:c.G363A:p.L121L,	ChrY	97691542	97691542	C	T
nonsynonymous	YY_140960:YY_140960.1:exon2:c.C352T:p.L118F,	ChrY	97691553	97691553	G	A
nonsynonymous	YY_140960:YY_140960.1:exon1:c.T281G:p.M94R,	ChrY	97691728	97691728	A	C
synonymous	YY_140960:YY_140960.1:exon1:c.T231A:p.R77R,	ChrY	97691778	97691778	A	T
nonsynonymous	YY_140960:YY_140960.1:exon1:c.G199T:p.A67S,	ChrY	97691810	97691810	C	A
stopgain	ChrY	97691840	97691840	G	A
nonsynonymous	YY_140960:YY_140960.1:exon1:c.A158T:p.Q53L,	ChrY	97691851	97691851	T	A
nonsynonymous	YY_140970:YY_140970.1:exon7:c.C593T:p.P198L,	ChrY	97693595	97693595	G	A
nonsynonymous	YY_140970:YY_140970.1:exon7:c.C577T:p.L193F,	ChrY	97693611	97693611	G	A
synonymous	YY_140970:YY_140970.1:exon7:c.C576G:p.T192T,	ChrY	97693612	97693612	G	C
synonymous	YY_140970:YY_140970.1:exon7:c.C567T:p.C189C,	ChrY	97693621	97693621	G	A
nonsynonymous	YY_140970:YY_140970.1:exon7:c.T565G:p.C189G,	ChrY	97693623	97693623	A	C
stopgain	ChrY	97693632	97693632	G	A
synonymous	YY_140970:YY_140970.1:exon7:c.C543A:p.S181S,	ChrY	97693645	97693645	G	T
nonsynonymous	YY_140970:YY_140970.1:exon7:c.T538G:p.L180V,	ChrY	97693650	97693650	A	C
synonymous	YY_140970:YY_140970.1:exon7:c.C522T:p.F174F,	ChrY	97693666	97693666	G	A
nonsynonymous	YY_140970:YY_140970.1:exon2:c.T203G:p.F68C,	ChrY	97698668	97698668	A	C
stopgain	ChrY	97698693	97698693	G	A
nonsynonymous	YY_140970:YY_140970.1:exon2:c.C164A:p.A55D,	ChrY	97698707	97698707	G	T
nonsynonymous	YY_140970:YY_140970.1:exon2:c.T140G:p.V47G,	ChrY	97698731	97698731	A	C
nonsynonymous	YY_140970:YY_140970.1:exon2:c.C137T:p.A46V,	ChrY	97698734	97698734	G	A
nonsynonymous	YY_140970:YY_140970.1:exon2:c.G130T:p.V44F,	ChrY	97698741	97698741	C	A
synonymous	YY_140970:YY_140970.1:exon2:c.C117T:p.V39V,	ChrY	97698754	97698754	G	A
nonsynonymous	YY_140980:YY_140980.1:exon3:c.C223T:p.R75C,	ChrY	97765145	97765145	G	A
nonsynonymous	YY_140980:YY_140980.1:exon3:c.G221T:p.C74F,	ChrY	97765147	97765147	C	A
nonsynonymous	YY_141040:YY_141040.1:exon9:c.C1322T:p.A441V,	ChrY	98871017	98871017	C	T
nonsynonymous	YY_141040:YY_141040.1:exon9:c.G1330A:p.G444R,	ChrY	98871025	98871025	G	A
nonsynonymous	YY_141040:YY_141040.1:exon9:c.A1420G:p.T474A,	ChrY	98871115	98871115	A	G
nonsynonymous	YY_141040:YY_141040.1:exon9:c.C1421T:p.T474I,	ChrY	98871116	98871116	C	T
nonsynonymous	YY_141040:YY_141040.1:exon9:c.G1429T:p.D477Y,	ChrY	98871124	98871124	G	T
synonymous	YY_141040:YY_141040.1:exon9:c.T1431C:p.D477D,	ChrY	98871126	98871126	T	C
nonsynonymous	YY_141040:YY_141040.1:exon9:c.G1477T:p.D493Y,	ChrY	98871172	98871172	G	T
synonymous	YY_141040:YY_141040.1:exon9:c.A1500G:p.V500V,	ChrY	98871195	98871195	A	G
synonymous	YY_141040:YY_141040.1:exon9:c.C1509T:p.D503D,	ChrY	98871204	98871204	C	T
nonsynonymous	YY_141040:YY_141040.1:exon9:c.C1523T:p.A508V,	ChrY	98871218	98871218	C	T
nonsynonymous	YY_141040:YY_141040.1:exon9:c.C1681T:p.R561C,	ChrY	98871376	98871376	C	T
synonymous	YY_141040:YY_141040.1:exon9:c.G1698A:p.P566P,	ChrY	98871393	98871393	G	A
nonsynonymous	YY_141040:YY_141040.1:exon9:c.G1894A:p.V632I,	ChrY	98871589	98871589	G	A
nonsynonymous	YY_141040:YY_141040.1:exon9:c.A1913G:p.K638R,	ChrY	98871608	98871608	A	G
synonymous	YY_141040:YY_141040.1:exon9:c.C1944T:p.Y648Y,	ChrY	98871639	98871639	C	T
nonsynonymous	YY_141040:YY_141040.1:exon9:c.A1973T:p.K658M,	ChrY	98871668	98871668	A	T
synonymous	YY_141040:YY_141040.1:exon9:c.C1995T:p.R665R,	ChrY	98871690	98871690	C	T
synonymous	YY_141040:YY_141040.1:exon9:c.T1998G:p.V666V,	ChrY	98871693	98871693	T	G
synonymous	YY_141040:YY_141040.1:exon9:c.C2025T:p.F675F,	ChrY	98871720	98871720	C	T
synonymous	YY_141040:YY_141040.1:exon9:c.T2037G:p.P679P,	ChrY	98871732	98871732	T	G
synonymous	YY_141040:YY_141040.1:exon9:c.C2046T:p.F682F,	ChrY	98871741	98871741	C	T
nonsynonymous	YY_141040:YY_141040.1:exon9:c.A2051G:p.K684R,	ChrY	98871746	98871746	A	G
synonymous	YY_141040:YY_141040.1:exon9:c.T2079C:p.A693A,	ChrY	98871774	98871774	T	C
nonsynonymous	YY_141040:YY_141040.1:exon9:c.G2100T:p.Q700H,	ChrY	98871795	98871795	G	T
nonsynonymous	YY_141040:YY_141040.1:exon12:c.A3000T:p.E1000D,	ChrY	98872940	98872940	A	T
synonymous	YY_141040:YY_141040.1:exon12:c.A3201G:p.P1067P,	ChrY	98873141	98873141	A	G
synonymous	YY_141040:YY_141040.1:exon12:c.C3208A:p.R1070R,	ChrY	98873148	98873148	C	A
synonymous	YY_141040:YY_141040.1:exon12:c.A3228G:p.R1076R,	ChrY	98873168	98873168	A	G
nonsynonymous	YY_141040:YY_141040.1:exon12:c.A3242G:p.Q1081R,	ChrY	98873182	98873182	A	G
synonymous	YY_141040:YY_141040.1:exon12:c.T3255A:p.P1085P,	ChrY	98873195	98873195	T	A
nonsynonymous	YY_141040:YY_141040.1:exon12:c.G3265A:p.G1089R,	ChrY	98873205	98873205	G	A
nonsynonymous	YY_141040:YY_141040.1:exon12:c.G3307A:p.E1103K,	ChrY	98873247	98873247	G	A
synonymous	YY_141040:YY_141040.1:exon12:c.T3312C:p.A1104A,	ChrY	98873252	98873252	T	C
nonsynonymous	YY_141040:YY_141040.1:exon12:c.G3317C:p.R1106T,	ChrY	98873257	98873257	G	C
nonsynonymous	YY_141040:YY_141040.1:exon12:c.C3362T:p.A1121V,	ChrY	98873302	98873302	C	T
nonsynonymous	YY_141040:YY_141040.1:exon12:c.C3377T:p.P1126L,	ChrY	98873317	98873317	C	T
synonymous	YY_141040:YY_141040.1:exon12:c.G3393A:p.Q1131Q,	ChrY	98873333	98873333	G	A
synonymous	YY_141040:YY_141040.1:exon13:c.C3435T:p.S1145S,	ChrY	98873455	98873455	C	T
synonymous	YY_141040:YY_141040.1:exon13:c.G3459A:p.R1153R,	ChrY	98873479	98873479	G	A
synonymous	YY_141040:YY_141040.1:exon13:c.C3549T:p.V1183V,	ChrY	98873569	98873569	C	T
nonsynonymous	YY_141040:YY_141040.1:exon13:c.C3556A:p.L1186M,	ChrY	98873576	98873576	C	A
nonsynonymous	YY_141040:YY_141040.1:exon13:c.G3572C:p.S1191T,	ChrY	98873592	98873592	G	C
nonsynonymous	YY_141040:YY_141040.1:exon13:c.G4055A:p.C1352Y,	ChrY	98874075	98874075	G	A
synonymous	YY_141040:YY_141040.1:exon13:c.G4059A:p.Q1353Q,	ChrY	98874079	98874079	G	A
nonsynonymous	YY_141040:YY_141040.1:exon13:c.C4076A:p.A1359D,	ChrY	98874096	98874096	C	A
nonsynonymous	YY_141040:YY_141040.1:exon13:c.C4103T:p.A1368V,	ChrY	98874123	98874123	C	T
nonsynonymous	YY_141040:YY_141040.1:exon13:c.C4109A:p.A1370D,	ChrY	98874129	98874129	C	A
nonsynonymous	YY_141040:YY_141040.1:exon13:c.C4111T:p.R1371W,	ChrY	98874131	98874131	C	T
nonsynonymous	YY_141040:YY_141040.1:exon13:c.A4133G:p.E1378G,	ChrY	98874153	98874153	A	G
nonsynonymous	YY_141040:YY_141040.1:exon13:c.A4164C:p.K1388N,	ChrY	98874184	98874184	A	C
synonymous	YY_141040:YY_141040.1:exon13:c.C4173T:p.P1391P,	ChrY	98874193	98874193	C	T
nonsynonymous	YY_141040:YY_141040.1:exon13:c.A4175G:p.Q1392R,	ChrY	98874195	98874195	A	G
synonymous	YY_141040:YY_141040.1:exon13:c.G4176A:p.Q1392Q,	ChrY	98874196	98874196	G	A
synonymous	YY_141040:YY_141040.1:exon13:c.C4197T:p.P1399P,	ChrY	98874217	98874217	C	T
nonsynonymous	YY_141060:YY_141060.1:exon5:c.C800A:p.A267E,	ChrY	99154767	99154767	C	A
nonsynonymous	YY_141060:YY_141060.1:exon5:c.G835A:p.V279I,	ChrY	99154802	99154802	G	A
stopgain	ChrY	99348414	99348414	G	A
synonymous	YY_141090:YY_141090.1:exon2:c.C234T:p.T78T,	ChrY	99445277	99445277	G	A
stopgain	ChrY	99619034	99619034	C	T
synonymous	YY_141100:YY_141100.1:exon2:c.C780T:p.N260N,	ChrY	99619383	99619383	G	A
nonsynonymous	YY_141100:YY_141100.1:exon2:c.G749A:p.R250K,	ChrY	99619414	99619414	C	T
nonsynonymous	YY_141110:YY_141110.1:exon7:c.C824A:p.A275E,	ChrY	99656854	99656854	G	T
synonymous	YY_141110:YY_141110.1:exon7:c.C805T:p.L269L,	ChrY	99656873	99656873	G	A
nonsynonymous	YY_141110:YY_141110.1:exon7:c.G787A:p.D263N,	ChrY	99656891	99656891	C	T
nonsynonymous	YY_141110:YY_141110.1:exon4:c.G588C:p.E196D,	ChrY	99657990	99657990	C	G
nonsynonymous	YY_141110:YY_141110.1:exon4:c.C578A:p.T193N,	ChrY	99658000	99658000	G	T
nonsynonymous	YY_141110:YY_141110.1:exon4:c.G547T:p.D183Y,	ChrY	99658031	99658031	C	A
nonsynonymous	YY_141110:YY_141110.1:exon4:c.C536A:p.P179Q,	ChrY	99658042	99658042	G	T
nonsynonymous	YY_141110:YY_141110.1:exon4:c.C524T:p.S175L,	ChrY	99658054	99658054	G	A
synonymous	YY_141110:YY_141110.1:exon3:c.C477T:p.F159F,	ChrY	99658293	99658293	G	A
nonsynonymous	YY_141110:YY_141110.1:exon3:c.C467G:p.P156R,	ChrY	99658303	99658303	G	C
nonsynonymous	YY_141110:YY_141110.1:exon3:c.G449A:p.C150Y,	ChrY	99658321	99658321	C	T
nonsynonymous	YY_141110:YY_141110.1:exon3:c.C443T:p.A148V,	ChrY	99658327	99658327	G	A
nonsynonymous	YY_141110:YY_141110.1:exon3:c.C436T:p.P146S,	ChrY	99658334	99658334	G	A
synonymous	YY_141110:YY_141110.1:exon3:c.G399T:p.L133L,	ChrY	99658371	99658371	C	A
nonsynonymous	YY_141110:YY_141110.1:exon3:c.C395G:p.S132W,	ChrY	99658375	99658375	G	C
nonsynonymous	YY_141150:YY_141150.1:exon5:c.C704A:p.A235D,	ChrY	100787503	100787503	G	T
synonymous	YY_141150:YY_141150.1:exon5:c.G684A:p.A228A,	ChrY	100787523	100787523	C	T
nonsynonymous	YY_141150:YY_141150.1:exon5:c.C671T:p.A224V,	ChrY	100787536	100787536	G	A
nonsynonymous	YY_141150:YY_141150.1:exon5:c.C569T:p.A190V,	ChrY	100787638	100787638	G	A
nonsynonymous	YY_141150:YY_141150.1:exon5:c.G568T:p.A190S,	ChrY	100787639	100787639	C	A
nonsynonymous	YY_141170:YY_141170.1:exon5:c.C614T:p.P205L,	ChrY	101237054	101237054	C	T
nonsynonymous	YY_141170:YY_141170.1:exon5:c.A649T:p.R217W,	ChrY	101237089	101237089	A	T
nonsynonymous	YY_141190:YY_141190.1:exon6:c.G606T:p.M202I,	ChrY	101304040	101304040	C	A
nonsynonymous	YY_141190:YY_141190.1:exon5:c.C551T:p.A184V,	ChrY	101304289	101304289	G	A
synonymous	YY_141190:YY_141190.1:exon5:c.G537A:p.L179L,	ChrY	101304303	101304303	C	T
nonsynonymous	YY_141190:YY_141190.1:exon5:c.G531A:p.M177I,	ChrY	101304309	101304309	C	T
nonsynonymous	YY_141190:YY_141190.1:exon4:c.G439A:p.E147K,	ChrY	101304479	101304479	C	T
nonsynonymous	YY_141190:YY_141190.1:exon4:c.A405G:p.I135M,	ChrY	101304513	101304513	T	C
nonsynonymous	YY_141190:YY_141190.1:exon3:c.A331G:p.I111V,	ChrY	101305212	101305212	T	C
nonsynonymous	YY_141210:YY_141210.1:exon4:c.C229T:p.L77F,	ChrY	101633263	101633263	C	T
nonsynonymous	YY_141210:YY_141210.1:exon4:c.G233C:p.C78S,	ChrY	101633267	101633267	G	C
nonsynonymous	YY_141210:YY_141210.1:exon4:c.T236C:p.F79S,	ChrY	101633270	101633270	T	C
synonymous	YY_141210:YY_141210.1:exon4:c.C237T:p.F79F,	ChrY	101633271	101633271	C	T
nonsynonymous	YY_141210:YY_141210.1:exon4:c.G256A:p.A86T,	ChrY	101633290	101633290	G	A
nonsynonymous	YY_141210:YY_141210.1:exon4:c.C262T:p.L88F,	ChrY	101633296	101633296	C	T
nonsynonymous	YY_141210:YY_141210.1:exon4:c.A277C:p.K93Q,	ChrY	101633311	101633311	A	C
nonsynonymous	YY_141210:YY_141210.1:exon4:c.G284A:p.G95D,	ChrY	101633318	101633318	G	A
nonsynonymous	YY_141210:YY_141210.1:exon4:c.G309T:p.Q103H,	ChrY	101633343	101633343	G	T
nonsynonymous	YY_141210:YY_141210.1:exon5:c.C340G:p.L114V,	ChrY	101633472	101633472	C	G
nonsynonymous	YY_141210:YY_141210.1:exon5:c.G419T:p.C140F,	ChrY	101633551	101633551	G	T
synonymous	YY_141210:YY_141210.1:exon7:c.A801T:p.T267T,	ChrY	101634397	101634397	A	T
nonsynonymous	YY_141210:YY_141210.1:exon7:c.G805A:p.E269K,	ChrY	101634401	101634401	G	A
nonsynonymous	YY_141210:YY_141210.1:exon7:c.G838A:p.E280K,	ChrY	101634434	101634434	G	A
nonsynonymous	YY_141210:YY_141210.1:exon7:c.G860A:p.G287E,	ChrY	101634456	101634456	G	A
synonymous	YY_141210:YY_141210.1:exon7:c.A864C:p.T288T,	ChrY	101634460	101634460	A	C
nonsynonymous	YY_141210:YY_141210.1:exon7:c.G890T:p.R297L,	ChrY	101634486	101634486	G	T
nonsynonymous	YY_141220:YY_141220.1:exon4:c.C920T:p.S307F,	ChrY	102314271	102314271	C	T
nonsynonymous	YY_141220:YY_141220.1:exon4:c.A922G:p.K308E,	ChrY	102314273	102314273	A	G
nonsynonymous	YY_141220:YY_141220.1:exon4:c.G925T:p.V309L,	ChrY	102314276	102314276	G	T
nonsynonymous	YY_141220:YY_141220.1:exon4:c.A979T:p.T327S,	ChrY	102314330	102314330	A	T
nonsynonymous	YY_141220:YY_141220.1:exon4:c.G1003A:p.A335T,	ChrY	102314354	102314354	G	A
nonsynonymous	YY_141220:YY_141220.1:exon4:c.T1024C:p.W342R,	ChrY	102314375	102314375	T	C
nonsynonymous	YY_141220:YY_141220.1:exon4:c.G1049T:p.R350I,	ChrY	102314400	102314400	G	T
nonsynonymous	YY_141220:YY_141220.1:exon5:c.G1240T:p.A414S,	ChrY	102314790	102314790	G	T
synonymous	YY_141220:YY_141220.1:exon5:c.C1281T:p.N427N,	ChrY	102314831	102314831	C	T
nonsynonymous	YY_141220:YY_141220.1:exon5:c.C1286T:p.S429F,	ChrY	102314836	102314836	C	T
nonsynonymous	YY_141220:YY_141220.1:exon5:c.C1313T:p.A438V,	ChrY	102314863	102314863	C	T
nonsynonymous	YY_141230:YY_141230.1:exon8:c.G1735A:p.A579T,	ChrY	102578152	102578152	C	T
nonsynonymous	YY_141230:YY_141230.1:exon8:c.C1717T:p.L573F,	ChrY	102578170	102578170	G	A
synonymous	YY_141230:YY_141230.1:exon8:c.A1665G:p.G555G,	ChrY	102578222	102578222	T	C
nonsynonymous	YY_141230:YY_141230.1:exon8:c.C1637G:p.T546R,	ChrY	102578250	102578250	G	C
nonsynonymous	YY_141230:YY_141230.1:exon8:c.G1620A:p.M540I,	ChrY	102578267	102578267	C	T
synonymous	YY_141230:YY_141230.1:exon8:c.C1609T:p.L537L,	ChrY	102578278	102578278	G	A
nonsynonymous	YY_141230:YY_141230.1:exon8:c.A1605T:p.K535N,	ChrY	102578282	102578282	T	A
nonsynonymous	YY_141230:YY_141230.1:exon8:c.A1603C:p.K535Q,	ChrY	102578284	102578284	T	G
synonymous	YY_141230:YY_141230.1:exon8:c.C1579T:p.L527L,	ChrY	102578308	102578308	G	A
nonsynonymous	YY_141230:YY_141230.1:exon8:c.A1558T:p.M520L,	ChrY	102578329	102578329	T	A
nonsynonymous	YY_141230:YY_141230.1:exon8:c.G1556A:p.R519K,	ChrY	102578331	102578331	C	T
synonymous	YY_141230:YY_141230.1:exon8:c.G1548A:p.R516R,	ChrY	102578339	102578339	C	T
nonsynonymous	YY_141230:YY_141230.1:exon8:c.T1537A:p.Y513N,	ChrY	102578350	102578350	A	T
synonymous	YY_141230:YY_141230.1:exon8:c.G1530A:p.S510S,	ChrY	102578357	102578357	C	T
synonymous	YY_141230:YY_141230.1:exon8:c.A1518G:p.K506K,	ChrY	102578369	102578369	T	C
nonsynonymous	YY_141230:YY_141230.1:exon8:c.T1453C:p.W485R,	ChrY	102578434	102578434	A	G
stopgain	ChrY	102578460	102578460	G	C
nonsynonymous	YY_141230:YY_141230.1:exon8:c.C1358T:p.P453L,	ChrY	102578529	102578529	G	A
nonsynonymous	YY_141230:YY_141230.1:exon8:c.G1324A:p.V442M,	ChrY	102578563	102578563	C	T
nonsynonymous	YY_141240:YY_141240.1:exon1:c.C20G:p.T7S,	ChrY	102595207	102595207	C	G
nonsynonymous	YY_141240:YY_141240.1:exon2:c.T53C:p.L18S,	ChrY	102595343	102595343	T	C
synonymous	YY_141240:YY_141240.1:exon2:c.T90C:p.H30H,	ChrY	102595380	102595380	T	C
nonsynonymous	YY_141240:YY_141240.1:exon3:c.A138T:p.E46D,	ChrY	102595568	102595568	A	T
nonsynonymous	YY_141240:YY_141240.1:exon3:c.T178A:p.F60I,	ChrY	102595608	102595608	T	A
synonymous	YY_141240:YY_141240.1:exon3:c.T381G:p.S127S,	ChrY	102595811	102595811	T	G
nonsynonymous	YY_141240:YY_141240.1:exon4:c.C392T:p.A131V,	ChrY	102595919	102595919	C	T
stopgain	ChrY	102595942	102595942	C	T
nonsynonymous	YY_141240:YY_141240.1:exon4:c.A422G:p.E141G,	ChrY	102595949	102595949	A	G
nonsynonymous	YY_141240:YY_141240.1:exon4:c.G423T:p.E141D,	ChrY	102595950	102595950	G	T
stopgain	ChrY	102595990	102595990	C	T
nonsynonymous	YY_141240:YY_141240.1:exon5:c.T480A:p.D160E,	ChrY	102596170	102596170	T	A
nonsynonymous	YY_141240:YY_141240.1:exon5:c.T525G:p.D175E,	ChrY	102596215	102596215	T	G
stopgain	ChrY	102597388	102597388	G	A
synonymous	YY_141240:YY_141240.1:exon9:c.C1332T:p.D444D,	ChrY	102597401	102597401	C	T
nonsynonymous	YY_141250:YY_141250.1:exon3:c.C251A:p.T84N,	ChrY	102619567	102619567	C	A
nonsynonymous	YY_141250:YY_141250.1:exon5:c.C413T:p.P138L,	ChrY	102620157	102620157	C	T
synonymous	YY_141250:YY_141250.1:exon5:c.T414A:p.P138P,	ChrY	102620158	102620158	T	A
nonsynonymous	YY_141250:YY_141250.1:exon5:c.T443C:p.L148P,	ChrY	102620187	102620187	T	C
synonymous	YY_141250:YY_141250.1:exon5:c.C444A:p.L148L,	ChrY	102620188	102620188	C	A
synonymous	YY_141250:YY_141250.1:exon5:c.C480T:p.H160H,	ChrY	102620224	102620224	C	T
nonsynonymous	YY_141260:YY_141260.1:exon10:c.G1886A:p.R629H,	ChrY	102686407	102686407	C	T
nonsynonymous	YY_141260:YY_141260.1:exon10:c.T1835G:p.L612R,	ChrY	102686458	102686458	A	C
synonymous	YY_141260:YY_141260.1:exon10:c.G1803A:p.P601P,	ChrY	102686490	102686490	C	T
nonsynonymous	YY_141260:YY_141260.1:exon10:c.G1783C:p.V595L,	ChrY	102686510	102686510	C	G
nonsynonymous	YY_141260:YY_141260.1:exon5:c.G976T:p.V326F,	ChrY	102688259	102688259	C	A
nonsynonymous	YY_141260:YY_141260.1:exon5:c.A967G:p.N323D,	ChrY	102688268	102688268	T	C
synonymous	YY_141260:YY_141260.1:exon5:c.C966G:p.P322P,	ChrY	102688269	102688269	G	C
nonsynonymous	YY_141260:YY_141260.1:exon5:c.A949G:p.I317V,	ChrY	102688286	102688286	T	C
nonsynonymous	YY_141260:YY_141260.1:exon5:c.T758A:p.L253H,	ChrY	102688477	102688477	A	T
nonsynonymous	YY_141260:YY_141260.1:exon5:c.C740T:p.S247L,	ChrY	102688495	102688495	G	A
synonymous	YY_141260:YY_141260.1:exon5:c.G720A:p.L240L,	ChrY	102688515	102688515	C	T
nonsynonymous	YY_141260:YY_141260.1:exon5:c.C667A:p.H223N,	ChrY	102688568	102688568	G	T
nonsynonymous	YY_141260:YY_141260.1:exon5:c.G582T:p.K194N,	ChrY	102688653	102688653	C	A
nonsynonymous	YY_141260:YY_141260.1:exon5:c.G572A:p.C191Y,	ChrY	102688663	102688663	C	T
synonymous	YY_141260:YY_141260.1:exon5:c.C570A:p.V190V,	ChrY	102688665	102688665	G	T
synonymous	YY_141260:YY_141260.1:exon5:c.C546T:p.Y182Y,	ChrY	102688689	102688689	G	A
nonsynonymous	YY_141260:YY_141260.1:exon5:c.C512T:p.A171V,	ChrY	102688723	102688723	G	A
nonsynonymous	YY_141260:YY_141260.1:exon5:c.G493A:p.G165S,	ChrY	102688742	102688742	C	T
nonsynonymous	YY_141260:YY_141260.1:exon5:c.A487G:p.K163E,	ChrY	102688748	102688748	T	C
stopgain	ChrY	102688766	102688766	G	A
nonsynonymous	YY_141260:YY_141260.1:exon5:c.T464C:p.V155A,	ChrY	102688771	102688771	A	G
nonsynonymous	YY_141260:YY_141260.1:exon5:c.C421A:p.R141S,	ChrY	102688814	102688814	G	T
nonsynonymous	YY_141260:YY_141260.1:exon4:c.C395T:p.A132V,	ChrY	102688938	102688938	G	A
synonymous	YY_141260:YY_141260.1:exon4:c.T384C:p.A128A,	ChrY	102688949	102688949	A	G
synonymous	YY_141260:YY_141260.1:exon4:c.A381C:p.S127S,	ChrY	102688952	102688952	T	G
synonymous	YY_141300:YY_141300.1:exon3:c.C237T:p.A79A,	ChrY	104291956	104291956	C	T
nonsynonymous	YY_141300:YY_141300.1:exon3:c.G241A:p.A81T,	ChrY	104291960	104291960	G	A
synonymous	YY_141300:YY_141300.1:exon3:c.G261A:p.S87S,	ChrY	104291980	104291980	G	A
nonsynonymous	YY_141300:YY_141300.1:exon3:c.C262G:p.Q88E,	ChrY	104291981	104291981	C	G
nonsynonymous	YY_141310:YY_141310.1:exon1:c.T13G:p.C5G,	ChrY	104295788	104295788	T	G
nonsynonymous	YY_141310:YY_141310.1:exon1:c.G23C:p.R8P,	ChrY	104295798	104295798	G	C
nonsynonymous	YY_141310:YY_141310.1:exon1:c.G31A:p.G11R,	ChrY	104295806	104295806	G	A
synonymous	YY_141320:YY_141320.1:exon1:c.A24T:p.T8T,	ChrY	104297558	104297558	A	T
synonymous	YY_141330:YY_141330.1:exon2:c.C237T:p.F79F,	ChrY	105265673	105265673	C	T
synonymous	YY_141330:YY_141330.1:exon2:c.C261T:p.G87G,	ChrY	105265697	105265697	C	T
nonsynonymous	YY_141340:YY_141340.1:exon7:c.A785G:p.H262R,	ChrY	105319673	105319673	T	C
nonsynonymous	YY_141340:YY_141340.1:exon7:c.C779A:p.A260D,	ChrY	105319679	105319679	G	T
synonymous	YY_141340:YY_141340.1:exon7:c.G750A:p.L250L,	ChrY	105319708	105319708	C	T

## Sheet: Table S5
Table S5. Intronic SNPs within the Y-duplication region
Annotation	Gene	Chromosome	Start (bp)	End (bp)	Ref	Alt
intronic	YY_140930	ChrY	96694264	96694264	G	T
intronic	YY_140930	ChrY	96694338	96694338	T	A
intronic	YY_140940	ChrY	96861617	96861617	A	G
intronic	YY_140940	ChrY	96861643	96861643	G	A
intronic	YY_140940	ChrY	96861694	96861694	A	T
intronic	YY_140940	ChrY	96861720	96861720	G	A
intronic	YY_140940	ChrY	96861730	96861730	G	A
intronic	YY_140940	ChrY	96861737	96861737	G	T
intronic	YY_140940	ChrY	96861933	96861933	C	T
intronic	YY_140940	ChrY	96861935	96861935	G	T
intronic	YY_140940	ChrY	96861944	96861944	G	A
intronic	YY_140940	ChrY	96861954	96861954	A	T
intronic	YY_140940	ChrY	96861967	96861967	G	T
intronic	YY_140940	ChrY	96861985	96861985	A	G
intronic	YY_140940	ChrY	96861999	96861999	C	T
intronic	YY_140940	ChrY	96862005	96862005	C	T
intronic	YY_140940	ChrY	96862007	96862007	G	A
intronic	YY_140940	ChrY	96862076	96862076	T	C
intronic	YY_140940	ChrY	96862082	96862082	A	G
intronic	YY_140940	ChrY	96862096	96862096	G	C
intronic	YY_140940	ChrY	96862811	96862811	A	G
intronic	YY_140960	ChrY	97691525	97691525	C	A
intronic	YY_140960	ChrY	97691579	97691579	A	C
intronic	YY_140960	ChrY	97691585	97691585	A	G
intronic	YY_140960	ChrY	97691590	97691590	C	T
intronic	YY_140960	ChrY	97691597	97691597	G	A
intronic	YY_140960	ChrY	97691604	97691604	G	T
intronic	YY_140960	ChrY	97691610	97691610	G	A
intronic	YY_140960	ChrY	97691620	97691620	A	T
intronic	YY_140960	ChrY	97691647	97691647	C	T
intronic	YY_140970	ChrY	97697824	97697824	T	C
intronic	YY_140970	ChrY	97697856	97697856	T	A
intronic	YY_140970	ChrY	97698537	97698537	T	C
intronic	YY_140970	ChrY	97698547	97698547	T	C
intronic	YY_140970	ChrY	97698558	97698558	G	A
intronic	YY_140970	ChrY	97698575	97698575	C	T
intronic	YY_140970	ChrY	97698630	97698630	T	C
intronic	YY_140970	ChrY	97698773	97698773	G	A
intronic	YY_140970	ChrY	97698784	97698784	A	C
intronic	YY_140970	ChrY	97698785	97698785	G	C
intronic	YY_140970	ChrY	97698804	97698804	G	T
intronic	YY_140970	ChrY	97698841	97698841	C	A
intronic	YY_140970	ChrY	97698846	97698846	G	T
intronic	YY_140970	ChrY	97698861	97698861	G	T
intronic	YY_140970	ChrY	97698876	97698876	C	A
intronic	YY_140970	ChrY	97698879	97698879	T	C
intronic	YY_140970	ChrY	97698881	97698881	A	C
intronic	YY_140970	ChrY	97698886	97698886	C	G
intronic	YY_140970	ChrY	97698889	97698889	G	A
intronic	YY_140970	ChrY	97698907	97698907	C	T
intronic	YY_140970	ChrY	97698920	97698920	A	G
intronic	YY_140970	ChrY	97698927	97698927	G	A
intronic	YY_140970	ChrY	97698944	97698944	G	A
intronic	YY_140970	ChrY	97698945	97698945	C	A
intronic	YY_140970	ChrY	97698966	97698966	C	G
intronic	YY_140970	ChrY	97699002	97699002	C	A
intronic	YY_140970	ChrY	97699032	97699032	C	A
intronic	YY_140970	ChrY	97699046	97699046	C	G
intronic	YY_140970	ChrY	97699079	97699079	C	T
intronic	YY_140970	ChrY	97699080	97699080	A	T
intronic	YY_140970	ChrY	97699108	97699108	C	G
intronic	YY_140970	ChrY	97699133	97699133	T	C
intronic	YY_140970	ChrY	97699147	97699147	C	T
intronic	YY_140970	ChrY	97699151	97699151	C	T
intronic	YY_140970	ChrY	97699160	97699160	C	T
intronic	YY_140970	ChrY	97699192	97699192	G	A
intronic	YY_140970	ChrY	97699195	97699195	C	A
intronic	YY_140970	ChrY	97699197	97699197	A	T
intronic	YY_140970	ChrY	97699203	97699203	C	T
intronic	YY_140980	ChrY	97761170	97761170	C	T
intronic	YY_140980	ChrY	97761172	97761172	T	C
intronic	YY_140980	ChrY	97761216	97761216	C	A
intronic	YY_140980	ChrY	97761247	97761247	T	C
intronic	YY_140980	ChrY	97761264	97761264	C	A
intronic	YY_140980	ChrY	97761284	97761284	C	T
intronic	YY_140980	ChrY	97761292	97761292	C	T
intronic	YY_140980	ChrY	97761312	97761312	A	G
intronic	YY_140980	ChrY	97761317	97761317	C	A
intronic	YY_140980	ChrY	97761322	97761322	G	A
intronic	YY_140980	ChrY	97761341	97761341	T	C
intronic	YY_140980	ChrY	97761346	97761346	C	A
intronic	YY_140980	ChrY	97761363	97761363	G	C
intronic	YY_140980	ChrY	97761374	97761374	C	T
intronic	YY_140980	ChrY	97761404	97761404	A	C
intronic	YY_140980	ChrY	97761431	97761431	G	A
intronic	YY_140980	ChrY	97761458	97761458	C	T
intronic	YY_140980	ChrY	97761471	97761471	C	T
intronic	YY_140980	ChrY	97761488	97761488	C	T
intronic	YY_140980	ChrY	97761492	97761492	G	A
intronic	YY_140980	ChrY	97761516	97761516	C	T
intronic	YY_140980	ChrY	97761530	97761530	A	C
intronic	YY_140980	ChrY	97761548	97761548	C	G
intronic	YY_140980	ChrY	97761551	97761551	A	G
intronic	YY_140980	ChrY	97761554	97761554	G	C
intronic	YY_140980	ChrY	97761560	97761560	G	T
intronic	YY_140980	ChrY	97761578	97761578	G	A
intronic	YY_140980	ChrY	97761588	97761588	C	A
intronic	YY_140980	ChrY	97761598	97761598	T	A
intronic	YY_140980	ChrY	97761600	97761600	C	T
intronic	YY_140980	ChrY	97761602	97761602	G	T
intronic	YY_140980	ChrY	97761618	97761618	G	T
intronic	YY_140980	ChrY	97761623	97761623	G	A
intronic	YY_140980	ChrY	97761624	97761624	T	C
intronic	YY_140980	ChrY	97761676	97761676	T	C
intronic	YY_140980	ChrY	97761684	97761684	A	C
intronic	YY_140980	ChrY	97761688	97761688	G	T
intronic	YY_140980	ChrY	97761715	97761715	G	A
intronic	YY_140980	ChrY	97761717	97761717	A	C
intronic	YY_140980	ChrY	97761720	97761720	A	C
intronic	YY_140980	ChrY	97761749	97761749	C	T
intronic	YY_140980	ChrY	97761873	97761873	T	A
intronic	YY_140980	ChrY	97762008	97762008	C	T
intronic	YY_140980	ChrY	97763159	97763159	T	G
intronic	YY_140980	ChrY	97763570	97763570	A	T
intronic	YY_140980	ChrY	97765032	97765032	A	C
intronic	YY_140980	ChrY	97765107	97765107	G	C
intronic	YY_140980	ChrY	97768968	97768968	C	T
intronic	YY_141030	ChrY	98763521	98763521	T	A
intronic	YY_141030	ChrY	98763538	98763538	G	A
intronic	YY_141030	ChrY	98763540	98763540	G	T
intronic	YY_141030	ChrY	98763547	98763547	G	T
intronic	YY_141030	ChrY	98763599	98763599	G	A
intronic	YY_141030	ChrY	98763612	98763612	G	A
intronic	YY_141030	ChrY	98763632	98763632	G	A
intronic	YY_141030	ChrY	98763634	98763634	C	A
intronic	YY_141030	ChrY	98765083	98765083	C	G
intronic	YY_141030	ChrY	98765096	98765096	C	A
intronic	YY_141030	ChrY	98765099	98765099	T	C
intronic	YY_141030	ChrY	98765119	98765119	C	T
intronic	YY_141030	ChrY	98765127	98765127	C	G
intronic	YY_141030	ChrY	98765172	98765172	G	T
intronic	YY_141030	ChrY	98765195	98765195	T	C
intronic	YY_141030	ChrY	98765217	98765217	G	T
intronic	YY_141030	ChrY	98765221	98765221	A	T
intronic	YY_141030	ChrY	98765267	98765267	T	C
intronic	YY_141040	ChrY	98871942	98871942	T	A
intronic	YY_141040	ChrY	98871952	98871952	G	A
intronic	YY_141040	ChrY	98871997	98871997	A	T
intronic	YY_141040	ChrY	98873377	98873377	C	T
intronic	YY_141040	ChrY	98873378	98873378	T	C
intronic	YY_141040	ChrY	98873383	98873383	G	C
intronic	YY_141040	ChrY	98873390	98873390	C	A
intronic	YY_141040	ChrY	98873401	98873401	A	T
intronic	YY_141050	ChrY	98948263	98948263	T	C
intronic	YY_141050	ChrY	98948332	98948332	A	T
intronic	YY_141050	ChrY	98948357	98948357	T	G
intronic	YY_141050	ChrY	98948399	98948399	C	T
intronic	YY_141050	ChrY	98948441	98948441	C	T
intronic	YY_141050	ChrY	98948445	98948445	G	A
intronic	YY_141050	ChrY	98948446	98948446	A	T
intronic	YY_141050	ChrY	98948452	98948452	T	C
intronic	YY_141050	ChrY	98948522	98948522	C	T
intronic	YY_141050	ChrY	98948570	98948570	A	T
intronic	YY_141050	ChrY	98948580	98948580	T	A
intronic	YY_141050	ChrY	98948598	98948598	T	A
intronic	YY_141050	ChrY	98948653	98948653	G	T
intronic	YY_141050	ChrY	98948666	98948666	C	G
intronic	YY_141050	ChrY	98948669	98948669	A	G
intronic	YY_141050	ChrY	98948700	98948700	C	T
intronic	YY_141050	ChrY	98948739	98948739	G	A
intronic	YY_141050	ChrY	98948775	98948775	C	T
intronic	YY_141050	ChrY	98948798	98948798	A	C
intronic	YY_141050	ChrY	98948821	98948821	G	A
intronic	YY_141050	ChrY	98948871	98948871	A	G
intronic	YY_141060	ChrY	99154715	99154715	A	T
intronic	YY_141060	ChrY	99154719	99154719	T	G
intronic	YY_141060	ChrY	99157293	99157293	C	T
intronic	YY_141060	ChrY	99157294	99157294	A	T
intronic	YY_141060	ChrY	99157537	99157537	G	A
intronic	YY_141060	ChrY	99157565	99157565	T	C
intronic	YY_141060	ChrY	99157615	99157615	A	C
intronic	YY_141060	ChrY	99157636	99157636	G	A
intronic	YY_141060	ChrY	99157692	99157692	C	T
intronic	YY_141060	ChrY	99157715	99157715	G	T
intronic	YY_141060	ChrY	99157727	99157727	T	A
intronic	YY_141070	ChrY	99287855	99287855	T	A
intronic	YY_141070	ChrY	99290806	99290806	C	G
intronic	YY_141070	ChrY	99290811	99290811	A	G
intronic	YY_141070	ChrY	99290866	99290866	C	T
intronic	YY_141070	ChrY	99290896	99290896	C	T
intronic	YY_141070	ChrY	99290901	99290901	G	A
intronic	YY_141070	ChrY	99290907	99290907	A	C
intronic	YY_141070	ChrY	99290934	99290934	C	A
intronic	YY_141070	ChrY	99290955	99290955	T	A
intronic	YY_141070	ChrY	99290986	99290986	A	T
intronic	YY_141070	ChrY	99291054	99291054	A	G
intronic	YY_141070	ChrY	99291077	99291077	G	A
intronic	YY_141070	ChrY	99292915	99292915	C	T
intronic	YY_141070	ChrY	99292952	99292952	C	T
intronic	YY_141070	ChrY	99292986	99292986	A	T
intronic	YY_141070	ChrY	99293063	99293063	C	T
intronic	YY_141070	ChrY	99293073	99293073	A	T
intronic	YY_141080	ChrY	99347457	99347457	G	T
intronic	YY_141090	ChrY	99445097	99445097	A	G
intronic	YY_141090	ChrY	99445121	99445121	A	T
intronic	YY_141090	ChrY	99445178	99445178	A	G
intronic	YY_141090	ChrY	99445201	99445201	C	A
intronic	YY_141090	ChrY	99445207	99445207	T	G
intronic	YY_141090	ChrY	99445342	99445342	C	T
intronic	YY_141090	ChrY	99445349	99445349	A	C
intronic	YY_141090	ChrY	99445361	99445361	A	G
intronic	YY_141100	ChrY	99619226	99619226	A	T
intronic	YY_141100	ChrY	99619642	99619642	A	T
intronic	YY_141110	ChrY	99656910	99656910	A	G
intronic	YY_141110	ChrY	99656953	99656953	C	G
intronic	YY_141110	ChrY	99656989	99656989	C	T
intronic	YY_141110	ChrY	99657011	99657011	T	C
intronic	YY_141110	ChrY	99657899	99657899	C	T
intronic	YY_141110	ChrY	99657901	99657901	G	A
intronic	YY_141110	ChrY	99657920	99657920	C	A
intronic	YY_141110	ChrY	99657970	99657970	C	T
intronic	YY_141110	ChrY	99658151	99658151	C	G
intronic	YY_141110	ChrY	99658195	99658195	G	A
intronic	YY_141110	ChrY	99658196	99658196	T	A
intronic	YY_141110	ChrY	99658222	99658222	G	C
intronic	YY_141130	ChrY	100431210	100431210	C	G
intronic	YY_141130	ChrY	100431222	100431222	G	A
intronic	YY_141130	ChrY	100431240	100431240	C	A
intronic	YY_141130	ChrY	100431255	100431255	T	C
intronic	YY_141130	ChrY	100431311	100431311	C	T
intronic	YY_141130	ChrY	100431341	100431341	G	A
intronic	YY_141130	ChrY	100431390	100431390	G	A
intronic	YY_141130	ChrY	100431407	100431407	G	A
intronic	YY_141130	ChrY	100431423	100431423	G	A
intronic	YY_141130	ChrY	100431424	100431424	C	T
intronic	YY_141130	ChrY	100431481	100431481	C	A
intronic	YY_141130	ChrY	100431489	100431489	A	G
intronic	YY_141130	ChrY	100431662	100431662	T	A
intronic	YY_141150	ChrY	100787677	100787677	G	C
intronic	YY_141150	ChrY	100787716	100787716	G	A
intronic	YY_141150	ChrY	100787729	100787729	C	T
intronic	YY_141150	ChrY	100787736	100787736	C	T
intronic	YY_141150	ChrY	100787745	100787745	T	A
intronic	YY_141150	ChrY	100787793	100787793	A	G
intronic	YY_141150	ChrY	100787799	100787799	T	A
intronic	YY_141150	ChrY	100787803	100787803	T	A
intronic	YY_141150	ChrY	100787825	100787825	T	A
intronic	YY_141150	ChrY	100787831	100787831	C	G
intronic	YY_141150	ChrY	100787858	100787858	C	T
intronic	YY_141150	ChrY	100787941	100787941	G	T
intronic	YY_141150	ChrY	100787955	100787955	T	A
intronic	YY_141150	ChrY	100787971	100787971	G	A
intronic	YY_141150	ChrY	100787974	100787974	A	G
intronic	YY_141150	ChrY	100789643	100789643	G	A
intronic	YY_141150	ChrY	100789646	100789646	A	G
intronic	YY_141150	ChrY	100789666	100789666	T	A
intronic	YY_141150	ChrY	100789667	100789667	A	G
intronic	YY_141150	ChrY	100789691	100789691	C	T
intronic	YY_141150	ChrY	100789769	100789769	C	T
intronic	YY_141150	ChrY	100789810	100789810	A	T
intronic	YY_141150	ChrY	100789917	100789917	C	T
intronic	YY_141150	ChrY	100789936	100789936	A	T
intronic	YY_141150	ChrY	100793767	100793767	C	G
intronic	YY_141150	ChrY	100793795	100793795	G	A
intronic	YY_141150	ChrY	100793796	100793796	G	T
intronic	YY_141150	ChrY	100793800	100793800	G	A
intronic	YY_141160	ChrY	101012318	101012318	C	G
intronic	YY_141160	ChrY	101012366	101012366	G	A
intronic	YY_141170	ChrY	101237097	101237097	C	A
intronic	YY_141170	ChrY	101237143	101237143	G	A
intronic	YY_141170	ChrY	101237158	101237158	T	G
intronic	YY_141170	ChrY	101237242	101237242	T	C
intronic	YY_141170	ChrY	101237261	101237261	T	C
intronic	YY_141170	ChrY	101237305	101237305	T	A
intronic	YY_141170	ChrY	101238756	101238756	C	T
intronic	YY_141170	ChrY	101239124	101239124	T	A
intronic	YY_141170	ChrY	101239171	101239171	C	T
intronic	YY_141170	ChrY	101239174	101239174	A	C
intronic	YY_141170	ChrY	101239241	101239241	T	C
intronic	YY_141170	ChrY	101239377	101239377	C	G
intronic	YY_141170	ChrY	101239397	101239397	G	A
intronic	YY_141170	ChrY	101239415	101239415	C	T
intronic	YY_141190	ChrY	101304141	101304141	A	T
intronic	YY_141190	ChrY	101304224	101304224	G	A
intronic	YY_141190	ChrY	101304237	101304237	G	C
intronic	YY_141190	ChrY	101304241	101304241	G	A
intronic	YY_141190	ChrY	101304381	101304381	G	A
intronic	YY_141190	ChrY	101305471	101305471	A	C
intronic	YY_141200	ChrY	101385029	101385029	G	A
intronic	YY_141200	ChrY	101385030	101385030	A	T
intronic	YY_141200	ChrY	101385125	101385125	C	A
intronic	YY_141200	ChrY	101385150	101385150	C	T
intronic	YY_141200	ChrY	101385200	101385200	C	A
intronic	YY_141200	ChrY	101385210	101385210	C	A
intronic	YY_141200	ChrY	101385215	101385215	T	A
intronic	YY_141200	ChrY	101385248	101385248	A	T
intronic	YY_141200	ChrY	101385279	101385279	A	G
intronic	YY_141200	ChrY	101385280	101385280	C	T
intronic	YY_141200	ChrY	101385291	101385291	A	C
intronic	YY_141200	ChrY	101385313	101385313	G	T
intronic	YY_141200	ChrY	101385331	101385331	A	G
intronic	YY_141200	ChrY	101387054	101387054	C	T
intronic	YY_141200	ChrY	101387079	101387079	G	C
intronic	YY_141210	ChrY	101632359	101632359	G	T
intronic	YY_141210	ChrY	101632367	101632367	G	A
intronic	YY_141210	ChrY	101632415	101632415	A	T
intronic	YY_141210	ChrY	101632447	101632447	T	C
intronic	YY_141210	ChrY	101632450	101632450	C	G
intronic	YY_141210	ChrY	101632485	101632485	A	T
intronic	YY_141210	ChrY	101632565	101632565	T	G
intronic	YY_141210	ChrY	101632566	101632566	G	T
intronic	YY_141210	ChrY	101633122	101633122	A	T
intronic	YY_141210	ChrY	101633125	101633125	C	T
intronic	YY_141210	ChrY	101633140	101633140	G	T
intronic	YY_141210	ChrY	101633149	101633149	C	T
intronic	YY_141210	ChrY	101633180	101633180	C	T
intronic	YY_141210	ChrY	101633217	101633217	C	A
intronic	YY_141210	ChrY	101633252	101633252	T	A
intronic	YY_141210	ChrY	101633257	101633257	C	T
intronic	YY_141210	ChrY	101633392	101633392	A	T
intronic	YY_141210	ChrY	101633393	101633393	C	T
intronic	YY_141210	ChrY	101633405	101633405	A	T
intronic	YY_141210	ChrY	101634348	101634348	G	T
intronic	YY_141210	ChrY	101634352	101634352	T	G
intronic	YY_141220	ChrY	102314440	102314440	G	A
intronic	YY_141220	ChrY	102314470	102314470	T	C
intronic	YY_141220	ChrY	102314479	102314479	G	T
intronic	YY_141220	ChrY	102314497	102314497	T	G
intronic	YY_141220	ChrY	102314526	102314526	C	A
intronic	YY_141220	ChrY	102314908	102314908	T	G
intronic	YY_141220	ChrY	102314959	102314959	G	A
intronic	YY_141220	ChrY	102314992	102314992	G	C
intronic	YY_141220	ChrY	102314994	102314994	G	A
intronic	YY_141220	ChrY	102315046	102315046	G	A
intronic	YY_141220	ChrY	102315050	102315050	G	A
intronic	YY_141220	ChrY	102315071	102315071	T	C
intronic	YY_141220	ChrY	102315117	102315117	G	A
intronic	YY_141220	ChrY	102315134	102315134	T	A
intronic	YY_141220	ChrY	102315172	102315172	G	T
intronic	YY_141230	ChrY	102580500	102580500	T	G
intronic	YY_141230	ChrY	102580524	102580524	C	G
intronic	YY_141230	ChrY	102580548	102580548	C	T
intronic	YY_141230	ChrY	102580567	102580567	C	A
intronic	YY_141230	ChrY	102580572	102580572	G	T
intronic	YY_141230	ChrY	102580615	102580615	C	T
intronic	YY_141230	ChrY	102580617	102580617	G	T
intronic	YY_141230	ChrY	102580648	102580648	A	C
intronic	YY_141230	ChrY	102580653	102580653	T	A
intronic	YY_141230	ChrY	102580701	102580701	C	T
intronic	YY_141230	ChrY	102580741	102580741	C	T
intronic	YY_141230	ChrY	102580801	102580801	C	T
intronic	YY_141230	ChrY	102580804	102580804	T	C
intronic	YY_141230	ChrY	102585063	102585063	T	C
intronic	YY_141240	ChrY	102595291	102595291	C	A
intronic	YY_141240	ChrY	102595312	102595312	A	T
intronic	YY_141240	ChrY	102595316	102595316	T	A
intronic	YY_141240	ChrY	102595413	102595413	C	G
intronic	YY_141240	ChrY	102595420	102595420	G	T
intronic	YY_141240	ChrY	102595440	102595440	T	C
intronic	YY_141240	ChrY	102595447	102595447	G	A
intronic	YY_141240	ChrY	102595479	102595479	A	T
intronic	YY_141240	ChrY	102595496	102595496	G	T
intronic	YY_141240	ChrY	102595513	102595513	C	T
intronic	YY_141240	ChrY	102595515	102595515	A	T
intronic	YY_141240	ChrY	102595525	102595525	C	G
intronic	YY_141240	ChrY	102595853	102595853	A	T
intronic	YY_141240	ChrY	102595873	102595873	G	C
intronic	YY_141240	ChrY	102596004	102596004	T	C
intronic	YY_141240	ChrY	102596006	102596006	C	G
intronic	YY_141240	ChrY	102596075	102596075	G	C
intronic	YY_141240	ChrY	102596091	102596091	T	C
intronic	YY_141240	ChrY	102596096	102596096	C	T
intronic	YY_141240	ChrY	102596130	102596130	G	T
intronic	YY_141240	ChrY	102596270	102596270	C	G
intronic	YY_141240	ChrY	102596297	102596297	C	G
intronic	YY_141240	ChrY	102596315	102596315	T	G
intronic	YY_141260	ChrY	102686051	102686051	C	A
intronic	YY_141260	ChrY	102686172	102686172	C	T
intronic	YY_141260	ChrY	102686184	102686184	G	A
intronic	YY_141260	ChrY	102686185	102686185	A	G
intronic	YY_141260	ChrY	102686187	102686187	C	A
intronic	YY_141260	ChrY	102686201	102686201	A	G
intronic	YY_141260	ChrY	102686249	102686249	G	T
intronic	YY_141260	ChrY	102686294	102686294	G	A
intronic	YY_141260	ChrY	102686306	102686306	T	C
intronic	YY_141260	ChrY	102686311	102686311	T	C
intronic	YY_141260	ChrY	102686347	102686347	G	A
intronic	YY_141260	ChrY	102686537	102686537	A	C
intronic	YY_141260	ChrY	102686553	102686553	T	A
intronic	YY_141260	ChrY	102686557	102686557	T	A
intronic	YY_141260	ChrY	102687761	102687761	C	G
intronic	YY_141260	ChrY	102687786	102687786	G	A
intronic	YY_141260	ChrY	102687805	102687805	T	A
intronic	YY_141260	ChrY	102687806	102687806	T	A
intronic	YY_141260	ChrY	102687820	102687820	T	C
intronic	YY_141260	ChrY	102687889	102687889	C	A
intronic	YY_141260	ChrY	102687905	102687905	A	G
intronic	YY_141260	ChrY	102687912	102687912	C	T
intronic	YY_141260	ChrY	102687914	102687914	G	A
intronic	YY_141260	ChrY	102687940	102687940	C	T
intronic	YY_141260	ChrY	102687983	102687983	A	C
intronic	YY_141260	ChrY	102687990	102687990	C	T
intronic	YY_141260	ChrY	102687997	102687997	A	T
intronic	YY_141260	ChrY	102688009	102688009	A	G
intronic	YY_141260	ChrY	102688027	102688027	C	G
intronic	YY_141260	ChrY	102688036	102688036	T	C
intronic	YY_141260	ChrY	102688086	102688086	G	T
intronic	YY_141260	ChrY	102688092	102688092	G	T
intronic	YY_141260	ChrY	102688122	102688122	C	T
intronic	YY_141260	ChrY	102688124	102688124	C	T
intronic	YY_141260	ChrY	102688175	102688175	C	G
intronic	YY_141260	ChrY	102688204	102688204	A	C
intronic	YY_141260	ChrY	102688210	102688210	C	T
intronic	YY_141260	ChrY	102688861	102688861	G	T
intronic	YY_141260	ChrY	102688886	102688886	C	T
intronic	YY_141260	ChrY	102688910	102688910	C	G
intronic	YY_141260	ChrY	102688913	102688913	A	T
intronic	YY_141260	ChrY	102688917	102688917	C	A
intronic	YY_141270	ChrY	102719506	102719506	G	T
intronic	YY_141270	ChrY	102719517	102719517	C	A
intronic	YY_141270	ChrY	102719626	102719626	C	G
intronic	YY_141270	ChrY	102719636	102719636	T	G
intronic	YY_141290	ChrY	104047859	104047859	G	A
intronic	YY_141290	ChrY	104047897	104047897	T	G
intronic	YY_141290	ChrY	104047977	104047977	A	G
intronic	YY_141290	ChrY	104047998	104047998	C	G
intronic	YY_141290	ChrY	104048067	104048067	A	T
intronic	YY_141290	ChrY	104048105	104048105	A	G
intronic	YY_141290	ChrY	104048122	104048122	C	A
intronic	YY_141290	ChrY	104048152	104048152	A	G
intronic	YY_141290	ChrY	104048210	104048210	C	A
intronic	YY_141290	ChrY	104048220	104048220	C	T
intronic	YY_141290	ChrY	104048245	104048245	A	G
intronic	YY_141290	ChrY	104048974	104048974	A	G
intronic	YY_141290	ChrY	104049002	104049002	C	T
intronic	YY_141290	ChrY	104049013	104049013	G	C
intronic	YY_141290	ChrY	104053438	104053438	A	T
intronic	YY_141300	ChrY	104291911	104291911	C	A
intronic	YY_141300	ChrY	104291928	104291928	G	A
intronic	YY_141300	ChrY	104291949	104291949	C	T
intronic	YY_141300	ChrY	104292003	104292003	G	A
intronic	YY_141300	ChrY	104292009	104292009	G	A
intronic	YY_141300	ChrY	104292018	104292018	T	A
intronic	YY_141300	ChrY	104292049	104292049	T	C
intronic	YY_141300	ChrY	104292096	104292096	G	T
intronic	YY_141300	ChrY	104292144	104292144	A	C
intronic	YY_141300	ChrY	104292151	104292151	C	T
intronic	YY_141300	ChrY	104292153	104292153	G	C
intronic	YY_141300	ChrY	104292184	104292184	T	G
intronic	YY_141300	ChrY	104292196	104292196	A	G
intronic	YY_141300	ChrY	104292201	104292201	G	A
intronic	YY_141300	ChrY	104292210	104292210	C	A
intronic	YY_141300	ChrY	104292216	104292216	T	A
intronic	YY_141300	ChrY	104292638	104292638	T	A
intronic	YY_141300	ChrY	104292640	104292640	C	T
intronic	YY_141300	ChrY	104292656	104292656	C	G
intronic	YY_141300	ChrY	104292660	104292660	A	G
intronic	YY_141300	ChrY	104292693	104292693	G	A
intronic	YY_141310	ChrY	104295890	104295890	G	A
intronic	YY_141310	ChrY	104295894	104295894	C	T
intronic	YY_141340	ChrY	105319643	105319643	G	T
intronic	YY_141340	ChrY	105319651	105319651	T	G
intronic	YY_141340	ChrY	105319740	105319740	G	A
intronic	YY_141340	ChrY	105319766	105319766	C	A
intronic	YY_141340	ChrY	105319771	105319771	G	T
intronic	YY_141340	ChrY	105319774	105319774	G	A
intronic	YY_141340	ChrY	105319780	105319780	G	A
intronic	YY_141340	ChrY	105319783	105319783	C	T
intronic	YY_141340	ChrY	105319794	105319794	G	T
intronic	YY_141340	ChrY	105319808	105319808	C	T
intronic	YY_141340	ChrY	105322184	105322184	A	C
intronic	YY_141340	ChrY	105322207	105322207	A	C
intronic	YY_141340	ChrY	105322293	105322293	T	C
intronic	YY_141340	ChrY	105322324	105322324	C	T
intronic	YY_141340	ChrY	105322332	105322332	G	A

## Sheet: Table S6
Table S6. TE insertion on the ChrY chromosome
Chromosome	IDs	Len	Start	End	Chromosome	Start	End	Strand	TEs
ChrY	Y-TIP1	1755	887810	889564	ChrX	886243	886243	1	LTR/Copia
ChrY	Y-TIP3	113	966083	966195	ChrX	964492	964492	1	LTR/Copia
ChrY	Y-TIP7	321	2782176	2782496	ChrX	2780398	2780398	1	LTR/Copia
ChrY	Y-TIP8	273	2926710	2926982	ChrX	2924987	2924987	1	LTR/Copia
ChrY	Y-TIP17	1698	6412920	6414617	ChrX	6401328	6401328	1	Unknown
ChrY	Y-TIP18	470	6526268	6526737	ChrX	6514628	6514628	1	LTR/Copia
ChrY	Y-TIP21	367	6756674	6757040	ChrX	6744974	6744974	1	LTR/Copia
ChrY	Y-TIP29	13655	7367758	7381412	ChrX	7351673	7351673	1	LTR/unknown
ChrY	Y-TIP36	1827	7498263	7500089	ChrX	7473507	7473507	1	Unknown
ChrY	Y-TIP39	2913	7621659	7624571	ChrX	7605571	7605571	1	LTR/Copia
ChrY	Y-TIP41	3007	7674839	7677845	ChrX	7653612	7653612	1	Unknown
ChrY	Y-TIP42	18374	7705992	7724365	ChrX	7682951	7682951	1	Unknown
ChrY	Y-TIP44	2560	7764598	7767157	ChrX	7723489	7723489	1	LTR/unknown
ChrY	Y-TIP46	1471	7800531	7802001	ChrX	7788595	7788595	1	LTR/Copia
ChrY	Y-TIP47	1171	7873004	7874174	ChrX	7839755	7839755	1	LTR/Copia
ChrY	Y-TIP48	10597	7874702	7885298	ChrX	7840279	7840279	1	LTR/Copia
ChrY	Y-TIP51	183	7940854	7941036	ChrX	7915872	7915872	1	Unknown
ChrY	Y-TIP53	10441	8034843	8045283	ChrX	7999425	7999425	1	LTR/unknown
ChrY	Y-TIP54	11168	8051986	8063153	ChrX	8006423	8006423	1	LTR/Gypsy
ChrY	Y-TIP55	10452	8064806	8075257	ChrX	8008079	8008079	1	LTR/unknown
ChrY	Y-TIP56	379	8077245	8077623	ChrX	8010053	8010053	1	Unknown
ChrY	Y-TIP59	544	8133579	8134122	ChrX	8047056	8047056	1	Unknown
ChrY	Y-TIP60	257	8153085	8153341	ChrX	8066019	8066019	1	Unknown
ChrY	Y-TIP62	623	8172416	8173038	ChrX	8096558	8096558	1	Unknown
ChrY	Y-TIP66	349	8294248	8294596	ChrX	8220368	8220368	1	Unknown
ChrY	Y-TIP68	11612	8343871	8355482	ChrX	8266000	8266000	1	LTR/Copia
ChrY	Y-TIP70	2682	8420211	8422892	ChrX	8332609	8332609	1	LTR/unknown
ChrY	Y-TIP71	19767	8444001	8463767	ChrX	8353859	8353859	1	Unknown
ChrY	Y-TIP73	324	8480804	8481127	ChrX	8384878	8384878	1	LTR/Copia
ChrY	Y-TIP75	206	8502259	8502464	ChrX	8406082	8406082	1	LTR/Gypsy
ChrY	Y-TIP77	1893	8592092	8593984	ChrX	8485097	8485097	1	LTR/Copia
ChrY	Y-TIP79	99	8612005	8612103	ChrX	8505031	8505031	1	LTR/Copia
ChrY	Y-TIP80	641	8634838	8635478	ChrX	8527862	8527862	1	LTR/Copia
ChrY	Y-TIP81	248	8832149	8832396	ChrX	8580850	8580850	1	Unknown
ChrY	Y-TIP90	10378	8963652	8974029	ChrX	8739383	8739383	1	LTR/unknown
ChrY	Y-TIP92	10270	8984875	8995144	ChrX	8750345	8750345	1	LTR/Copia
ChrY	Y-TIP93	172	9026095	9026266	ChrX	8781376	8781376	1	LTR/Copia
ChrY	Y-TIP97	91	9146773	9146863	ChrX	8909090	8909090	1	LTR/Copia
ChrY	Y-TIP98	1785	9165712	9167496	ChrX	8928029	8928029	1	LTR/Copia
ChrY	Y-TIP101	235	9274117	9274351	ChrX	9032540	9032540	1	LTR/Gypsy
ChrY	Y-TIP109	10142	9535479	9545620	ChrX	9303054	9303054	1	LTR/Copia
ChrY	Y-TIP113	2829	9718612	9721440	ChrX	9477786	9477786	1	LTR/unknown
ChrY	Y-TIP115	7726	9763514	9771239	ChrX	9516429	9516429	1	LTR/Copia
ChrY	Y-TIP116	234	9785454	9785687	ChrX	9540946	9540946	1	LINE/CRE
ChrY	Y-TIP121	111	9874946	9875056	ChrX	9620699	9620699	1	Unknown
ChrY	Y-TIP122	2314	9885068	9887381	ChrX	9635977	9635977	1	Unknown
ChrY	Y-TIP126	278	9959547	9959824	ChrX	9710336	9710336	1	LTR/Copia
ChrY	Y-TIP138	274	13256847	13257120	ChrX	12950587	12950587	1	Unknown
ChrY	Y-TIP139	5311	13293482	13298792	ChrX	12964785	12964785	1	LTR/Copia
ChrY	Y-TIP140	276	13299910	13300185	ChrX	12966747	12966747	1	Unknown
ChrY	Y-TIP142	340	13306045	13306384	ChrX	12979319	12979319	1	LTR/unknown
ChrY	Y-TIP143	531	13319805	13320335	ChrX	12993688	12993688	1	LTR/Copia
ChrY	Y-TIP146	329	13376682	13377010	ChrX	13045983	13045983	1	Unknown
ChrY	Y-TIP147	1233	13406693	13407925	ChrX	13094278	13094278	1	LTR/Copia
ChrY	Y-TIP150	123	13453870	13453992	ChrX	13140617	13140617	1	LTR/Copia
ChrY	Y-TIP151	2332	13460920	13463251	ChrX	13147585	13147585	1	LTR/Copia
ChrY	Y-TIP152	292	13471260	13471551	ChrX	13155012	13155012	1	LTR/Copia
ChrY	Y-TIP153	5092	13479966	13485057	ChrX	13163670	13163670	1	Unknown
ChrY	Y-TIP155	482	13776929	13777410	ChrX	13461340	13461340	1	LTR/Copia
ChrY	Y-TIP156	163	13787129	13787291	ChrX	13471058	13471058	1	LTR/Copia
ChrY	Y-TIP158	2891	13906881	13909771	ChrX	13593715	13593715	1	LTR/Copia
ChrY	Y-TIP159	325	13931861	13932185	ChrX	13618671	13618671	1	LTR/Copia
ChrY	Y-TIP162	226	14039149	14039374	ChrX	13726700	13726700	1	Unknown
ChrY	Y-TIP167	2095	14172055	14174149	ChrX	13860192	13860192	1	LTR/Copia
ChrY	Y-TIP168	552	14195355	14195906	ChrX	13883562	13883562	1	LTR/Copia
ChrY	Y-TIP171	8425	15102790	15111214	ChrX	15048921	15048921	1	Unknown
ChrY	Y-TIP175	237	15283233	15283469	ChrX	15229620	15229620	1	Unknown
ChrY	Y-TIP176	152	15300969	15301120	ChrX	15247056	15247056	1	LTR/Copia
ChrY	Y-TIP177	5911	15314116	15320026	ChrX	15260228	15260228	1	LTR/unknown
ChrY	Y-TIP179	4659	15372511	15377169	ChrX	15317994	15317994	1	LTR/Copia
ChrY	Y-TIP180	276	15419433	15419708	ChrX	15370524	15370524	1	LTR/Copia
ChrY	Y-TIP181	122	15448657	15448778	ChrX	15400883	15400883	1	LTR/Gypsy
ChrY	Y-TIP182	10329	15465918	15476246	ChrX	15407827	15407827	1	LTR/Copia
ChrY	Y-TIP187	353	15597452	15597804	ChrX	15570802	15570802	1	LTR/Gypsy
ChrY	Y-TIP190	1694	15672045	15673738	ChrX	15661895	15661895	1	Unknown
ChrY	Y-TIP191	354	15697580	15697933	ChrX	15687307	15687307	1	LTR/unknown
ChrY	Y-TIP192	132	15699759	15699890	ChrX	15689127	15689127	1	LTR/Copia
ChrY	Y-TIP193	354	15706531	15706884	ChrX	15695810	15695810	1	LTR/unknown
ChrY	Y-TIP194	9643	15708507	15718149	ChrX	15697418	15697418	1	LTR/Gypsy
ChrY	Y-TIP195	259	15761328	15761586	ChrX	15757302	15757302	1	LTR/Copia
ChrY	Y-TIP196	11651	15792161	15803811	ChrX	15789717	15789717	1	LTR/unknown
ChrY	Y-TIP199	1769	15971828	15973596	ChrX	15951519	15951519	1	LTR/Gypsy
ChrY	Y-TIP202	327	16408615	16408941	ChrX	16353141	16353141	1	Unknown
ChrY	Y-TIP209	322	16743861	16744182	ChrX	16693681	16693681	1	LTR/Copia
ChrY	Y-TIP210	1426	16969419	16970844	ChrX	16912117	16912117	1	LTR/Copia
ChrY	Y-TIP211	387	16979917	16980303	ChrX	16932762	16932762	1	LTR/Copia
ChrY	Y-TIP217	10283	17195804	17206086	ChrX	17168274	17168274	1	LTR/Copia
ChrY	Y-TIP218	294	17214343	17214636	ChrX	17176545	17176545	1	Unknown
ChrY	Y-TIP223	401	17339652	17340052	ChrX	17299589	17299589	1	LTR/unknown
ChrY	Y-TIP225	139	17425727	17425865	ChrX	17390160	17390160	1	LTR/Copia
ChrY	Y-TIP226	3514	17438537	17442050	ChrX	17403000	17403000	1	LTR/Copia
ChrY	Y-TIP228	9983	17603307	17613289	ChrX	17535409	17535409	1	LTR/unknown
ChrY	Y-TIP229	1828	17718345	17720172	ChrX	17630166	17630166	1	LTR/Copia
ChrY	Y-TIP230	484	17768024	17768507	ChrX	17680421	17680421	1	LTR/Copia
ChrY	Y-TIP239	330	17916454	17916783	ChrX	17775676	17775676	1	LTR/Copia
ChrY	Y-TIP241	374	17966443	17966816	ChrX	17814810	17814810	1	LTR/unknown
ChrY	Y-TIP243	3904	17985211	17989114	ChrX	17832308	17832308	1	LINE/CRE
ChrY	Y-TIP244	363	17993205	17993567	ChrX	17836380	17836380	1	LTR/Copia
ChrY	Y-TIP245	1039	18019750	18020788	ChrX	17871884	17871884	1	LTR/Gypsy
ChrY	Y-TIP247	10400	18120715	18131114	ChrX	18055926	18055926	1	LTR/unknown
ChrY	Y-TIP251	4537	18181585	18186121	ChrX	18135309	18135309	1	LTR/unknown
ChrY	Y-TIP253	119	18201033	18201151	ChrX	18192674	18192674	1	LTR/Copia
ChrY	Y-TIP254	830	18207134	18207963	ChrX	18198763	18198763	1	LTR/Copia
ChrY	Y-TIP258	10085	18256221	18266305	ChrX	18257242	18257242	1	LTR/Copia
ChrY	Y-TIP261	328	18437579	18437906	ChrX	18370974	18370974	1	LTR/Copia
ChrY	Y-TIP262	7579	18440300	18447878	ChrX	18373385	18373385	1	Unknown
ChrY	Y-TIP265	10278	18482893	18493170	ChrX	18410131	18410131	1	LTR/Copia
ChrY	Y-TIP273	10330	18638826	18649155	ChrX	18531060	18531060	1	LTR/Copia
ChrY	Y-TIP274	2052	18653431	18655482	ChrX	18535346	18535346	1	LTR/Copia
ChrY	Y-TIP275	10422	18665681	18676102	ChrX	18547708	18547708	1	LTR/Copia
ChrY	Y-TIP276	540	18766346	18766885	ChrX	18619204	18619204	1	LTR/Copia
ChrY	Y-TIP277	197	18776424	18776620	ChrX	18628701	18628701	1	LTR/Gypsy
ChrY	Y-TIP278	549	18783831	18784379	ChrX	18635946	18635946	1	Unknown
ChrY	Y-TIP279	114	18855687	18855800	ChrX	18707169	18707169	1	Unknown
ChrY	Y-TIP280	363	18908103	18908465	ChrX	18759563	18759563	1	LTR/Copia
ChrY	Y-TIP281	260	18910097	18910356	ChrX	18761185	18761185	1	LTR/Copia
ChrY	Y-TIP283	11415	18967208	18978622	ChrX	18790809	18790809	1	LTR/Copia
ChrY	Y-TIP286	521	19007888	19008408	ChrX	18832017	18832017	1	Unknown
ChrY	Y-TIP290	5895	19343288	19349182	ChrX	19170407	19170407	1	LTR/Copia
ChrY	Y-TIP292	1384	19513269	19514652	ChrX	19403442	19403442	1	LTR/Copia
ChrY	Y-TIP295	113	19608173	19608285	ChrX	19518440	19518440	1	LTR/Copia
ChrY	Y-TIP297	10430	19750608	19761037	ChrX	19673183	19673183	1	LTR/unknown
ChrY	Y-TIP298	2643	19771283	19773925	ChrX	19683553	19683553	1	LTR/Gypsy
ChrY	Y-TIP299	283	19780032	19780314	ChrX	19689645	19689645	1	Unknown
ChrY	Y-TIP300	8457	19795599	19804055	ChrX	19705554	19705554	1	DNA/MULE-MuDR
ChrY	Y-TIP308	728	20134586	20135313	ChrX	19995238	19995238	1	LTR/Gypsy
ChrY	Y-TIP309	1976	20188298	20190273	ChrX	20051045	20051045	1	LTR/Copia
ChrY	Y-TIP310	953	20243913	20244865	ChrX	20123222	20123222	1	LTR/Copia
ChrY	Y-TIP313	1422	20367280	20368701	ChrX	20237841	20237841	1	LTR/Gypsy
ChrY	Y-TIP316	3234	20398732	20401965	ChrX	20269984	20269984	1	Unknown
ChrY	Y-TIP318	8762	20452695	20461456	ChrX	20346060	20346060	1	LTR/unknown
ChrY	Y-TIP324	2728	20703684	20706411	ChrX	20586198	20586198	1	Unknown
ChrY	Y-TIP325	204	20706855	20707058	ChrX	20588790	20588790	1	Unknown
ChrY	Y-TIP326	516	20775370	20775885	ChrX	20662963	20662963	1	LTR/unknown
ChrY	Y-TIP327	2856	20812891	20815746	ChrX	20701671	20701671	1	Unknown
ChrY	Y-TIP329	1936	21000389	21002324	ChrX	20886766	20886766	1	Unknown
ChrY	Y-TIP331	1282	21036160	21037441	ChrX	20929277	20929277	1	LTR/Copia
ChrY	Y-TIP332	549	21046938	21047486	ChrX	20949122	20949122	1	Unknown
ChrY	Y-TIP339	9003	21409244	21418246	ChrX	21298774	21298774	1	LTR/Copia
ChrY	Y-TIP341	10402	21458678	21469079	ChrX	21339102	21339102	1	LTR/Copia
ChrY	Y-TIP346	3649	21536513	21540161	ChrX	21392654	21392654	1	LTR/Copia
ChrY	Y-TIP347	325	21545452	21545776	ChrX	21401478	21401478	1	Unknown
ChrY	Y-TIP348	2497	21550746	21553242	ChrX	21406453	21406453	1	Unknown
ChrY	Y-TIP350	20438	21643735	21664172	ChrX	21557017	21557017	1	LTR/Copia
ChrY	Y-TIP356	2754	21953399	21956152	ChrX	21871381	21871381	1	LTR/Copia
ChrY	Y-TIP357	2520	21964791	21967310	ChrX	21883062	21883062	1	LTR/Copia
ChrY	Y-TIP358	407	21980818	21981224	ChrX	21898745	21898745	1	Unknown
ChrY	Y-TIP359	283	21981489	21981771	ChrX	21900807	21900807	1	Unknown
ChrY	Y-TIP360	171	21983468	21983638	ChrX	21905730	21905730	1	LTR/Copia
ChrY	Y-TIP363	272	22035973	22036244	ChrX	21951393	21951393	1	LTR/Copia
ChrY	Y-TIP367	17217	22113623	22130839	ChrX	22031004	22031004	1	LTR/Copia
ChrY	Y-TIP368	10779	22136761	22147539	ChrX	22055816	22055816	1	LTR/Gypsy
ChrY	Y-TIP373	125	22209729	22209853	ChrX	22120422	22120422	1	LTR/Copia
ChrY	Y-TIP375	327	22319020	22319346	ChrX	22226864	22226864	1	Unknown
ChrY	Y-TIP376	8297	22320779	22329075	ChrX	22230914	22230914	1	LTR/Copia
ChrY	Y-TIP381	10235	22433856	22444090	ChrX	22337866	22337866	1	LTR/Copia
ChrY	Y-TIP383	1761	22456260	22458020	ChrX	22361363	22361363	1	LTR/Gypsy
ChrY	Y-TIP384	1838	22533028	22534865	ChrX	22442160	22442160	1	LTR/Gypsy
ChrY	Y-TIP387	6219	22747919	22754137	ChrX	22677162	22677162	1	Simple_repeat
ChrY	Y-TIP390	10144	22768334	22778477	ChrX	22688719	22688719	1	LTR/Copia
ChrY	Y-TIP391	536	22778702	22779237	ChrX	22689006	22689006	1	LTR/Copia
ChrY	Y-TIP395	10388	22874719	22885106	ChrX	22782843	22782843	1	LTR/unknown
ChrY	Y-TIP397	337	22964029	22964365	ChrX	22857755	22857755	1	Unknown
ChrY	Y-TIP398	1846	22966390	22968235	ChrX	22889532	22889532	1	LTR/Copia
ChrY	Y-TIP401	490	23062604	23063093	ChrX	22994602	22994602	1	Unknown
ChrY	Y-TIP402	103	23069256	23069358	ChrX	23001075	23001075	1	LTR/Copia
ChrY	Y-TIP403	2585	23090248	23092832	ChrX	23022420	23022420	1	Unknown
ChrY	Y-TIP404	10978	23133477	23144454	ChrX	23054745	23054745	1	LTR/Copia
ChrY	Y-TIP405	1324	23179889	23181212	ChrX	23108685	23108685	1	LTR/Copia
ChrY	Y-TIP406	145	23224371	23224515	ChrX	23159781	23159781	1	LTR/unknown
ChrY	Y-TIP407	5393	23279381	23284773	ChrX	23232675	23232675	1	Unknown
ChrY	Y-TIP408	10055	23287287	23297341	ChrX	23235991	23235991	1	LTR/Copia
ChrY	Y-TIP411	1349	23400535	23401883	ChrX	23352905	23352905	1	LTR/Copia
ChrY	Y-TIP414	368	23588386	23588753	ChrX	23539392	23539392	1	LTR/Copia
ChrY	Y-TIP415	160	23589785	23589944	ChrX	23540421	23540421	1	LTR/Copia
ChrY	Y-TIP416	332	23672004	23672335	ChrX	23623813	23623813	1	LTR/Copia
ChrY	Y-TIP419	545	23909520	23910064	ChrX	23883069	23883069	1	Unknown
ChrY	Y-TIP420	10308	23915421	23925728	ChrX	23888425	23888425	1	LTR/unknown
ChrY	Y-TIP421	1111	23933518	23934628	ChrX	23896182	23896182	1	LTR/Gypsy
ChrY	Y-TIP423	3064	23989181	23992244	ChrX	23951989	23951989	1	LTR/unknown
ChrY	Y-TIP426	430	24055130	24055559	ChrX	24015106	24015106	1	Unknown
ChrY	Y-TIP427	3910	24075893	24079802	ChrX	24035189	24035189	1	LTR/Copia
ChrY	Y-TIP430	2159	24234412	24236570	ChrX	24186757	24186757	1	LTR/Copia
ChrY	Y-TIP433	1618	24364674	24366291	ChrX	24302004	24302004	1	Unknown
ChrY	Y-TIP435	2914	24429967	24432880	ChrX	24372588	24372588	1	LTR/Gypsy
ChrY	Y-TIP439	10234	24583580	24593813	ChrX	24553260	24553260	1	LTR/Copia
ChrY	Y-TIP441	343	24628045	24628387	ChrX	24586961	24586961	1	LTR/unknown
ChrY	Y-TIP444	10183	24651919	24662101	ChrX	24620714	24620714	1	LTR/unknown
ChrY	Y-TIP445	260	24673733	24673992	ChrX	24632364	24632364	1	Unknown
ChrY	Y-TIP446	10154	24676875	24687028	ChrX	24635231	24635231	1	LTR/Copia
ChrY	Y-TIP447	4404	24736303	24740706	ChrX	24687088	24687088	1	LTR/Gypsy
ChrY	Y-TIP450	327	24851987	24852313	ChrX	24813471	24813471	1	Unknown
ChrY	Y-TIP452	1186	25130350	25131535	ChrX	24843157	24843157	1	LTR/Copia
ChrY	Y-TIP455	2043	25409395	25411437	ChrX	25109290	25109290	1	LTR/Gypsy
ChrY	Y-TIP456	3670	25449971	25453640	ChrX	25150114	25150114	1	LINE/RTE-BovB
ChrY	Y-TIP459	5625	25588995	25594619	ChrX	25289996	25289996	1	Unknown
ChrY	Y-TIP460	8307	25659118	25667424	ChrX	25359633	25359633	1	LTR/Copia
ChrY	Y-TIP462	10089	25717051	25727139	ChrX	25419536	25419536	1	LTR/Copia
ChrY	Y-TIP464	3588	25770079	25773666	ChrX	25473074	25473074	1	Unknown
ChrY	Y-TIP465	217	25780043	25780259	ChrX	25483127	25483127	1	LTR/Copia
ChrY	Y-TIP466	580	25895029	25895608	ChrX	25600440	25600440	1	LTR/Copia
ChrY	Y-TIP471	9947	25928066	25938012	ChrX	25635279	25635279	1	LTR/Copia
ChrY	Y-TIP474	7622	26128944	26136565	ChrX	25839520	25839520	1	LTR/Copia
ChrY	Y-TIP476	1886	26147529	26149414	ChrX	25849422	25849422	1	LTR/unknown
ChrY	Y-TIP478	1617	26168797	26170413	ChrX	25871879	25871879	1	LTR/Copia
ChrY	Y-TIP479	1207	26177985	26179191	ChrX	25881083	25881083	1	LTR/Gypsy
ChrY	Y-TIP480	134	26207200	26207333	ChrX	25911149	25911149	1	LTR/Copia
ChrY	Y-TIP481	10432	26223280	26233711	ChrX	25927216	25927216	1	LTR/Copia
ChrY	Y-TIP482	10039	26470461	26480499	ChrX	26176720	26176720	1	LTR/unknown
ChrY	Y-TIP483	319	26541734	26542052	ChrX	26239396	26239396	1	Unknown
ChrY	Y-TIP490	549	26802053	26802601	ChrX	26497660	26497660	1	LTR/Copia
ChrY	Y-TIP492	1314	26854658	26855971	ChrX	26552483	26552483	1	LTR/Copia
ChrY	Y-TIP498	394	26968764	26969157	ChrX	26676325	26676325	1	LTR/Pao
ChrY	Y-TIP509	2585	27521370	27523954	ChrX	27258874	27258874	1	LTR/unknown
ChrY	Y-TIP516	1283	27851598	27852880	ChrX	27590460	27590460	1	LTR/unknown
ChrY	Y-TIP523	10276	28215522	28225797	ChrX	27957640	27957640	1	LTR/unknown
ChrY	Y-TIP524	10226	28335200	28345425	ChrX	28058656	28058656	1	LTR/Copia
ChrY	Y-TIP526	20148	28416535	28436682	ChrX	28120110	28120110	1	LTR/Copia
ChrY	Y-TIP537	9881	28930861	28940741	ChrX	28651319	28651319	1	LTR/Copia
ChrY	Y-TIP545	4365	29089474	29093838	ChrX	28759607	28759607	1	Unknown
ChrY	Y-TIP547	537	29170187	29170723	ChrX	28851161	28851161	1	LTR/unknown
ChrY	Y-TIP548	6267	29171723	29177989	ChrX	28852773	28852773	1	LTR/Copia
ChrY	Y-TIP552	3988	29269594	29273581	ChrX	28945196	28945196	1	LTR/Copia
ChrY	Y-TIP558	5382	29365454	29370835	ChrX	29044008	29044008	1	Unknown
ChrY	Y-TIP560	111	29535720	29535830	ChrX	29205226	29205226	1	LTR/unknown
ChrY	Y-TIP563	10434	29819656	29830089	ChrX	29476346	29476346	1	LTR/Copia
ChrY	Y-TIP565	10680	30005647	30016326	ChrX	29638807	29638807	1	LTR/unknown
ChrY	Y-TIP566	10973	30021540	30032512	ChrX	29675030	29675030	1	LTR/unknown
ChrY	Y-TIP571	188	30151322	30151509	ChrX	29822392	29822392	1	LTR/Copia
ChrY	Y-TIP577	1034	30275617	30276650	ChrX	29960183	29960183	1	Unknown
ChrY	Y-TIP578	8362	30326398	30334759	ChrX	30009879	30009879	1	LTR/Copia
ChrY	Y-TIP579	5924	30361082	30367005	ChrX	30038520	30038520	1	LTR/Copia
ChrY	Y-TIP580	3174	30372058	30375231	ChrX	30049525	30049525	1	Unknown
ChrY	Y-TIP582	502	30441586	30442087	ChrX	30129739	30129739	1	LTR/Copia
ChrY	Y-TIP584	10046	30496099	30506144	ChrX	30190169	30190169	1	LTR/Copia
ChrY	Y-TIP588	29756	30682896	30712651	ChrX	30363790	30363790	1	LTR/Copia
ChrY	Y-TIP590	129	30845677	30845805	ChrX	30519645	30519645	1	LTR/Copia
ChrY	Y-TIP592	10197	30922238	30932434	ChrX	30596357	30596357	1	LTR/Copia
ChrY	Y-TIP595	4018	31145392	31149409	ChrX	30832200	30832200	1	Unknown
ChrY	Y-TIP596	453	31412144	31412596	ChrX	31057306	31057306	1	LTR/Copia
ChrY	Y-TIP601	13840	31757555	31771394	ChrX	31424663	31424663	1	LTR/Gypsy
ChrY	Y-TIP602	4065	31787224	31791288	ChrX	31454401	31454401	1	LTR/Gypsy
ChrY	Y-TIP604	1152	31808417	31809568	ChrX	31475279	31475279	1	LTR/Gypsy
ChrY	Y-TIP608	2699	31950344	31953042	ChrX	31618796	31618796	1	Unknown
ChrY	Y-TIP611	354	32070698	32071051	ChrX	31798547	31798547	1	Unknown
ChrY	Y-TIP612	327	32106160	32106486	ChrX	31834842	31834842	1	Unknown
ChrY	Y-TIP613	5764	32127999	32133762	ChrX	31856375	31856375	1	LTR/Copia
ChrY	Y-TIP614	9975	32172267	32182241	ChrX	31882121	31882121	1	LTR/Copia
ChrY	Y-TIP615	3036	32255913	32258948	ChrX	31955856	31955856	1	LTR/Gypsy
ChrY	Y-TIP620	9661	32436440	32446100	ChrX	32145185	32145185	1	LTR/Copia
ChrY	Y-TIP622	459	32461263	32461721	ChrX	32192090	32192090	1	LTR/unknown
ChrY	Y-TIP624	10220	32486933	32497152	ChrX	32219666	32219666	1	LTR/Copia
ChrY	Y-TIP627	11831	32618036	32629866	ChrX	32386152	32386152	1	LTR/unknown
ChrY	Y-TIP628	11271	32635384	32646654	ChrX	32410852	32410852	1	LTR/Copia
ChrY	Y-TIP629	1801	32665866	32667666	ChrX	32442171	32442171	1	LTR/unknown
ChrY	Y-TIP630	13397	32867946	32881342	ChrX	32645686	32645686	1	LTR/Copia
ChrY	Y-TIP635	2471	33465159	33467629	ChrX	33116641	33116641	1	Unknown
ChrY	Y-TIP638	2098	33496499	33498596	ChrX	33154029	33154029	1	LTR/Copia
ChrY	Y-TIP639	760	33503353	33504112	ChrX	33161701	33161701	1	LTR/Copia
ChrY	Y-TIP645	10267	33827297	33837563	ChrX	33495520	33495520	1	LTR/Gypsy
ChrY	Y-TIP646	150	33858438	33858587	ChrX	33527536	33527536	1	LTR/Copia
ChrY	Y-TIP647	62	33875482	33875543	ChrX	33544653	33544653	1	LTR/Gypsy
ChrY	Y-TIP648	294	33882679	33882972	ChrX	33551806	33551806	1	LTR/Copia
ChrY	Y-TIP649	20909	33909591	33930499	ChrX	33578701	33578701	1	LTR/Copia
ChrY	Y-TIP652	1783	33965858	33967640	ChrX	33624419	33624419	1	LTR/Gypsy
ChrY	Y-TIP655	330	34102983	34103312	ChrX	33749858	33749858	1	LTR/Copia
ChrY	Y-TIP656	9255	34136686	34145940	ChrX	33793801	33793801	1	LTR/unknown
ChrY	Y-TIP662	18304	34351907	34370210	ChrX	33959513	33959513	1	LTR/Gypsy
ChrY	Y-TIP667	10100	34511888	34521987	ChrX	34108650	34108650	1	LTR/unknown
ChrY	Y-TIP668	240	34585787	34586026	ChrX	34178363	34178363	1	Simple_repeat
ChrY	Y-TIP670	1641	34734755	34736395	ChrX	34338598	34338598	1	LTR/Copia
ChrY	Y-TIP672	9836	34822427	34832262	ChrX	34426504	34426504	1	LTR/Copia
ChrY	Y-TIP673	7344	34916493	34923836	ChrX	34506937	34506937	1	DNA/CMC-EnSpm
ChrY	Y-TIP677	945	35165442	35166386	ChrX	34740855	34740855	1	LTR/Copia
ChrY	Y-TIP680	473	35182432	35182904	ChrX	34757722	34757722	1	LTR/Copia
ChrY	Y-TIP681	5681	35205751	35211431	ChrX	34781079	34781079	1	LTR/unknown
ChrY	Y-TIP683	6920	35235706	35242625	ChrX	34805451	34805451	1	LTR/Copia
ChrY	Y-TIP685	462	35257627	35258088	ChrX	34827403	34827403	1	LTR/unknown
ChrY	Y-TIP686	2917	35272949	35275865	ChrX	34861331	34861331	1	LINE/CRE
ChrY	Y-TIP687	276	35282357	35282632	ChrX	34867827	34867827	1	Unknown
ChrY	Y-TIP690	1759	35302144	35303902	ChrX	34887495	34887495	1	LTR/Gypsy
ChrY	Y-TIP691	269	35307271	35307539	ChrX	34890866	34890866	1	Unknown
ChrY	Y-TIP692	201	35370091	35370291	ChrX	34994931	34994931	1	Unknown
ChrY	Y-TIP695	199	35549015	35549213	ChrX	35171194	35171194	1	LTR/Copia
ChrY	Y-TIP696	12297	35603449	35615745	ChrX	35225923	35225923	1	LTR/Copia
ChrY	Y-TIP697	11230	35670247	35681476	ChrX	35297493	35297493	1	LTR/unknown
ChrY	Y-TIP698	4602	35683009	35687610	ChrX	35310689	35310689	1	LTR/Copia
ChrY	Y-TIP699	600	35692742	35693341	ChrX	35321363	35321363	1	LTR/Copia
ChrY	Y-TIP707	133	35926551	35926683	ChrX	35536519	35536519	1	LTR/Gypsy
ChrY	Y-TIP708	1714	35936099	35937812	ChrX	35546000	35546000	1	LTR/Gypsy
ChrY	Y-TIP709	2729	35940736	35943464	ChrX	35550698	35550698	1	LTR/Gypsy
ChrY	Y-TIP710	124	35993509	35993632	ChrX	35602033	35602033	1	LTR/Gypsy
ChrY	Y-TIP713	9781	36153921	36163701	ChrX	35764088	35764088	1	LTR/Gypsy
ChrY	Y-TIP714	326	36222914	36223239	ChrX	35824712	35824712	1	Unknown
ChrY	Y-TIP719	16923	36346114	36363036	ChrX	35947595	35947595	1	LTR/Copia
ChrY	Y-TIP720	8517	36479634	36488150	ChrX	36082221	36082221	1	LTR/Copia
ChrY	Y-TIP721	254	36523856	36524109	ChrX	138419583	138419583	1	LTR/Gypsy
ChrY	Y-TIP726	719	36689830	36690548	ChrX	36292965	36292965	1	LTR/unknown
ChrY	Y-TIP727	174	36752270	36752443	ChrX	36356177	36356177	1	LTR/Copia
ChrY	Y-TIP728	10133	36760287	36770419	ChrX	36364017	36364017	1	LTR/Copia
ChrY	Y-TIP730	353	36811261	36811613	ChrX	36423335	36423335	1	LTR/Gypsy
ChrY	Y-TIP731	11446	36826529	36837974	ChrX	36438488	36438488	1	RC/Helitron
ChrY	Y-TIP734	11136	36966640	36977775	ChrX	36573605	36573605	1	LTR/Copia
ChrY	Y-TIP735	10131	37045260	37055390	ChrX	36645968	36645968	1	LTR/Copia
ChrY	Y-TIP736	3244	37056465	37059708	ChrX	36647138	36647138	1	LTR/Gypsy
ChrY	Y-TIP739	10061	37140428	37150488	ChrX	36749703	36749703	1	LTR/Copia
ChrY	Y-TIP740	210	37166724	37166933	ChrX	36765949	36765949	1	LTR/Copia
ChrY	Y-TIP742	2447	37201699	37204145	ChrX	36802684	36802684	1	LTR/unknown
ChrY	Y-TIP744	10248	37221974	37232221	ChrX	36823691	36823691	1	LTR/Copia
ChrY	Y-TIP751	2003	37368884	37370886	ChrX	36961886	36961886	1	Unknown
ChrY	Y-TIP753	440	37548528	37548967	ChrX	37130872	37130872	1	LTR/Copia
ChrY	Y-TIP757	96	37607250	37607345	ChrX	37189789	37189789	1	LTR/Copia
ChrY	Y-TIP759	1310	37751044	37752353	ChrX	37320929	37320929	1	LTR/unknown
ChrY	Y-TIP762	9780	37809831	37819610	ChrX	37398794	37398794	1	LTR/Gypsy
ChrY	Y-TIP763	514	37828683	37829196	ChrX	37430340	37430340	1	LTR/Gypsy
ChrY	Y-TIP764	207	37865573	37865779	ChrX	37448945	37448945	1	LTR/Copia
ChrY	Y-TIP766	9084	37925294	37934377	ChrX	37489608	37489608	1	LTR/Copia
ChrY	Y-TIP768	357	37965657	37966013	ChrX	37530130	37530130	1	LTR/Copia
ChrY	Y-TIP769	11153	37966320	37977472	ChrX	37530428	37530428	1	LTR/Gypsy
ChrY	Y-TIP771	355	38047281	38047635	ChrX	37596499	37596499	1	LTR/Copia
ChrY	Y-TIP773	10161	38092733	38102893	ChrX	37685436	37685436	1	LTR/unknown
ChrY	Y-TIP774	6988	38128198	38135185	ChrX	37710717	37710717	1	LTR/Copia
ChrY	Y-TIP777	35134	38317906	38353039	ChrX	37892484	37892484	1	LTR/unknown
ChrY	Y-TIP778	2509	38449327	38451835	ChrX	38069056	38069056	1	LTR/Copia
ChrY	Y-TIP780	1871	38570114	38571984	ChrX	38191192	38191192	1	Unknown
ChrY	Y-TIP781	3785	38575717	38579501	ChrX	38196708	38196708	1	LTR/Copia
ChrY	Y-TIP782	16355	38706282	38722636	ChrX	38307806	38307806	1	LTR/unknown
ChrY	Y-TIP783	10324	38744411	38754734	ChrX	38329532	38329532	1	LTR/Copia
ChrY	Y-TIP784	2029	38776960	38778988	ChrX	38369679	38369679	1	LTR/unknown
ChrY	Y-TIP787	7469	38857534	38865002	ChrX	38462668	38462668	1	LTR/Copia
ChrY	Y-TIP797	132	39119833	39119964	ChrX	38728991	38728991	1	LTR/Copia
ChrY	Y-TIP805	6200	39492288	39498487	ChrX	39130127	39130127	1	Satellite
ChrY	Y-TIP806	11998	39502712	39514709	ChrX	39140529	39140529	1	LTR/Gypsy
ChrY	Y-TIP810	10219	39645720	39655938	ChrX	39285412	39285412	1	LTR/Copia
ChrY	Y-TIP811	9395	39683437	39692831	ChrX	39312925	39312925	1	LTR/Copia
ChrY	Y-TIP813	17659	39932145	39949803	ChrX	39565053	39565053	1	LTR/Copia
ChrY	Y-TIP816	996	40061851	40062846	ChrX	39656719	39656719	1	LTR/Copia
ChrY	Y-TIP820	10192	40160930	40171121	ChrX	39760321	39760321	1	LTR/unknown
ChrY	Y-TIP830	6060	40749375	40755434	ChrX	40337001	40337001	1	DNA/CMC-EnSpm
ChrY	Y-TIP832	965	40791176	40792140	ChrX	40447862	40447862	1	LTR/unknown
ChrY	Y-TIP837	10245	40996918	41007162	ChrX	40656039	40656039	1	LTR/Copia
ChrY	Y-TIP843	548	41397622	41398169	ChrX	41052180	41052180	1	LTR/Gypsy
ChrY	Y-TIP846	4512	41622085	41626596	ChrX	41278322	41278322	1	Unknown
ChrY	Y-TIP849	1516	41856259	41857774	ChrX	41517134	41517134	1	Unknown
ChrY	Y-TIP852	3243	41925600	41928842	ChrX	41582331	41582331	1	LTR/Copia
ChrY	Y-TIP853	3502	42052329	42055830	ChrX	41667947	41667947	1	Unknown
ChrY	Y-TIP856	215	42098550	42098764	ChrX	41710248	41710248	1	LTR/Copia
ChrY	Y-TIP860	1850	42192876	42194725	ChrX	41790116	41790116	1	LTR/unknown
ChrY	Y-TIP861	1367	42221719	42223085	ChrX	41806362	41806362	1	LTR/Copia
ChrY	Y-TIP862	198	42236041	42236238	ChrX	41819413	41819413	1	LTR/Gypsy
ChrY	Y-TIP867	544	42682458	42683001	ChrX	42279059	42279059	1	LTR/unknown
ChrY	Y-TIP868	992	42685200	42686191	ChrX	42281267	42281267	1	LTR/Copia
ChrY	Y-TIP870	770	42726846	42727615	ChrX	42304895	42304895	1	LTR/Copia
ChrY	Y-TIP879	932	43088820	43089751	ChrX	42678734	42678734	1	LTR/Copia
ChrY	Y-TIP880	12824	43129623	43142446	ChrX	42719588	42719588	1	LTR/Gypsy
ChrY	Y-TIP882	720	43184090	43184809	ChrX	42776260	42776260	1	Satellite
ChrY	Y-TIP883	11792	43226664	43238455	ChrX	42818307	42818307	1	LTR/Copia
ChrY	Y-TIP890	10888	43452252	43463139	ChrX	43047497	43047497	1	LTR/Copia
ChrY	Y-TIP893	359	43549702	43550060	ChrX	43124489	43124489	1	LTR/Gypsy
ChrY	Y-TIP899	1791	43995679	43997469	ChrX	43548797	43548797	1	LTR/Copia
ChrY	Y-TIP904	6404	44051913	44058316	ChrX	43615904	43615904	1	LTR/unknown
ChrY	Y-TIP912	489	44233168	44233656	ChrX	43805176	43805176	1	Unknown
ChrY	Y-TIP913	360	44285829	44286188	ChrX	43858975	43858975	1	LTR/unknown
ChrY	Y-TIP914	190	44289718	44289907	ChrX	43863038	43863038	1	LTR/Gypsy
ChrY	Y-TIP915	530	44298518	44299047	ChrX	43871645	43871645	1	LTR/Gypsy
ChrY	Y-TIP917	3260	44540452	44543711	ChrX	44119217	44119217	1	LTR/unknown
ChrY	Y-TIP919	16317	44555643	44571959	ChrX	44134899	44134899	1	LTR/unknown
ChrY	Y-TIP924	2100	44858171	44860270	ChrX	44431474	44431474	1	LTR/Gypsy
ChrY	Y-TIP925	4422	44898668	44903089	ChrX	44472486	44472486	1	Unknown
ChrY	Y-TIP927	446	44952285	44952730	ChrX	44526817	44526817	1	LTR/Copia
ChrY	Y-TIP930	571	45333487	45334057	ChrX	44904468	44904468	1	LTR/Copia
ChrY	Y-TIP931	7399	45343904	45351302	ChrX	44914414	44914414	1	LTR/Copia
ChrY	Y-TIP934	1642	45480798	45482439	ChrX	45008713	45008713	1	Unknown
ChrY	Y-TIP937	2539	45535816	45538354	ChrX	45105903	45105903	1	Unknown
ChrY	Y-TIP939	524	45603623	45604146	ChrX	45164412	45164412	1	Unknown
ChrY	Y-TIP942	10225	45728506	45738730	ChrX	45307114	45307114	1	LTR/Copia
ChrY	Y-TIP943	96	45770082	45770177	ChrX	45330311	45330311	1	LTR/Copia
ChrY	Y-TIP944	12015	45786955	45798969	ChrX	45364971	45364971	1	LTR/Gypsy
ChrY	Y-TIP945	16393	45897643	45914035	ChrX	45478877	45478877	1	LTR/Copia
ChrY	Y-TIP951	10227	46220153	46230379	ChrX	45796330	45796330	1	LTR/Copia
ChrY	Y-TIP954	11629	46451244	46462872	ChrX	46027555	46027555	1	LTR/unknown
ChrY	Y-TIP955	109	46482982	46483090	ChrX	46059965	46059965	1	LTR/Copia
ChrY	Y-TIP961	10142	46750257	46760398	ChrX	46315835	46315835	1	LTR/Copia
ChrY	Y-TIP965	8852	46851195	46860046	ChrX	46393096	46393096	1	LTR/Gypsy
ChrY	Y-TIP974	3436	47083959	47087394	ChrX	51273705	51273705	-1	LTR/unknown
ChrY	Y-TIP975	6152	47224128	47230279	ChrX	51141959	51141959	-1	LTR/Copia
ChrY	Y-TIP978	4489	47526977	47531465	ChrX	50821235	50821235	-1	LTR/Copia
ChrY	Y-TIP981	23491	47725387	47748877	ChrX	50654515	50654515	-1	LTR/unknown
ChrY	Y-TIP994	152	48398270	48398421	ChrX	49983042	49983042	-1	LTR/Copia
ChrY	Y-TIP996	120	48427556	48427675	ChrX	49963474	49963474	-1	LTR/unknown
ChrY	Y-TIP1003	21608	48573669	48595276	ChrX	49796879	49796879	-1	DNA/CMC-EnSpm
ChrY	Y-TIP1007	117	48789684	48789800	ChrX	49552766	49552766	-1	LTR/Copia
ChrY	Y-TIP1008	125	48796804	48796928	ChrX	49545648	49545648	-1	LTR/Copia
ChrY	Y-TIP1011	132	48907501	48907632	ChrX	49446794	49446794	-1	LTR/Copia
ChrY	Y-TIP1012	51	48944886	48944936	ChrX	49398070	49398070	-1	LTR/unknown
ChrY	Y-TIP1013	2281	48984591	48986871	ChrX	49358848	49358848	-1	LTR/Gypsy
ChrY	Y-TIP1014	9814	49092144	49101957	ChrX	49250136	49250136	-1	LTR/Gypsy
ChrY	Y-TIP1021	442	49286074	49286515	ChrX	49027517	49027517	-1	LTR/Copia
ChrY	Y-TIP1033	184	49649125	49649308	ChrX	48643136	48643136	-1	LTR/Copia
ChrY	Y-TIP1035	10259	49718052	49728310	ChrX	48583755	48583755	-1	LTR/Copia
ChrY	Y-TIP1041	10225	49912493	49922717	ChrX	48405989	48405989	-1	LTR/Copia
ChrY	Y-TIP1045	9437	50151853	50161289	ChrX	48188190	48188190	-1	LTR/Gypsy
ChrY	Y-TIP1048	2800	50215638	50218437	ChrX	48128292	48128292	-1	Unknown
ChrY	Y-TIP1051	1894	50269596	50271489	ChrX	48087024	48087024	-1	LTR/Copia
ChrY	Y-TIP1055	328	50563023	50563350	ChrX	47791584	47791584	-1	LTR/Copia
ChrY	Y-TIP1056	1192	50566540	50567731	ChrX	47788009	47788009	-1	LTR/Gypsy
ChrY	Y-TIP1057	368	50577168	50577535	ChrX	47778006	47778006	-1	Unknown
ChrY	Y-TIP1059	5285	50611261	50616545	ChrX	47749002	47749002	-1	LTR/Copia
ChrY	Y-TIP1061	137	50721214	50721350	ChrX	47621886	47621886	-1	LTR/Copia
ChrY	Y-TIP1062	5612	50722308	50727919	ChrX	47620616	47620616	-1	LTR/Copia
ChrY	Y-TIP1063	1851	50772955	50774805	ChrX	47569604	47569604	-1	LTR/Gypsy
ChrY	Y-TIP1067	142	50979037	50979178	ChrX	47374236	47374236	-1	LTR/Copia
ChrY	Y-TIP1068	3611	50983308	50986918	ChrX	47369916	47369916	-1	LTR/Copia
ChrY	Y-TIP1070	12778	51037672	51050449	ChrX	47315968	47315968	-1	LTR/Gypsy
ChrY	Y-TIP1073	678	51108943	51109620	ChrX	47243600	47243600	-1	LTR/Copia
ChrY	Y-TIP1076	6941	51196520	51203460	ChrX	47163390	47163390	-1	DNA/CMC-EnSpm
ChrY	Y-TIP1077	395	51312890	51313284	ChrX	47060860	47060860	-1	LTR/Copia
ChrY	Y-TIP1078	6306	51330063	51336368	ChrX	47043820	47043820	-1	Unknown
ChrY	Y-TIP1079	2490	51393204	51395693	ChrX	46975764	46975764	-1	LTR/unknown
ChrY	Y-TIP1083	11019	51456590	51467608	ChrX	46894138	46894138	-1	LTR/unknown
ChrY	Y-TIP1084	361	51483684	51484044	ChrX	46873814	46873814	-1	LTR/Gypsy
ChrY	Y-TIP1085	5567	51490995	51496561	ChrX	46866789	46866789	-1	LTR/Copia
ChrY	Y-TIP1086	822	51529212	51530033	ChrX	46833504	46833504	-1	LTR/unknown
ChrY	Y-TIP1088	476	51560880	51561355	ChrX	46800752	46800752	-1	LINE/CRE
ChrY	Y-TIP1091	2535	51613397	51615931	ChrX	46767271	46767271	-1	LTR/Copia
ChrY	Y-TIP1092	6997	51617430	51624426	ChrX	46762784	46762784	-1	LTR/Copia
ChrY	Y-TIP1093	3880	51631824	51635703	ChrX	46748405	46748405	-1	LTR/unknown
ChrY	Y-TIP1096	3465	51830428	51833892	ChrX	46538131	46538131	-1	LTR/Copia
ChrY	Y-TIP1097	1775	51837733	51839507	ChrX	46531008	46531008	-1	LTR/Copia
ChrY	Y-TIP1100	667	51862605	51863271	ChrX	46504711	46504711	-1	LTR/unknown
ChrY	Y-TIP1105	4996	51984595	51989590	ChrX	51480633	51480633	1	LTR/Copia
ChrY	Y-TIP1108	1732	52091600	52093331	ChrX	51601660	51601660	1	Unknown
ChrY	Y-TIP1109	18223	52184549	52202771	ChrX	51689833	51689833	1	LTR/Gypsy
ChrY	Y-TIP1112	3747	52303283	52307029	ChrX	51802043	51802043	1	Unknown
ChrY	Y-TIP1114	2040	52371737	52373776	ChrX	51898197	51898197	1	LTR/Gypsy
ChrY	Y-TIP1116	174	52450387	52450560	ChrX	51977629	51977629	1	LTR/Copia
ChrY	Y-TIP1117	1646	52494970	52496615	ChrX	52022439	52022439	1	LTR/Copia
ChrY	Y-TIP1119	1258	52583636	52584893	ChrX	52113074	52113074	1	LTR/unknown
ChrY	Y-TIP1120	8187	52629239	52637425	ChrX	52161072	52161072	1	LTR/Copia
ChrY	Y-TIP1121	4939	52662351	52667289	ChrX	52204779	52204779	1	Unknown
ChrY	Y-TIP1122	57	52703555	52703611	ChrX	52246846	52246846	1	LTR/Copia
ChrY	Y-TIP1124	10248	52760202	52770449	ChrX	52296656	52296656	1	LTR/Copia
ChrY	Y-TIP1125	651	52780288	52780938	ChrX	52306549	52306549	1	LTR/Gypsy
ChrY	Y-TIP1128	127	52901107	52901233	ChrX	52416163	52416163	1	LTR/Copia
ChrY	Y-TIP1129	91	53003335	53003425	ChrX	52509218	52509218	1	LTR/Copia
ChrY	Y-TIP1131	557	53194699	53195255	ChrX	52720241	52720241	1	Unknown
ChrY	Y-TIP1132	545	53239537	53240081	ChrX	52764388	52764388	1	LTR/Gypsy
ChrY	Y-TIP1136	16196	53324996	53341191	ChrX	52850110	52850110	1	LTR/Gypsy
ChrY	Y-TIP1142	139	53402190	53402328	ChrX	52931468	52931468	1	LTR/Copia
ChrY	Y-TIP1143	396	53440687	53441082	ChrX	52971873	52971873	1	LTR/Copia
ChrY	Y-TIP1146	2927	53525666	53528592	ChrX	53051374	53051374	1	LTR/unknown
ChrY	Y-TIP1153	338	53697390	53697727	ChrX	53206581	53206581	1	LTR/Copia
ChrY	Y-TIP1154	11481	53712050	53723530	ChrX	53228452	53228452	1	LTR/unknown
ChrY	Y-TIP1159	14450	53996124	54010573	ChrX	53531001	53531001	1	LTR/Copia
ChrY	Y-TIP1163	10400	54136648	54147047	ChrX	53677796	53677796	1	LTR/Copia
ChrY	Y-TIP1164	2096	54184946	54187041	ChrX	53715835	53715835	1	Unknown
ChrY	Y-TIP1165	391	54206761	54207151	ChrX	53743806	53743806	1	LTR/Copia
ChrY	Y-TIP1166	8317	54217232	54225548	ChrX	53754006	53754006	1	LTR/Copia
ChrY	Y-TIP1167	329	54346311	54346639	ChrX	53870694	53870694	1	LTR/Copia
ChrY	Y-TIP1171	10471	54428405	54438875	ChrX	53965412	53965412	1	LTR/Copia
ChrY	Y-TIP1174	4485	54655241	54659725	ChrX	54173234	54173234	1	LTR/Copia
ChrY	Y-TIP1175	6725	54663688	54670412	ChrX	54177480	54177480	1	LTR/Gypsy
ChrY	Y-TIP1183	7266	55023292	55030557	ChrX	54517259	54517259	1	LTR/Copia
ChrY	Y-TIP1189	13474	55331328	55344801	ChrX	54809653	54809653	1	LTR/Copia
ChrY	Y-TIP1190	1044	55363759	55364802	ChrX	54832597	54832597	1	LTR/Copia
ChrY	Y-TIP1191	22672	55391545	55414216	ChrX	54860851	54860851	1	LTR/Copia
ChrY	Y-TIP1193	2859	55491471	55494329	ChrX	54926450	54926450	1	LTR/Copia
ChrY	Y-TIP1194	2625	55585548	55588172	ChrX	55009999	55009999	1	LTR/Copia
ChrY	Y-TIP1195	383	55608221	55608603	ChrX	55033178	55033178	1	Unknown
ChrY	Y-TIP1200	357	55720075	55720431	ChrX	55143432	55143432	1	LTR/unknown
ChrY	Y-TIP1201	10129	55742251	55752379	ChrX	55166589	55166589	1	LTR/Copia
ChrY	Y-TIP1207	5203	56147230	56152432	ChrX	55568309	55568309	1	LTR/Gypsy
ChrY	Y-TIP1208	1880	56267449	56269328	ChrX	55700025	55700025	1	Unknown
ChrY	Y-TIP1210	12385	56280174	56292558	ChrX	55712666	55712666	1	LTR/Copia
ChrY	Y-TIP1211	1943	56325291	56327233	ChrX	55747778	55747778	1	Unknown
ChrY	Y-TIP1215	1395	56659732	56661126	ChrX	56103996	56103996	1	LTR/Copia
ChrY	Y-TIP1217	10937	56912986	56923922	ChrX	56312491	56312491	1	LTR/Gypsy
ChrY	Y-TIP1220	11366	56948241	56959606	ChrX	56337573	56337573	1	LTR/unknown
ChrY	Y-TIP1224	5728	57025571	57031298	ChrX	56405921	56405921	1	LTR/Copia
ChrY	Y-TIP1226	10354	57097541	57107894	ChrX	56467445	56467445	1	LTR/Copia
ChrY	Y-TIP1229	418	57229221	57229638	ChrX	56588628	56588628	1	LTR/Gypsy
ChrY	Y-TIP1230	90	57294092	57294181	ChrX	56643324	56643324	1	Unknown
ChrY	Y-TIP1235	12068	57496427	57508494	ChrX	56870922	56870922	1	LTR/Gypsy
ChrY	Y-TIP1237	465	57528717	57529181	ChrX	56904717	56904717	1	LTR/Gypsy
ChrY	Y-TIP1238	1243	57658146	57659388	ChrX	57024530	57024530	1	Satellite
ChrY	Y-TIP1241	544	57811684	57812227	ChrX	57194685	57194685	1	Unknown
ChrY	Y-TIP1243	1831	57868310	57870140	ChrX	57250828	57250828	1	LTR/Copia
ChrY	Y-TIP1244	555	57916090	57916644	ChrX	57294115	57294115	1	LTR/Copia
ChrY	Y-TIP1245	9653	57964826	57974478	ChrX	57331934	57331934	1	LTR/Copia
ChrY	Y-TIP1246	271	57976495	57976765	ChrX	57334566	57334566	1	LTR/unknown
ChrY	Y-TIP1249	326	58030161	58030486	ChrX	57378326	57378326	1	LTR/Copia
ChrY	Y-TIP1251	868	58129889	58130756	ChrX	57520521	57520521	1	LTR/unknown
ChrY	Y-TIP1252	356	58139756	58140111	ChrX	57530511	57530511	1	LTR/unknown
ChrY	Y-TIP1253	5708	58253793	58259500	ChrX	57615723	57615723	1	LTR/unknown
ChrY	Y-TIP1256	548	58295587	58296134	ChrX	57686206	57686206	1	Unknown
ChrY	Y-TIP1257	1870	58322464	58324333	ChrX	57713842	57713842	1	LTR/unknown
ChrY	Y-TIP1258	1321	58349144	58350464	ChrX	57749112	57749112	1	LTR/Copia
ChrY	Y-TIP1260	13925	58384925	58398849	ChrX	57784943	57784943	1	LTR/Gypsy
ChrY	Y-TIP1263	13393	58548869	58562261	ChrX	57950744	57950744	1	LTR/Gypsy
ChrY	Y-TIP1264	11227	58631337	58642563	ChrX	58033088	58033088	1	LTR/Gypsy
ChrY	Y-TIP1268	3886	58760704	58764589	ChrX	58145166	58145166	1	LTR/Copia
ChrY	Y-TIP1269	5518	58766089	58771606	ChrX	58150614	58150614	1	LTR/Gypsy
ChrY	Y-TIP1270	3481	58835925	58839405	ChrX	58216067	58216067	1	Unknown
ChrY	Y-TIP1272	280	58950293	58950572	ChrX	58323251	58323251	1	LTR/Copia
ChrY	Y-TIP1273	3310	59005732	59009041	ChrX	58379345	58379345	1	LTR/Copia
ChrY	Y-TIP1274	232	59030328	59030559	ChrX	58404504	58404504	1	LTR/Gypsy
ChrY	Y-TIP1277	1782	59063016	59064797	ChrX	58437563	58437563	1	Unknown
ChrY	Y-TIP1282	4924	59222917	59227840	ChrX	58593862	58593862	1	LTR/Copia
ChrY	Y-TIP1285	1278	59374673	59375950	ChrX	58725475	58725475	1	LTR/Copia
ChrY	Y-TIP1286	2277	59415630	59417906	ChrX	58768637	58768637	1	LTR/Copia
ChrY	Y-TIP1290	242	59603227	59603468	ChrX	59007932	59007932	1	LTR/Gypsy
ChrY	Y-TIP1291	4784	59620084	59624867	ChrX	59034570	59034570	1	LTR/Copia
ChrY	Y-TIP1295	3592	59749512	59753103	ChrX	59162865	59162865	1	LTR/unknown
ChrY	Y-TIP1297	108	59786815	59786922	ChrX	59188565	59188565	1	LTR/Gypsy
ChrY	Y-TIP1299	354	59802317	59802670	ChrX	59213339	59213339	1	Unknown
ChrY	Y-TIP1301	990	59842314	59843303	ChrX	59277380	59277380	1	LTR/Copia
ChrY	Y-TIP1302	5900	59892266	59898165	ChrX	59347930	59347930	1	LTR/Copia
ChrY	Y-TIP1303	420	59903510	59903929	ChrX	59371409	59371409	1	LTR/Copia
ChrY	Y-TIP1304	15050	59909951	59925000	ChrX	59377412	59377412	1	LTR/Copia
ChrY	Y-TIP1305	1502	59935674	59937175	ChrX	59392777	59392777	1	LTR/unknown
ChrY	Y-TIP1306	4784	59951632	59956415	ChrX	59408669	59408669	1	LTR/Copia
ChrY	Y-TIP1308	257	60023943	60024199	ChrX	59463128	59463128	1	LTR/Copia
ChrY	Y-TIP1309	2609	60032511	60035119	ChrX	59481986	59481986	1	LTR/Gypsy
ChrY	Y-TIP1315	10229	60213813	60224041	ChrX	59670748	59670748	1	LTR/Copia
ChrY	Y-TIP1316	10209	60243989	60254197	ChrX	59718076	59718076	1	LTR/Copia
ChrY	Y-TIP1320	7302	60292147	60299448	ChrX	59760115	59760115	1	LTR/Copia
ChrY	Y-TIP1322	527	60312356	60312882	ChrX	59786859	59786859	1	LTR/Gypsy
ChrY	Y-TIP1325	4831	60398400	60403230	ChrX	59863834	59863834	1	DNA/CMC-EnSpm
ChrY	Y-TIP1327	16557	60520016	60536572	ChrX	59997083	59997083	1	LTR/unknown
ChrY	Y-TIP1328	110	60629169	60629278	ChrX	60099192	60099192	1	LTR/Gypsy
ChrY	Y-TIP1331	2566	60739093	60741658	ChrX	60206318	60206318	1	LTR/Copia
ChrY	Y-TIP1333	18333	60831056	60849388	ChrX	60360683	60360683	1	LTR/Copia
ChrY	Y-TIP1341	9885	61177617	61187501	ChrX	60691829	60691829	1	LTR/Copia
ChrY	Y-TIP1343	9494	61298191	61307684	ChrX	60803875	60803875	1	LTR/Copia
ChrY	Y-TIP1344	544	61308929	61309472	ChrX	60815189	60815189	1	LTR/Copia
ChrY	Y-TIP1347	9997	61391600	61401596	ChrX	60888711	60888711	1	LTR/Copia
ChrY	Y-TIP1348	109	61415983	61416091	ChrX	60914751	60914751	1	LTR/Copia
ChrY	Y-TIP1349	484	61461826	61462309	ChrX	60960261	60960261	1	LTR/unknown
ChrY	Y-TIP1350	10325	61686787	61697111	ChrX	61139627	61139627	1	LTR/Copia
ChrY	Y-TIP1351	321	61780301	61780621	ChrX	61265117	61265117	1	LTR/unknown
ChrY	Y-TIP1355	30709	61982280	62012988	ChrX	61464083	61464083	1	LTR/Copia
ChrY	Y-TIP1362	2009	62305716	62307724	ChrX	61760511	61760511	1	Unknown
ChrY	Y-TIP1365	1706	62361350	62363055	ChrX	61826871	61826871	1	LTR/Copia
ChrY	Y-TIP1368	3471	62375096	62378566	ChrX	61840602	61840602	1	Unknown
ChrY	Y-TIP1370	2020	62545197	62547216	ChrX	62021578	62021578	1	LTR/Copia
ChrY	Y-TIP1375	9766	62627489	62637254	ChrX	62103070	62103070	1	DNA/CMC-EnSpm
ChrY	Y-TIP1376	566	62637388	62637953	ChrX	62103643	62103643	1	LTR/Copia
ChrY	Y-TIP1378	1712	62660467	62662178	ChrX	62126145	62126145	1	Unknown
ChrY	Y-TIP1380	4040	62758145	62762184	ChrX	62203422	62203422	1	LTR/Copia
ChrY	Y-TIP1381	9410	62764483	62773892	ChrX	62209620	62209620	1	LTR/Copia
ChrY	Y-TIP1388	10604	63043183	63053786	ChrX	62441941	62441941	1	LTR/unknown
ChrY	Y-TIP1396	10905	63666501	63677405	ChrX	63094355	63094355	1	LTR/Copia
ChrY	Y-TIP1397	1751	63683059	63684809	ChrX	63111141	63111141	1	LTR/Copia
ChrY	Y-TIP1402	10249	63781676	63791924	ChrX	63211920	63211920	1	LTR/unknown
ChrY	Y-TIP1403	10270	63812744	63823013	ChrX	63232745	63232745	1	LTR/unknown
ChrY	Y-TIP1406	131	63901377	63901507	ChrX	63311429	63311429	1	LTR/Copia
ChrY	Y-TIP1407	10327	64079342	64089668	ChrX	63482193	63482193	1	LTR/Copia
ChrY	Y-TIP1408	10178	64095684	64105861	ChrX	63488190	63488190	1	LTR/Copia
ChrY	Y-TIP1413	803	64241300	64242102	ChrX	63625106	63625106	1	LINE/CRE
ChrY	Y-TIP1414	7616	64249883	64257498	ChrX	63633813	63633813	1	LTR/Copia
ChrY	Y-TIP1416	951	64391723	64392673	ChrX	63773410	63773410	1	LTR/Copia
ChrY	Y-TIP1419	10052	64711101	64721152	ChrX	64100998	64100998	1	LTR/unknown
ChrY	Y-TIP1423	8901	64903184	64912084	ChrX	64294416	64294416	1	LTR/Copia
ChrY	Y-TIP1426	10164	64938895	64949058	ChrX	64330409	64330409	1	LTR/Copia
ChrY	Y-TIP1428	7042	65034122	65041163	ChrX	64416179	64416179	1	LTR/Copia
ChrY	Y-TIP1430	15370	65145939	65161308	ChrX	64536127	64536127	1	LTR/Copia
ChrY	Y-TIP1433	3492	65325918	65329409	ChrX	64719531	64719531	1	Unknown
ChrY	Y-TIP1434	151	65364792	65364942	ChrX	64759094	64759094	1	LTR/Copia
ChrY	Y-TIP1435	9849	65471563	65481411	ChrX	64867479	64867479	1	LTR/Copia
ChrY	Y-TIP1437	10080	65570431	65580510	ChrX	64966399	64966399	1	LTR/Copia
ChrY	Y-TIP1438	4198	65705785	65709982	ChrX	65103418	65103418	1	LTR/Gypsy
ChrY	Y-TIP1439	16219	65742591	65758809	ChrX	65150543	65150543	1	LTR/Copia
ChrY	Y-TIP1443	1918	65966568	65968485	ChrX	65376731	65376731	1	Unknown
ChrY	Y-TIP1445	134	66032190	66032323	ChrX	65457805	65457805	1	LTR/Copia
ChrY	Y-TIP1447	25528	66177385	66202912	ChrX	65615982	65615982	1	LTR/unknown
ChrY	Y-TIP1451	277	67688294	67688570	ChrX	66946424	66946424	1	LTR/Gypsy
ChrY	Y-TIP1458	5496	68447854	68453349	ChrX	67692866	67692866	1	LTR/Gypsy
ChrY	Y-TIP1460	8824	68505484	68514307	ChrX	67750261	67750261	1	LTR/Copia
ChrY	Y-TIP1461	10157	68521116	68531272	ChrX	67766019	67766019	1	LTR/Copia
ChrY	Y-TIP1465	245	68748503	68748747	ChrX	67994883	67994883	1	LTR/Gypsy
ChrY	Y-TIP1466	477	68855187	68855663	ChrX	68102923	68102923	1	LTR/Gypsy
ChrY	Y-TIP1468	10534	68942043	68952576	ChrX	68190047	68190047	1	LTR/unknown
ChrY	Y-TIP1469	9655	68953451	68963105	ChrX	68191234	68191234	1	LTR/Copia
ChrY	Y-TIP1473	4719	69042587	69047305	ChrX	68281537	68281537	1	Unknown
ChrY	Y-TIP1481	5033	69372310	69377342	ChrX	68551848	68551848	1	LTR/unknown
ChrY	Y-TIP1483	2291	69387510	69389800	ChrX	68562026	68562026	1	LTR/Copia
ChrY	Y-TIP1488	4404	69723368	69727771	ChrX	68878160	68878160	1	DNA/PIF-Harbinger
ChrY	Y-TIP1491	2481	69981428	69983908	ChrX	69158100	69158100	1	LTR/Copia
ChrY	Y-TIP1492	10026	70004440	70014465	ChrX	69181407	69181407	1	LTR/Copia
ChrY	Y-TIP1493	3870	70101753	70105622	ChrX	69283487	69283487	1	LINE/CRE
ChrY	Y-TIP1496	271	70194230	70194500	ChrX	69378099	69378099	1	LTR/Gypsy
ChrY	Y-TIP1499	22093	70229060	70251152	ChrX	69412873	69412873	1	LTR/Gypsy
ChrY	Y-TIP1504	7869	70398704	70406572	ChrX	69595252	69595252	1	LTR/Gypsy
ChrY	Y-TIP1506	5410	70457778	70463187	ChrX	69655737	69655737	1	Unknown
ChrY	Y-TIP1507	3851	70488094	70491944	ChrX	69676838	69676838	1	LTR/Copia
ChrY	Y-TIP1519	1544	70922144	70923687	ChrX	70083725	70083725	1	LTR/Gypsy
ChrY	Y-TIP1526	219	71256088	71256306	ChrX	70400792	70400792	1	LTR/unknown
ChrY	Y-TIP1528	769	71326516	71327284	ChrX	70454346	70454346	1	LTR/Copia
ChrY	Y-TIP1531	2933	71439512	71442444	ChrX	70568168	70568168	1	Unknown
ChrY	Y-TIP1532	10400	71450908	71461307	ChrX	70579481	70579481	1	LTR/unknown
ChrY	Y-TIP1540	1901	71714082	71715982	ChrX	70853969	70853969	1	LTR/Copia
ChrY	Y-TIP1541	7659	71716937	71724595	ChrX	70856789	70856789	1	LTR/Copia
ChrY	Y-TIP1542	1882	71785355	71787236	ChrX	70925515	70925515	1	Unknown
ChrY	Y-TIP1543	7709	71788101	71795809	ChrX	70928291	70928291	1	LTR/Copia
ChrY	Y-TIP1547	10981	72017259	72028239	ChrX	71176174	71176174	1	LTR/Gypsy
ChrY	Y-TIP1548	10912	72038238	72049149	ChrX	71186120	71186120	1	LTR/Copia
ChrY	Y-TIP1551	2231	72119539	72121769	ChrX	71258582	71258582	1	Unknown
ChrY	Y-TIP1557	451	72445314	72445764	ChrX	71556483	71556483	1	LTR/Copia
ChrY	Y-TIP1559	2585	72523939	72526523	ChrX	71660541	71660541	1	Unknown
ChrY	Y-TIP1560	12060	72542733	72554792	ChrX	71689798	71689798	1	LTR/Copia
ChrY	Y-TIP1561	341	72586581	72586921	ChrX	71735033	71735033	1	Unknown
ChrY	Y-TIP1563	16034	72597689	72613722	ChrX	71747222	71747222	1	LTR/Copia
ChrY	Y-TIP1566	851	72678037	72678887	ChrX	71837858	71837858	1	LTR/Copia
ChrY	Y-TIP1567	12261	72874302	72886562	ChrX	72007921	72007921	1	LTR/unknown
ChrY	Y-TIP1570	8980	73058917	73067896	ChrX	72214331	72214331	1	LTR/Copia
ChrY	Y-TIP1572	2477	73181783	73184259	ChrX	72336966	72336966	1	LTR/Copia
ChrY	Y-TIP1574	11206	73194151	73205356	ChrX	72350589	72350589	1	LTR/Gypsy
ChrY	Y-TIP1577	2390	73543255	73545644	ChrX	72690359	72690359	1	LTR/unknown
ChrY	Y-TIP1578	693	73590905	73591597	ChrX	72716691	72716691	1	LTR/Gypsy
ChrY	Y-TIP1580	388	73636165	73636552	ChrX	72773104	72773104	1	LTR/unknown
ChrY	Y-TIP1585	7193	73925784	73932976	ChrX	73004736	73004736	1	LTR/Copia
ChrY	Y-TIP1586	2552	74035970	74038521	ChrX	73111424	73111424	1	LTR/Gypsy
ChrY	Y-TIP1587	8097	74060489	74068585	ChrX	73136712	73136712	1	Unknown
ChrY	Y-TIP1588	12007	74071855	74083861	ChrX	73139959	73139959	1	LTR/Gypsy
ChrY	Y-TIP1591	197	74185196	74185392	ChrX	73245972	73245972	1	Unknown
ChrY	Y-TIP1594	1767	74397547	74399313	ChrX	73459179	73459179	1	LTR/Gypsy
ChrY	Y-TIP1598	520	74645823	74646342	ChrX	73665797	73665797	1	LTR/Copia
ChrY	Y-TIP1602	6141	74807495	74813635	ChrX	73851391	73851391	1	LTR/Copia
ChrY	Y-TIP1603	3063	74816968	74820030	ChrX	73861661	73861661	1	LTR/Pao
ChrY	Y-TIP1605	1117	74883239	74884355	ChrX	73919877	73919877	1	LTR/unknown
ChrY	Y-TIP1613	16427	75136946	75153372	ChrX	74175883	74175883	1	LTR/Gypsy
ChrY	Y-TIP1615	111	75173483	75173593	ChrX	74212711	74212711	1	LTR/Copia
ChrY	Y-TIP1617	2561	75201268	75203828	ChrX	74241026	74241026	1	LTR/Copia
ChrY	Y-TIP1618	7302	75253056	75260357	ChrX	74278344	74278344	1	LTR/Copia
ChrY	Y-TIP1623	4327	75495663	75499989	ChrX	74516501	74516501	1	LTR/Gypsy
ChrY	Y-TIP1626	16445	75648697	75665141	ChrX	74640984	74640984	1	LTR/Copia
ChrY	Y-TIP1627	1733	75671090	75672822	ChrX	74663236	74663236	1	LTR/Copia
ChrY	Y-TIP1628	392	75703167	75703558	ChrX	74695392	74695392	1	LTR/Gypsy
ChrY	Y-TIP1631	315	75732628	75732942	ChrX	74720985	74720985	1	DNA/MULE-MuDR
ChrY	Y-TIP1632	10289	75740053	75750341	ChrX	74728149	74728149	1	LTR/Copia
ChrY	Y-TIP1634	10122	75854105	75864226	ChrX	74879611	74879611	1	LTR/Copia
ChrY	Y-TIP1641	2299	76002565	76004863	ChrX	75018953	75018953	1	Unknown
ChrY	Y-TIP1642	5342	76017705	76023046	ChrX	75031535	75031535	1	LTR/Copia
ChrY	Y-TIP1643	1355	76098195	76099549	ChrX	75124294	75124294	1	LTR/Copia
ChrY	Y-TIP1646	10141	76163737	76173877	ChrX	75193643	75193643	1	LTR/Copia
ChrY	Y-TIP1648	805	76261520	76262324	ChrX	75241373	75241373	1	Unknown
ChrY	Y-TIP1651	10269	76287840	76298108	ChrX	75926370	75926370	-1	LTR/Copia
ChrY	Y-TIP1656	13813	76442103	76455915	ChrX	75760665	75760665	-1	LTR/Copia
ChrY	Y-TIP1666	1609	76785976	76787584	ChrX	75342832	75342832	-1	LTR/Copia
ChrY	Y-TIP1667	256	76793234	76793489	ChrX	75335839	75335839	-1	Unknown
ChrY	Y-TIP1670	3876	76824465	76828340	ChrX	75316698	75316698	-1	LTR/Copia
ChrY	Y-TIP1674	10736	77016811	77027546	ChrX	76058323	76058323	1	LTR/Copia
ChrY	Y-TIP1675	7387	77106655	77114041	ChrX	76115009	76115009	1	LTR/Copia
ChrY	Y-TIP1678	5510	77138581	77144090	ChrX	76145966	76145966	1	Unknown
ChrY	Y-TIP1683	638	77265809	77266446	ChrX	76290667	76290667	1	LTR/Copia
ChrY	Y-TIP1688	134	77616655	77616788	ChrX	76596794	76596794	1	LTR/Copia
ChrY	Y-TIP1693	2402	78052597	78054998	ChrX	77094299	77094299	1	LTR/Copia
ChrY	Y-TIP1696	343	78134870	78135212	ChrX	77180264	77180264	1	Unknown
ChrY	Y-TIP1699	18237	78247451	78265687	ChrX	77290401	77290401	1	LTR/Gypsy
ChrY	Y-TIP1705	10920	78453171	78464090	ChrX	77508046	77508046	1	LTR/unknown
ChrY	Y-TIP1706	12857	78471607	78484463	ChrX	77527168	77527168	1	LTR/Gypsy
ChrY	Y-TIP1710	4046	78692151	78696196	ChrX	77741837	77741837	1	LTR/unknown
ChrY	Y-TIP1711	676	78759133	78759808	ChrX	77828216	77828216	1	LTR/Copia
ChrY	Y-TIP1712	121	78772897	78773017	ChrX	77842475	77842475	1	LTR/Gypsy
ChrY	Y-TIP1713	5356	78900383	78905738	ChrX	77971989	77971989	1	Unknown
ChrY	Y-TIP1719	155	79167049	79167203	ChrX	78248097	78248097	1	LTR/Gypsy
ChrY	Y-TIP1723	851	79251916	79252766	ChrX	78321453	78321453	1	LTR/Gypsy
ChrY	Y-TIP1724	329	79326928	79327256	ChrX	78401867	78401867	1	Unknown
ChrY	Y-TIP1729	460	79542150	79542609	ChrX	78629011	78629011	1	LTR/Copia
ChrY	Y-TIP1731	616	79564772	79565387	ChrX	78656609	78656609	1	LTR/Copia
ChrY	Y-TIP1732	9931	79573834	79583764	ChrX	78665380	78665380	1	LTR/Copia
ChrY	Y-TIP1735	35641	79623637	79659277	ChrX	78724011	78724011	1	LTR/Copia
ChrY	Y-TIP1737	191	79680329	79680519	ChrX	78765613	78765613	1	LTR/Copia
ChrY	Y-TIP1739	10240	79746634	79756873	ChrX	78849145	78849145	1	LTR/Copia
ChrY	Y-TIP1740	1350	79758440	79759789	ChrX	78850707	78850707	1	LTR/Copia
ChrY	Y-TIP1747	2074	79935576	79937649	ChrX	79034420	79034420	1	LTR/Gypsy
ChrY	Y-TIP1748	1003	80004553	80005555	ChrX	79108968	79108968	1	LTR/unknown
ChrY	Y-TIP1749	7426	80056595	80064020	ChrX	79149626	79149626	1	LTR/Copia
ChrY	Y-TIP1750	9076	80168915	80177990	ChrX	79254244	79254244	1	LTR/unknown
ChrY	Y-TIP1751	1186	80192682	80193867	ChrX	79274622	79274622	1	LTR/Copia
ChrY	Y-TIP1755	7109	80294287	80301395	ChrX	79377502	79377502	1	LTR/Copia
ChrY	Y-TIP1762	275	80883585	80883859	ChrX	79999279	79999279	1	LTR/Copia
ChrY	Y-TIP1764	4873	80907955	80912827	ChrX	80024886	80024886	1	LTR/Copia
ChrY	Y-TIP1765	1989	80969798	80971786	ChrX	80087010	80087010	1	LTR/Copia
ChrY	Y-TIP1767	895	81083538	81084432	ChrX	80195762	80195762	1	LTR/Gypsy
ChrY	Y-TIP1769	1758	81220611	81222368	ChrX	80372959	80372959	1	LTR/Copia
ChrY	Y-TIP1773	6961	81524472	81531432	ChrX	80707450	80707450	1	LTR/Copia
ChrY	Y-TIP1775	1775	81625302	81627076	ChrX	80798694	80798694	1	LTR/unknown
ChrY	Y-TIP1779	10376	81759335	81769710	ChrX	80924278	80924278	1	LTR/Copia
ChrY	Y-TIP1783	587	81949723	81950309	ChrX	81092337	81092337	1	LTR/Copia
ChrY	Y-TIP1785	92	82005039	82005130	ChrX	81147804	81147804	1	LTR/Gypsy
ChrY	Y-TIP1795	5589	82371757	82377345	ChrX	81529970	81529970	1	LTR/Copia
ChrY	Y-TIP1797	378	82476825	82477202	ChrX	81635002	81635002	1	LTR/Copia
ChrY	Y-TIP1799	10069	82516302	82526370	ChrX	81676221	81676221	1	LTR/Copia
ChrY	Y-TIP1800	2212	82551198	82553409	ChrX	81701920	81701920	1	Unknown
ChrY	Y-TIP1804	9631	82644339	82653969	ChrX	81783761	81783761	1	LTR/Gypsy
ChrY	Y-TIP1806	1294	82719224	82720517	ChrX	81871792	81871792	1	Unknown
ChrY	Y-TIP1807	212	82721425	82721636	ChrX	81872890	81872890	1	LTR/Copia
ChrY	Y-TIP1811	11637	82982335	82993971	ChrX	82150903	82150903	1	LTR/Gypsy
ChrY	Y-TIP1812	352	82995624	82995975	ChrX	82153591	82153591	1	LTR/Copia
ChrY	Y-TIP1814	4897	83024438	83029334	ChrX	82176322	82176322	1	Simple_repeat
ChrY	Y-TIP1818	10208	83171217	83181424	ChrX	82334579	82334579	1	LTR/unknown
ChrY	Y-TIP1826	12995	83430677	83443671	ChrX	82543634	82543634	1	LTR/Gypsy
ChrY	Y-TIP1831	16106	83581363	83597468	ChrX	82711211	82711211	1	LTR/Copia
ChrY	Y-TIP1836	3747	83742614	83746360	ChrX	82864326	82864326	1	Unknown
ChrY	Y-TIP1838	12689	83751720	83764408	ChrX	82873470	82873470	1	LTR/unknown
ChrY	Y-TIP1841	365	83828952	83829316	ChrX	82953322	82953322	1	LTR/Copia
ChrY	Y-TIP1844	7416	84042560	84049975	ChrX	83168953	83168953	1	LTR/Copia
ChrY	Y-TIP1846	1846	84190707	84192552	ChrX	83318477	83318477	1	LTR/Copia
ChrY	Y-TIP1849	1002	84226051	84227052	ChrX	83353992	83353992	1	LTR/Copia
ChrY	Y-TIP1854	11249	84820190	84831438	ChrX	83957201	83957201	1	LTR/Gypsy
ChrY	Y-TIP1855	4711	84839508	84844218	ChrX	83966197	83966197	1	LTR/Copia
ChrY	Y-TIP1859	1768	84934397	84936164	ChrX	84062551	84062551	1	LTR/Copia
ChrY	Y-TIP1863	588	85035340	85035927	ChrX	84176632	84176632	1	LTR/Gypsy
ChrY	Y-TIP1866	360	85101643	85102002	ChrX	84254868	84254868	1	LTR/Copia
ChrY	Y-TIP1869	1887	85443925	85445811	ChrX	84590289	84590289	1	LTR/Copia
ChrY	Y-TIP1870	3687	85450420	85454106	ChrX	84596876	84596876	1	LTR/Copia
ChrY	Y-TIP1873	1862	85572551	85574412	ChrX	84719961	84719961	1	Unknown
ChrY	Y-TIP1875	3426	85597390	85600815	ChrX	84744874	84744874	1	Unknown
ChrY	Y-TIP1877	19234	85628925	85648158	ChrX	84776335	84776335	1	LTR/Gypsy
ChrY	Y-TIP1880	3425	85716959	85720383	ChrX	84866182	84866182	1	LTR/Gypsy
ChrY	Y-TIP1881	427	85727072	85727498	ChrX	84877432	84877432	1	LTR/Gypsy
ChrY	Y-TIP1883	30963	85748951	85779913	ChrX	84899492	84899492	1	LTR/Copia
ChrY	Y-TIP1885	311	85815794	85816104	ChrX	84937170	84937170	1	LTR/Copia
ChrY	Y-TIP1898	1779	86259264	86261042	ChrX	85393989	85393989	1	LTR/Gypsy
ChrY	Y-TIP1901	523	86362522	86363044	ChrX	85456770	85456770	1	LTR/unknown
ChrY	Y-TIP1903	2575	86530856	86533430	ChrX	85605090	85605090	1	LTR/Gypsy
ChrY	Y-TIP1908	5844	86598723	86604566	ChrX	98867507	98867507	-1	LTR/Gypsy
ChrY	Y-TIP1909	1895	86617506	86619400	ChrX	98847645	98847645	-1	LTR/Copia
ChrY	Y-TIP1910	11399	86714146	86725544	ChrX	98756367	98756367	-1	LTR/Copia
ChrY	Y-TIP1911	3128	86829691	86832818	ChrX	98636530	98636530	-1	Unknown
ChrY	Y-TIP1913	9879	86951791	86961669	ChrX	98526455	98526455	-1	LTR/Copia
ChrY	Y-TIP1915	19328	87000481	87019808	ChrX	98487617	98487617	-1	LTR/unknown
ChrY	Y-TIP1916	5262	87029122	87034383	ChrX	98478079	98478079	-1	Unknown
ChrY	Y-TIP1918	5009	87044642	87049650	ChrX	98464267	98464267	-1	LTR/Copia
ChrY	Y-TIP1919	319	87205453	87205771	ChrX	98333418	98333418	-1	Unknown
ChrY	Y-TIP1921	1838	87229758	87231595	ChrX	98319545	98319545	-1	LTR/Copia
ChrY	Y-TIP1925	628	87443325	87443952	ChrX	78148696	78148696	-1	LTR/Copia
ChrY	Y-TIP1928	8210	87526798	87535007	ChrX	98052156	98052156	-1	LTR/Copia
ChrY	Y-TIP1930	376	87679050	87679425	ChrX	97938425	97938425	-1	Unknown
ChrY	Y-TIP1931	114	87700988	87701101	ChrX	97916800	97916800	-1	LINE/CRE
ChrY	Y-TIP1933	103	87732380	87732482	ChrX	97890552	97890552	-1	LTR/unknown
ChrY	Y-TIP1934	100	87735169	87735268	ChrX	97887738	97887738	-1	LTR/unknown
ChrY	Y-TIP1935	4259	87740235	87744493	ChrX	97882638	97882638	-1	LTR/unknown
ChrY	Y-TIP1939	199	87879346	87879544	ChrX	97748045	97748045	-1	LTR/Copia
ChrY	Y-TIP1941	354	88005046	88005399	ChrX	97676676	97676676	-1	LTR/unknown
ChrY	Y-TIP1943	505	88091594	88092098	ChrX	97575463	97575463	-1	LTR/Gypsy
ChrY	Y-TIP1945	21470	88142109	88163578	ChrX	97525391	97525391	-1	LTR/Copia
ChrY	Y-TIP1949	12474	88316892	88329365	ChrX	97354723	97354723	-1	LTR/Gypsy
ChrY	Y-TIP1950	1844	88338622	88340465	ChrX	97326546	97326546	-1	LTR/Copia
ChrY	Y-TIP1952	102	88358987	88359088	ChrX	97305590	97305590	-1	Unknown
ChrY	Y-TIP1955	326	88485013	88485338	ChrX	97190242	97190242	-1	LTR/Copia
ChrY	Y-TIP1960	261	88618819	88619079	ChrX	97054733	97054733	-1	Unknown
ChrY	Y-TIP1963	4170	88686533	88690702	ChrX	97009137	97009137	-1	LTR/Copia
ChrY	Y-TIP1966	10134	88817869	88828002	ChrX	96897968	96897968	-1	LTR/Copia
ChrY	Y-TIP1967	1467	88894452	88895918	ChrX	96768289	96768289	-1	Unknown
ChrY	Y-TIP1971	10535	89018646	89029180	ChrX	96673436	96673436	-1	LTR/Copia
ChrY	Y-TIP1975	1413	89124092	89125504	ChrX	96598372	96598372	-1	LTR/Copia
ChrY	Y-TIP1977	4993	89178256	89183248	ChrX	96563208	96563208	-1	LTR/unknown
ChrY	Y-TIP1979	130	89253390	89253519	ChrX	96547280	96547280	1	LTR/unknown
ChrY	Y-TIP1980	1766	89271572	89273337	ChrX	96527484	96527484	-1	LTR/Gypsy
ChrY	Y-TIP1982	7832	89295575	89303406	ChrX	96508640	96508640	-1	LTR/Copia
ChrY	Y-TIP1983	5787	89327400	89333186	ChrX	96473154	96473154	-1	LTR/Gypsy
ChrY	Y-TIP1997	3475	89697110	89700584	ChrX	95802949	95802949	1	LTR/unknown
ChrY	Y-TIP1999	96	89716193	89716288	ChrX	95830566	95830566	1	LTR/Copia
ChrY	Y-TIP2000	117	89720505	89720621	ChrX	95834749	95834749	1	LTR/Copia
ChrY	Y-TIP2003	1036	89798091	89799126	ChrX	95931379	95931379	1	Unknown
ChrY	Y-TIP2004	7439	89827151	89834589	ChrX	95959404	95959404	1	LTR/unknown
ChrY	Y-TIP2005	2776	89839411	89842186	ChrX	95964229	95964229	1	LTR/unknown
ChrY	Y-TIP2006	1601	89926864	89928464	ChrX	96036678	96036678	1	LTR/Copia
ChrY	Y-TIP2007	122	90166781	90166902	ChrX	96212166	96212166	1	LTR/unknown
ChrY	Y-TIP2010	318	90185526	90185843	ChrX	96231445	96231445	1	Unknown
ChrY	Y-TIP2011	2526	90222330	90224855	ChrX	96310743	96310743	1	LTR/unknown
ChrY	Y-TIP2012	1873	90225919	90227791	ChrX	96315225	96315225	1	Unknown
ChrY	Y-TIP2013	244	90253190	90253433	ChrX	96342517	96342517	1	LTR/Gypsy
ChrY	Y-TIP2014	9970	90267074	90277043	ChrX	95608058	95608058	-1	LTR/Copia
ChrY	Y-TIP2018	326	90383166	90383491	ChrX	95551425	95551425	-1	LTR/Copia
ChrY	Y-TIP2019	75	90402788	90402862	ChrX	95516820	95516820	-1	Unknown
ChrY	Y-TIP2022	2917	90425048	90427964	ChrX	95484699	95484699	-1	LTR/Copia
ChrY	Y-TIP2023	6280	90440439	90446718	ChrX	95467489	95467489	-1	LTR/unknown
ChrY	Y-TIP2024	20980	90485536	90506515	ChrX	95427572	95427572	-1	LTR/Gypsy
ChrY	Y-TIP2026	173	90578561	90578733	ChrX	95343386	95343386	-1	LTR/Copia
ChrY	Y-TIP2031	31473	90655084	90686556	ChrX	95280266	95280266	-1	LTR/Gypsy
ChrY	Y-TIP2036	572	90837890	90838461	ChrX	95122321	95122321	-1	LTR/Copia
ChrY	Y-TIP2040	3034	91038327	91041360	ChrX	94937347	94937347	-1	LTR/Gypsy
ChrY	Y-TIP2041	550	91059860	91060409	ChrX	94914578	94914578	-1	LTR/Gypsy
ChrY	Y-TIP2044	593	91179081	91179673	ChrX	94813419	94813419	-1	LTR/unknown
ChrY	Y-TIP2048	4207	91359738	91363944	ChrX	94672948	94672948	-1	LTR/unknown
ChrY	Y-TIP2049	1755	91388679	91390433	ChrX	94643960	94643960	-1	LTR/Gypsy
ChrY	Y-TIP2050	28549	91518517	91547065	ChrX	94534720	94534720	-1	LTR/Copia
ChrY	Y-TIP2051	10239	91608353	91618591	ChrX	94505657	94505657	-1	LTR/unknown
ChrY	Y-TIP2053	571	91660305	91660875	ChrX	94473480	94473480	-1	LTR/Copia
ChrY	Y-TIP2058	537	91825975	91826511	ChrX	94366940	94366940	-1	LTR/unknown
ChrY	Y-TIP2059	217	91911597	91911813	ChrX	94292303	94292303	-1	LTR/Gypsy
ChrY	Y-TIP2061	7057	92132249	92139305	ChrX	94076753	94076753	-1	DNA/CMC-EnSpm
ChrY	Y-TIP2063	1734	92216150	92217883	ChrX	93989809	93989809	-1	LTR/unknown
ChrY	Y-TIP2064	271	92238306	92238576	ChrX	93953123	93953123	-1	LTR/Copia
ChrY	Y-TIP2066	2041	92281810	92283850	ChrX	93909337	93909337	-1	LINE/CRE
ChrY	Y-TIP2067	10172	92338803	92348974	ChrX	93853944	93853944	-1	LTR/Copia
ChrY	Y-TIP2069	10731	92361492	92372222	ChrX	93840872	93840872	-1	LTR/Gypsy
ChrY	Y-TIP2070	2591	92378025	92380615	ChrX	93824544	93824544	-1	LTR/Gypsy
ChrY	Y-TIP2072	1039	92428194	92429232	ChrX	93794503	93794503	-1	LTR/Copia
ChrY	Y-TIP2074	7929	92452197	92460125	ChrX	93587033	93587033	-1	LTR/Copia
ChrY	Y-TIP2075	160	92495525	92495684	ChrX	93531105	93531105	-1	Unknown
ChrY	Y-TIP2076	1900	92624210	92626109	ChrX	93400509	93400509	-1	LTR/Copia
ChrY	Y-TIP2081	7102	92893402	92900503	ChrX	93162087	93162087	-1	LTR/Copia
ChrY	Y-TIP2085	3358	93228694	93232051	ChrX	92829034	92829034	-1	Unknown
ChrY	Y-TIP2089	12350	93410577	93422926	ChrX	92706615	92706615	-1	LTR/unknown
ChrY	Y-TIP2092	838	93479129	93479966	ChrX	92668923	92668923	-1	LTR/Copia
ChrY	Y-TIP2094	4098	93641215	93645312	ChrX	92495512	92495512	-1	LTR/Copia
ChrY	Y-TIP2097	2007	93760904	93762910	ChrX	92394410	92394410	-1	LTR/Copia
ChrY	Y-TIP2098	7313	93796631	93803943	ChrX	92362053	92362053	-1	LTR/Copia
ChrY	Y-TIP2100	549	93876370	93876918	ChrX	92276203	92276203	-1	LTR/Copia
ChrY	Y-TIP2107	145	93937943	93938087	ChrX	92219857	92219857	-1	LTR/Copia
ChrY	Y-TIP2110	192	94087420	94087611	ChrX	92048522	92048522	-1	LTR/Gypsy
ChrY	Y-TIP2111	2920	94171806	94174725	ChrX	91947635	91947635	-1	LTR/Gypsy
ChrY	Y-TIP2112	10304	94193274	94203577	ChrX	91906926	91906926	-1	LTR/Copia
ChrY	Y-TIP2114	430	94232015	94232444	ChrX	91878258	91878258	-1	Unknown
ChrY	Y-TIP2115	10114	94234582	94244695	ChrX	91876143	91876143	-1	LTR/Copia
ChrY	Y-TIP2116	9960	94276455	94286414	ChrX	91843986	91843986	-1	LTR/Copia
ChrY	Y-TIP2117	20032	94352149	94372180	ChrX	91753089	91753089	-1	LTR/unknown
ChrY	Y-TIP2122	11214	94621694	94632907	ChrX	91493636	91493636	-1	LTR/Copia
ChrY	Y-TIP2131	263	94728802	94729064	ChrX	91396490	91396490	-1	LINE/CRE
ChrY	Y-TIP2132	6831	94807572	94814402	ChrX	91315140	91315140	-1	Unknown
ChrY	Y-TIP2133	41289	94833128	94874416	ChrX	91291407	91291407	-1	LTR/Copia
ChrY	Y-TIP2143	514	95281327	95281840	ChrX	90837560	90837560	-1	LTR/Copia
ChrY	Y-TIP2144	10222	95356101	95366322	ChrX	90768289	90768289	-1	LTR/Copia
ChrY	Y-TIP2151	4958	95563291	95568248	ChrX	90588754	90588754	-1	LTR/Copia
ChrY	Y-TIP2155	2178	95646648	95648825	ChrX	90514227	90514227	-1	Satellite
ChrY	Y-TIP2157	10036	95724135	95734170	ChrX	90448492	90448492	-1	LTR/Copia
ChrY	Y-TIP2159	483	95769540	95770022	ChrX	90430003	90430003	-1	LTR/Copia
ChrY	Y-TIP2160	2834	95797403	95800236	ChrX	90400987	90400987	-1	LTR/Copia
ChrY	Y-TIP2171	10245	105972687	105982931	ChrX	90179031	90179031	-1	LTR/Copia
ChrY	Y-TIP2173	12109	106037917	106050025	ChrX	89929638	89929638	-1	LTR/Copia
ChrY	Y-TIP2174	1811	106053009	106054819	ChrX	89926649	89926649	-1	Unknown
ChrY	Y-TIP2176	10171	106110489	106120659	ChrX	89892569	89892569	-1	LTR/Copia
ChrY	Y-TIP2177	343	106128148	106128490	ChrX	89869421	89869421	-1	LTR/Gypsy
ChrY	Y-TIP2181	228	106363709	106363936	ChrX	89690464	89690464	-1	Unknown
ChrY	Y-TIP2183	10227	106461645	106471871	ChrX	89590600	89590600	-1	LTR/Copia
ChrY	Y-TIP2184	10272	106498373	106508644	ChrX	89560793	89560793	-1	LTR/Copia
ChrY	Y-TIP2185	20653	106553229	106573881	ChrX	89523993	89523993	-1	LTR/unknown
ChrY	Y-TIP2188	1833	106615322	106617154	ChrX	89502986	89502986	-1	LTR/Copia
ChrY	Y-TIP2190	1090	106671227	106672316	ChrX	89437713	89437713	-1	LTR/unknown
ChrY	Y-TIP2191	9945	106723781	106733725	ChrX	89403102	89403102	-1	LTR/Copia
ChrY	Y-TIP2194	2608	106830070	106832677	ChrX	89304144	89304144	-1	Unknown
ChrY	Y-TIP2196	7507	106889866	106897372	ChrX	89239867	89239867	-1	LTR/Copia
ChrY	Y-TIP2197	1723	106899725	106901447	ChrX	89233254	89233254	-1	LTR/Gypsy
ChrY	Y-TIP2198	22975	107006232	107029206	ChrX	89138016	89138016	-1	LTR/unknown
ChrY	Y-TIP2200	10192	107197184	107207375	ChrX	88995161	88995161	-1	LTR/unknown
ChrY	Y-TIP2204	363	107293882	107294244	ChrX	88908106	88908106	-1	LTR/Copia
ChrY	Y-TIP2205	252	107297450	107297701	ChrX	88890975	88890975	-1	Unknown
ChrY	Y-TIP2207	309	107371266	107371574	ChrX	88830528	88830528	-1	Unknown
ChrY	Y-TIP2209	408	107449286	107449693	ChrX	88797272	88797272	-1	LTR/Copia
ChrY	Y-TIP2212	10209	107755659	107765867	ChrX	88523834	88523834	-1	LTR/unknown
ChrY	Y-TIP2213	3657	107768243	107771899	ChrX	88521397	88521397	-1	Unknown
ChrY	Y-TIP2214	320	107772125	107772444	ChrX	88521168	88521168	-1	Unknown
ChrY	Y-TIP2219	390	107961428	107961817	ChrX	88371055	88371055	-1	Unknown
ChrY	Y-TIP2222	10349	108145295	108155643	ChrX	88111223	88111223	-1	LTR/Gypsy
ChrY	Y-TIP2228	15785	108341997	108357781	ChrX	87918888	87918888	-1	LTR/Gypsy
ChrY	Y-TIP2229	5135	108405584	108410718	ChrX	87868955	87868955	-1	LTR/unknown
ChrY	Y-TIP2236	947	108697469	108698415	ChrX	87581326	87581326	-1	LTR/Copia
ChrY	Y-TIP2239	1428	108741608	108743035	ChrX	87543407	87543407	-1	LTR/Gypsy
ChrY	Y-TIP2240	10425	108754909	108765333	ChrX	87531511	87531511	-1	LTR/Copia
ChrY	Y-TIP2247	12316	108980945	108993260	ChrX	87376541	87376541	-1	LTR/Copia
ChrY	Y-TIP2248	8338	109049661	109057998	ChrX	87286247	87286247	-1	LTR/Copia
ChrY	Y-TIP2250	265	109148019	109148283	ChrX	87195578	87195578	-1	LTR/Copia
ChrY	Y-TIP2251	1661	109152036	109153696	ChrX	87191824	87191824	-1	LTR/Copia
ChrY	Y-TIP2252	3191	109157660	109160850	ChrX	87186166	87186166	-1	LTR/Copia
ChrY	Y-TIP2258	8602	109309566	109318167	ChrX	87037844	87037844	-1	Unknown
ChrY	Y-TIP2259	786	109335069	109335854	ChrX	87020695	87020695	-1	Unknown
ChrY	Y-TIP2261	204	109366379	109366582	ChrX	86990396	86990396	-1	LTR/Copia
ChrY	Y-TIP2266	354	109434107	109434460	ChrX	86932295	86932295	-1	LTR/Copia
ChrY	Y-TIP2268	12316	109528012	109540327	ChrX	86836689	86836689	-1	LTR/unknown
ChrY	Y-TIP2275	3886	109833003	109836888	ChrX	86552829	86552829	-1	LTR/Gypsy
ChrY	Y-TIP2276	10094	109928325	109938418	ChrX	86496198	86496198	-1	LTR/Copia
ChrY	Y-TIP2277	10183	109949881	109960063	ChrX	86467063	86467063	-1	LTR/Copia
ChrY	Y-TIP2278	23086	109995308	110018393	ChrX	86429462	86429462	-1	LTR/Copia
ChrY	Y-TIP2282	14798	110161126	110175923	ChrX	86282372	86282372	-1	LTR/Gypsy
ChrY	Y-TIP2284	29913	110248179	110278091	ChrX	86188092	86188092	-1	LTR/Copia
ChrY	Y-TIP2286	117	110339245	110339361	ChrX	86116136	86116136	-1	LTR/unknown
ChrY	Y-TIP2289	4680	110629109	110633788	ChrX	98949905	98949905	1	LTR/Copia
ChrY	Y-TIP2290	885	110772429	110773313	ChrX	99113247	99113247	1	Unknown
ChrY	Y-TIP2291	675	110852796	110853470	ChrX	99204907	99204907	1	LINE/CRE
ChrY	Y-TIP2293	364	110874210	110874573	ChrX	99215387	99215387	1	LTR/Copia
ChrY	Y-TIP2295	492	110957484	110957975	ChrX	99305265	99305265	1	LTR/Copia
ChrY	Y-TIP2299	1687	111077136	111078822	ChrX	99439993	99439993	1	LTR/unknown
ChrY	Y-TIP2300	11251	111110577	111121827	ChrX	99475779	99475779	1	DNA/CMC-EnSpm
ChrY	Y-TIP2303	4149	111282634	111286782	ChrX	99652102	99652102	1	Unknown
ChrY	Y-TIP2306	10175	111413730	111423904	ChrX	99795494	99795494	1	LTR/Copia
ChrY	Y-TIP2307	637	111434111	111434747	ChrX	99805749	99805749	1	Unknown
ChrY	Y-TIP2311	5262	111581727	111586988	ChrX	99955052	99955052	1	Unknown
ChrY	Y-TIP2312	1431	111594483	111595913	ChrX	99969010	99969010	1	LTR/unknown
ChrY	Y-TIP2315	10254	111667734	111677987	ChrX	100044072	100044072	1	LTR/unknown
ChrY	Y-TIP2316	229	111708751	111708979	ChrX	100075903	100075903	1	LTR/Copia
ChrY	Y-TIP2317	1916	111911964	111913879	ChrX	100271723	100271723	1	Unknown
ChrY	Y-TIP2318	264	111978950	111979213	ChrX	100338052	100338052	1	LTR/Copia
ChrY	Y-TIP2323	21348	112346930	112368277	ChrX	100667172	100667172	1	LTR/Gypsy
ChrY	Y-TIP2329	892	112552537	112553428	ChrX	100864721	100864721	1	LTR/Copia
ChrY	Y-TIP2332	10430	112753127	112763556	ChrX	101061055	101061055	1	LTR/Copia
ChrY	Y-TIP2335	903	112977477	112978379	ChrX	101214562	101214562	1	LTR/unknown
ChrY	Y-TIP2338	535	113289012	113289546	ChrX	101523259	101523259	1	LTR/Gypsy
ChrY	Y-TIP2342	162	113370726	113370887	ChrX	101604519	101604519	1	LTR/unknown
ChrY	Y-TIP2344	354	113566092	113566445	ChrX	101852904	101852904	1	LTR/Copia
ChrY	Y-TIP2352	1271	113979841	113981111	ChrX	102271165	102271165	1	LTR/Copia
ChrY	Y-TIP2353	13980	113996398	114010377	ChrX	102286442	102286442	1	LTR/Copia
ChrY	Y-TIP2358	10128	114095738	114105865	ChrX	102409278	102409278	1	LTR/Copia
ChrY	Y-TIP2361	763	114297802	114298564	ChrX	102599717	102599717	1	LTR/Copia
ChrY	Y-TIP2362	1812	114378061	114379872	ChrX	102692596	102692596	1	Unknown
ChrY	Y-TIP2363	14144	114390562	114404705	ChrX	102705106	102705106	1	LTR/unknown
ChrY	Y-TIP2364	7806	114451861	114459666	ChrX	102758618	102758618	1	LTR/Copia
ChrY	Y-TIP2368	3106	114661117	114664222	ChrX	102963461	102963461	1	Unknown
ChrY	Y-TIP2372	8732	114806800	114815531	ChrX	103105467	103105467	1	LTR/Copia
ChrY	Y-TIP2374	184	114937894	114938077	ChrX	103230652	103230652	1	LTR/unknown
ChrY	Y-TIP2375	5947	114945142	114951088	ChrX	103237882	103237882	1	Unknown
ChrY	Y-TIP2378	278	115090930	115091207	ChrX	103387002	103387002	1	Unknown
ChrY	Y-TIP2379	10026	115106062	115116087	ChrX	103401815	103401815	1	LTR/Gypsy
ChrY	Y-TIP2380	3955	115122193	115126147	ChrX	103419343	103419343	1	LTR/Copia
ChrY	Y-TIP2383	428	115224027	115224454	ChrX	103526531	103526531	1	LTR/Copia
ChrY	Y-TIP2386	3977	115325801	115329777	ChrX	103626934	103626934	1	LINE/CRE
ChrY	Y-TIP2393	82	115607326	115607407	ChrX	103928282	103928282	1	LTR/Copia
ChrY	Y-TIP2394	182	115732145	115732326	ChrX	104084842	104084842	1	LTR/Copia
ChrY	Y-TIP2395	134	115733689	115733822	ChrX	104086377	104086377	1	LTR/Copia
ChrY	Y-TIP2406	261	116285219	116285479	ChrX	104682887	104682887	1	LTR/Copia
ChrY	Y-TIP2413	1295	116740958	116742252	ChrX	105165388	105165388	1	Unknown
ChrY	Y-TIP2417	15540	117004850	117020389	ChrX	105465127	105465127	1	LTR/Copia
ChrY	Y-TIP2418	495	117021646	117022140	ChrX	105481395	105481395	1	LTR/Copia
ChrY	Y-TIP2420	7242	117079944	117087185	ChrX	105552141	105552141	1	LTR/Copia
ChrY	Y-TIP2421	8739	117095061	117103799	ChrX	105560659	105560659	1	LTR/Gypsy
ChrY	Y-TIP2423	268	117162684	117162951	ChrX	105629567	105629567	1	LTR/Gypsy
ChrY	Y-TIP2426	6430	117235230	117241659	ChrX	105701908	105701908	1	LTR/Copia
ChrY	Y-TIP2429	6062	117284319	117290380	ChrX	105754701	105754701	1	LTR/Copia
ChrY	Y-TIP2430	1467	117347896	117349362	ChrX	105822558	105822558	1	LTR/unknown
ChrY	Y-TIP2433	33399	117556614	117590012	ChrX	106028951	106028951	1	LTR/unknown
ChrY	Y-TIP2435	2734	117688889	117691622	ChrX	106152071	106152071	1	Unknown
ChrY	Y-TIP2436	1039	117732384	117733422	ChrX	106195681	106195681	1	Unknown
ChrY	Y-TIP2437	10201	117758007	117768207	ChrX	106209973	106209973	1	LTR/unknown
ChrY	Y-TIP2438	11540	117774267	117785806	ChrX	106216441	106216441	1	LTR/Gypsy
ChrY	Y-TIP2439	10081	117804596	117814676	ChrX	106237305	106237305	1	LTR/Copia
ChrY	Y-TIP2444	189	117995483	117995671	ChrX	106455439	106455439	1	LTR/unknown
ChrY	Y-TIP2446	1601	118067854	118069454	ChrX	106530952	106530952	1	LTR/Copia
ChrY	Y-TIP2447	836	118079080	118079915	ChrX	106540580	106540580	1	LTR/Gypsy
ChrY	Y-TIP2448	2636	118088209	118090844	ChrX	106552013	106552013	1	Unknown
ChrY	Y-TIP2450	1426	118143511	118144936	ChrX	106618747	106618747	1	LTR/Copia
ChrY	Y-TIP2451	10499	118153884	118164382	ChrX	106628826	106628826	1	LTR/Copia
ChrY	Y-TIP2453	1730	118177311	118179040	ChrX	106652207	106652207	1	Unknown
ChrY	Y-TIP2456	121	118238089	118238209	ChrX	106714416	106714416	1	LTR/Copia
ChrY	Y-TIP2457	10079	118249253	118259331	ChrX	106725609	106725609	1	LTR/Copia
ChrY	Y-TIP2460	10380	118313967	118324346	ChrX	106795023	106795023	1	LTR/Copia
ChrY	Y-TIP2466	9307	118541628	118550934	ChrX	107043246	107043246	1	LTR/Copia
ChrY	Y-TIP2470	100	118742831	118742930	ChrX	107239669	107239669	1	LTR/Copia
ChrY	Y-TIP2471	1328	118760066	118761393	ChrX	107256902	107256902	1	LTR/Copia
ChrY	Y-TIP2472	193	118767508	118767700	ChrX	107264458	107264458	1	LTR/Copia
ChrY	Y-TIP2476	4558	118856223	118860780	ChrX	107366937	107366937	1	LTR/unknown
ChrY	Y-TIP2478	438	118942087	118942524	ChrX	107435315	107435315	1	Unknown
ChrY	Y-TIP2480	283	119021811	119022093	ChrX	107514291	107514291	1	LTR/Copia
ChrY	Y-TIP2481	2594	119026824	119029417	ChrX	107523179	107523179	1	LTR/Copia
ChrY	Y-TIP2484	21942	119215115	119237056	ChrX	107719928	107719928	1	LTR/Copia
ChrY	Y-TIP2487	9479	119477097	119486575	ChrX	107978553	107978553	1	LTR/Copia
ChrY	Y-TIP2489	6462	119494903	119501364	ChrX	107996732	107996732	1	LTR/Copia
ChrY	Y-TIP2490	463	119510440	119510902	ChrX	108012114	108012114	1	LTR/unknown
ChrY	Y-TIP2491	200	119518650	119518849	ChrX	108021949	108021949	1	LTR/Gypsy
ChrY	Y-TIP2492	12225	119519216	119531440	ChrX	108022527	108022527	1	LTR/Gypsy
ChrY	Y-TIP2496	5872	119751655	119757526	ChrX	108241802	108241802	1	LTR/Copia
ChrY	Y-TIP2498	10224	119832396	119842619	ChrX	108319338	108319338	1	LTR/Copia
ChrY	Y-TIP2500	1576	119856291	119857866	ChrX	108333443	108333443	1	LTR/Copia
ChrY	Y-TIP2502	638	119862655	119863292	ChrX	108338685	108338685	1	LTR/Gypsy
ChrY	Y-TIP2503	346	119958346	119958691	ChrX	108420147	108420147	1	LTR/unknown
ChrY	Y-TIP2505	8302	119963788	119972089	ChrX	108433611	108433611	1	LTR/Copia
ChrY	Y-TIP2506	5230	119974852	119980081	ChrX	108437097	108437097	1	LTR/Copia
ChrY	Y-TIP2507	12793	120062269	120075061	ChrX	108533399	108533399	1	LTR/unknown
ChrY	Y-TIP2510	1044	120400559	120401602	ChrX	108865835	108865835	1	LTR/Gypsy
ChrY	Y-TIP2511	3532	120427355	120430886	ChrX	108892600	108892600	1	LTR/Copia
ChrY	Y-TIP2513	331	120511644	120511974	ChrX	108988943	108988943	1	Unknown
ChrY	Y-TIP2515	2399	120672695	120675093	ChrX	109176054	109176054	1	LTR/Copia
ChrY	Y-TIP2523	1442	120888489	120889930	ChrX	109405954	109405954	1	LTR/unknown
ChrY	Y-TIP2525	13677	120910021	120923697	ChrX	109426067	109426067	1	LTR/Copia
ChrY	Y-TIP2526	6064	120929528	120935591	ChrX	109445907	109445907	1	DNA/CMC-EnSpm
ChrY	Y-TIP2530	9861	121056882	121066742	ChrX	109581645	109581645	1	LTR/Copia
ChrY	Y-TIP2533	2077	121196201	121198277	ChrX	109712330	109712330	1	LTR/Gypsy
ChrY	Y-TIP2534	3839	121202192	121206030	ChrX	109718687	109718687	1	LTR/Gypsy
ChrY	Y-TIP2536	4623	121226077	121230699	ChrX	109776939	109776939	1	Unknown
ChrY	Y-TIP2541	436	121436613	121437048	ChrX	110002506	110002506	1	LTR/Copia
ChrY	Y-TIP2545	3612	121548034	121551645	ChrX	110117697	110117697	1	LTR/Copia
ChrY	Y-TIP2548	127	121618815	121618941	ChrX	110198797	110198797	1	Unknown
ChrY	Y-TIP2549	650	121642509	121643158	ChrX	110212052	110212052	1	Unknown
ChrY	Y-TIP2551	244	121715852	121716095	ChrX	110265447	110265447	1	LTR/Copia
ChrY	Y-TIP2556	22108	121898710	121920817	ChrX	110449475	110449475	1	LTR/Gypsy
ChrY	Y-TIP2557	116	121937440	121937555	ChrX	110487783	110487783	1	LTR/Copia
ChrY	Y-TIP2567	793	122299769	122300561	ChrX	110863096	110863096	1	LTR/Copia
ChrY	Y-TIP2574	197	122630131	122630327	ChrX	111200412	111200412	1	LTR/Copia
ChrY	Y-TIP2575	18441	122635853	122654293	ChrX	111206139	111206139	1	LTR/unknown
ChrY	Y-TIP2577	372	122815150	122815521	ChrX	111460687	111460687	1	Unknown
ChrY	Y-TIP2578	423	122840787	122841209	ChrX	111485933	111485933	1	LTR/Gypsy
ChrY	Y-TIP2579	12703	122859976	122872678	ChrX	111505703	111505703	1	LTR/unknown
ChrY	Y-TIP2583	10377	123002009	123012385	ChrX	111629694	111629694	1	LTR/Copia
ChrY	Y-TIP2586	119	123158653	123158771	ChrX	111785477	111785477	1	LTR/Copia
ChrY	Y-TIP2589	1773	123265707	123267479	ChrX	111885586	111885586	1	Unknown
ChrY	Y-TIP2590	693	123377821	123378513	ChrX	112020567	112020567	1	LTR/unknown
ChrY	Y-TIP2592	3593	123491830	123495422	ChrX	112121498	112121498	1	LTR/Gypsy
ChrY	Y-TIP2593	8728	123531981	123540708	ChrX	112162525	112162525	1	Unknown
ChrY	Y-TIP2598	2512	123811360	123813871	ChrX	112455801	112455801	1	LTR/Copia
ChrY	Y-TIP2600	5367	123893881	123899247	ChrX	112539291	112539291	1	LTR/Copia
ChrY	Y-TIP2602	191	123915810	123916000	ChrX	112561305	112561305	1	LTR/Gypsy
ChrY	Y-TIP2604	7886	124118645	124126530	ChrX	112755506	112755506	1	LTR/Gypsy
ChrY	Y-TIP2608	10219	124164155	124174373	ChrX	112801871	112801871	1	LTR/unknown
ChrY	Y-TIP2612	7720	124439685	124447404	ChrX	113091184	113091184	1	DNA/CMC-EnSpm
ChrY	Y-TIP2614	93	124590778	124590870	ChrX	113243124	113243124	1	LTR/Copia
ChrY	Y-TIP2618	112	124878209	124878320	ChrX	113551723	113551723	1	LTR/Copia
ChrY	Y-TIP2620	158	124912693	124912850	ChrX	113587393	113587393	1	LTR/unknown
ChrY	Y-TIP2621	2255	124913933	124916187	ChrX	113588629	113588629	1	LTR/unknown
ChrY	Y-TIP2629	121	125237565	125237685	ChrX	119325613	119325613	-1	Satellite
ChrY	Y-TIP2630	10175	125264823	125274997	ChrX	119298324	119298324	-1	LTR/Copia
ChrY	Y-TIP2633	10296	125313555	125323850	ChrX	119259137	119259137	-1	LTR/Copia
ChrY	Y-TIP2639	10196	125582747	125592942	ChrX	118983550	118983550	-1	LTR/Copia
ChrY	Y-TIP2641	7289	125793651	125800939	ChrX	118783797	118783797	-1	LTR/Copia
ChrY	Y-TIP2644	214	125872684	125872897	ChrX	118702876	118702876	-1	LTR/Gypsy
ChrY	Y-TIP2646	161	126007980	126008140	ChrX	118554998	118554998	-1	LTR/Copia
ChrY	Y-TIP2649	238	126064274	126064511	ChrX	118497764	118497764	-1	LTR/Gypsy
ChrY	Y-TIP2653	10362	126220266	126230627	ChrX	118320874	118320874	-1	LTR/Copia
ChrY	Y-TIP2654	10280	126352177	126362456	ChrX	118243397	118243397	-1	LTR/Copia
ChrY	Y-TIP2657	133	126473294	126473426	ChrX	118130277	118130277	-1	LTR/Copia
ChrY	Y-TIP2658	1966	126486308	126488273	ChrX	118117197	118117197	-1	LTR/Copia
ChrY	Y-TIP2663	92	126607374	126607465	ChrX	117994897	117994897	-1	LTR/Copia
ChrY	Y-TIP2666	1847	126665151	126666997	ChrX	117934897	117934897	-1	LTR/Copia
ChrY	Y-TIP2667	682	126677953	126678634	ChrX	117922190	117922190	-1	LTR/Gypsy
ChrY	Y-TIP2673	2359	127188905	127191263	ChrX	117400632	117400632	-1	LTR/Gypsy
ChrY	Y-TIP2675	13472	127259245	127272716	ChrX	117330252	117330252	-1	LTR/unknown
ChrY	Y-TIP2679	1535	127446570	127448104	ChrX	117130790	117130790	-1	LTR/Gypsy
ChrY	Y-TIP2680	378	127456575	127456952	ChrX	117121026	117121026	-1	LTR/Gypsy
ChrY	Y-TIP2684	1764	127728527	127730290	ChrX	116845456	116845456	-1	Satellite
ChrY	Y-TIP2688	136	127884467	127884602	ChrX	116685966	116685966	-1	LTR/Copia
ChrY	Y-TIP2689	2454	127890556	127893009	ChrX	116679898	116679898	-1	LTR/Gypsy
ChrY	Y-TIP2690	12372	127900562	127912933	ChrX	116669064	116669064	-1	LTR/unknown
ChrY	Y-TIP2692	4281	127993205	127997485	ChrX	116574944	116574944	-1	LTR/Gypsy
ChrY	Y-TIP2694	2902	128034237	128037138	ChrX	116532964	116532964	-1	LTR/Copia
ChrY	Y-TIP2697	10191	128143242	128153432	ChrX	116422981	116422981	-1	LTR/Copia
ChrY	Y-TIP2700	2979	128334364	128337342	ChrX	116240811	116240811	-1	LTR/Copia
ChrY	Y-TIP2701	14795	128408022	128422816	ChrX	116166874	116166874	-1	LTR/unknown
ChrY	Y-TIP2709	10255	128523579	128533833	ChrX	116054400	116054400	-1	LTR/Copia
ChrY	Y-TIP2710	1811	128610251	128612061	ChrX	115967014	115967014	-1	LTR/Copia
ChrY	Y-TIP2716	13867	128785516	128799382	ChrX	115775731	115775731	-1	LTR/Gypsy
ChrY	Y-TIP2718	10315	128819047	128829361	ChrX	115740559	115740559	-1	LTR/Copia
ChrY	Y-TIP2721	7378	128921924	128929301	ChrX	115645083	115645083	-1	LTR/unknown
ChrY	Y-TIP2722	1569	128980209	128981777	ChrX	115586727	115586727	-1	LTR/Copia
ChrY	Y-TIP2726	13322	129054088	129067409	ChrX	115502940	115502940	-1	LTR/Copia
ChrY	Y-TIP2727	2444	129111488	129113931	ChrX	115457703	115457703	-1	Unknown
ChrY	Y-TIP2729	625	129165273	129165897	ChrX	115406031	115406031	-1	LTR/Gypsy
ChrY	Y-TIP2734	1237	129309488	129310724	ChrX	115258414	115258414	-1	Unknown
ChrY	Y-TIP2736	9267	129336954	129346220	ChrX	115215163	115215163	-1	LTR/Gypsy
ChrY	Y-TIP2737	23534	129380567	129404100	ChrX	115167729	115167729	-1	LTR/Gypsy
ChrY	Y-TIP2741	7552	129539594	129547145	ChrX	115003253	115003253	-1	Unknown
ChrY	Y-TIP2746	39352	129830105	129869456	ChrX	114665934	114665934	-1	LTR/Gypsy
ChrY	Y-TIP2751	825	129983832	129984656	ChrX	114496968	114496968	-1	LTR/Copia
ChrY	Y-TIP2753	369	130081802	130082170	ChrX	114399528	114399528	-1	LTR/unknown
ChrY	Y-TIP2754	354	130146940	130147293	ChrX	114331715	114331715	-1	Unknown
ChrY	Y-TIP2758	673	130196655	130197327	ChrX	114287075	114287075	-1	LTR/Copia
ChrY	Y-TIP2759	2508	130204894	130207401	ChrX	114279511	114279511	-1	LTR/unknown
ChrY	Y-TIP2760	4664	130216762	130221425	ChrX	114263597	114263597	-1	LTR/unknown
ChrY	Y-TIP2761	10204	130222841	130233044	ChrX	114257585	114257585	-1	LTR/Copia
ChrY	Y-TIP2763	1442	130322121	130323562	ChrX	114162259	114162259	-1	LTR/unknown
ChrY	Y-TIP2766	165	130421585	130421749	ChrX	114069349	114069349	-1	LTR/Copia
ChrY	Y-TIP2768	195	130433788	130433982	ChrX	114057058	114057058	-1	LTR/Copia
ChrY	Y-TIP2770	2332	130499217	130501548	ChrX	119412092	119412092	1	LINE/RTE-BovB
ChrY	Y-TIP2771	10253	130541003	130551255	ChrX	119455215	119455215	1	LTR/Gypsy
ChrY	Y-TIP2774	20862	130685551	130706412	ChrX	119605040	119605040	1	LTR/Copia
ChrY	Y-TIP2776	10211	130804869	130815079	ChrX	119725136	119725136	1	LTR/Copia
ChrY	Y-TIP2777	391	130883956	130884346	ChrX	119796236	119796236	1	LTR/unknown
ChrY	Y-TIP2779	1142	130972673	130973814	ChrX	119884943	119884943	1	Unknown
ChrY	Y-TIP2782	10224	131076568	131086791	ChrX	119989614	119989614	1	LTR/Copia
ChrY	Y-TIP2783	1334	131105914	131107247	ChrX	120008749	120008749	1	LTR/Copia
ChrY	Y-TIP2784	105	131152413	131152517	ChrX	120055336	120055336	1	LTR/Copia
ChrY	Y-TIP2786	7440	131211573	131219012	ChrX	120114513	120114513	1	LTR/Copia
ChrY	Y-TIP2787	324	131242858	131243181	ChrX	120145741	120145741	1	LTR/Copia
ChrY	Y-TIP2791	18434	131299467	131317900	ChrX	120203336	120203336	1	LTR/Copia
ChrY	Y-TIP2792	157	131325628	131325784	ChrX	120229656	120229656	1	LTR/Copia
ChrY	Y-TIP2800	5956	131589592	131595547	ChrX	120494969	120494969	1	LTR/unknown
ChrY	Y-TIP2804	18610	132015104	132033713	ChrX	120916420	120916420	1	LTR/Copia
ChrY	Y-TIP2805	3325	132044848	132048172	ChrX	120945950	120945950	1	LTR/Copia
ChrY	Y-TIP2806	10939	132055921	132066859	ChrX	120957430	120957430	1	LTR/Gypsy
ChrY	Y-TIP2807	349	132078262	132078610	ChrX	120981129	120981129	1	Unknown
ChrY	Y-TIP2809	740	132145174	132145913	ChrX	121048625	121048625	1	Unknown
ChrY	Y-TIP2812	9661	132341388	132351048	ChrX	121247212	121247212	1	LTR/Copia
ChrY	Y-TIP2819	14729	132483053	132497781	ChrX	121380289	121380289	1	LTR/Copia
ChrY	Y-TIP2820	7368	132547956	132555323	ChrX	121445434	121445434	1	LINE/L1
ChrY	Y-TIP2821	122	132576875	132576996	ChrX	121475214	121475214	1	LTR/Copia
ChrY	Y-TIP2822	622	132579402	132580023	ChrX	121477705	121477705	1	LTR/Copia
ChrY	Y-TIP2823	480	132586414	132586893	ChrX	121484360	121484360	1	LTR/Copia
ChrY	Y-TIP2824	7270	132588510	132595779	ChrX	121486390	121486390	1	LTR/Copia
ChrY	Y-TIP2832	1038	132985913	132986950	ChrX	121865526	121865526	1	LTR/Copia
ChrY	Y-TIP2833	310	132994374	132994683	ChrX	121873910	121873910	1	LTR/Gypsy
ChrY	Y-TIP2835	1777	133041114	133042890	ChrX	121921222	121921222	1	Unknown
ChrY	Y-TIP2836	338	133054054	133054391	ChrX	121934075	121934075	1	LTR/Copia
ChrY	Y-TIP2841	8219	133403006	133411224	ChrX	122295954	122295954	1	LTR/Copia
ChrY	Y-TIP2843	7944	133507442	133515385	ChrX	122371336	122371336	1	LTR/Copia
ChrY	Y-TIP2844	1720	133523055	133524774	ChrX	122387336	122387336	1	LTR/Copia
ChrY	Y-TIP2848	4881	133756378	133761258	ChrX	122645160	122645160	1	LINE/RTE-BovB
ChrY	Y-TIP2850	111	133773963	133774073	ChrX	122663517	122663517	1	LTR/Copia
ChrY	Y-TIP2851	12464	133856600	133869063	ChrX	122746453	122746453	1	LTR/unknown
ChrY	Y-TIP2852	6991	133894909	133901899	ChrX	122787058	122787058	1	LTR/Gypsy
ChrY	Y-TIP2855	1347	133955784	133957130	ChrX	122849071	122849071	1	LTR/unknown
ChrY	Y-TIP2856	9010	134046039	134055048	ChrX	122948483	122948483	1	LTR/unknown
ChrY	Y-TIP2857	10861	134058317	134069177	ChrX	122960510	122960510	1	LTR/Copia
ChrY	Y-TIP2859	6070	134140582	134146651	ChrX	123027582	123027582	1	LTR/Copia
ChrY	Y-TIP2864	12777	134386738	134399514	ChrX	123268319	123268319	1	LTR/Copia
ChrY	Y-TIP2867	354	134458741	134459094	ChrX	123322420	123322420	1	LTR/Gypsy
ChrY	Y-TIP2870	802	134540090	134540891	ChrX	123402925	123402925	1	LTR/Gypsy
ChrY	Y-TIP2872	7888	134618444	134626331	ChrX	123477867	123477867	1	LTR/Copia
ChrY	Y-TIP2873	5932	134645024	134650955	ChrX	123504759	123504759	1	DNA/CMC-EnSpm
ChrY	Y-TIP2880	719	134872333	134873051	ChrX	123737677	123737677	1	LTR/unknown
ChrY	Y-TIP2881	10175	134941522	134951696	ChrX	123799635	123799635	1	LTR/unknown
ChrY	Y-TIP2883	106	135103066	135103171	ChrX	123951380	123951380	1	LTR/Copia
ChrY	Y-TIP2884	124	135111919	135112042	ChrX	123960330	123960330	1	LTR/Copia
ChrY	Y-TIP2896	7245	135540983	135548227	ChrX	124316568	124316568	1	LTR/Copia
ChrY	Y-TIP2897	9502	135713895	135723396	ChrX	124494364	124494364	1	LTR/Copia
ChrY	Y-TIP2899	199	135927095	135927293	ChrX	124677484	124677484	1	LTR/Copia
ChrY	Y-TIP2907	12390	136299124	136311513	ChrX	125052772	125052772	1	DNA/MULE-MuDR
ChrY	Y-TIP2909	1487	136487903	136489389	ChrX	125248394	125248394	1	Satellite
ChrY	Y-TIP2910	687	136542977	136543663	ChrX	125301059	125301059	1	LTR/unknown
ChrY	Y-TIP2911	464	136551009	136551472	ChrX	125309042	125309042	1	LTR/Gypsy
ChrY	Y-TIP2914	2393	136582737	136585129	ChrX	125342246	125342246	1	LTR/unknown
ChrY	Y-TIP2917	1323	136834912	136836234	ChrX	125553150	125553150	1	LTR/Gypsy
ChrY	Y-TIP2919	9822	136889985	136899806	ChrX	125627423	125627423	1	LTR/Copia
ChrY	Y-TIP2921	15494	136985172	137000665	ChrX	125731429	125731429	1	LTR/Gypsy
ChrY	Y-TIP2922	362	137222016	137222377	ChrX	125950022	125950022	1	LTR/Copia
ChrY	Y-TIP2923	10404	137302205	137312608	ChrX	126030251	126030251	1	LTR/Copia
ChrY	Y-TIP2926	2276	137459997	137462272	ChrX	126182122	126182122	1	LTR/unknown
ChrY	Y-TIP2930	3297	137538405	137541701	ChrX	126248823	126248823	1	LTR/Gypsy
ChrY	Y-TIP2935	2555	137691052	137693606	ChrX	126371093	126371093	1	LTR/Gypsy
ChrY	Y-TIP2942	105	137795024	137795128	ChrX	126472260	126472260	1	LTR/Copia
ChrY	Y-TIP2943	832	137817114	137817945	ChrX	126504827	126504827	1	LTR/Copia
ChrY	Y-TIP2944	9765	137869980	137879744	ChrX	126560194	126560194	1	LTR/Gypsy
ChrY	Y-TIP2945	131	137880408	137880538	ChrX	126561754	126561754	1	LTR/Copia
ChrY	Y-TIP2946	202	137932891	137933092	ChrX	126608588	126608588	1	LTR/Gypsy
ChrY	Y-TIP2948	3734	137967795	137971528	ChrX	126645329	126645329	1	LTR/Gypsy
ChrY	Y-TIP2951	5438	138074427	138079864	ChrX	126752501	126752501	1	LTR/Gypsy
ChrY	Y-TIP2952	10318	138116275	138126592	ChrX	126786185	126786185	1	LTR/Copia
ChrY	Y-TIP2957	11767	138411683	138423449	ChrX	127073873	127073873	1	LTR/unknown
ChrY	Y-TIP2958	20310	138457527	138477836	ChrX	127131640	127131640	1	LTR/Gypsy
ChrY	Y-TIP2965	14613	138570730	138585342	ChrX	127210611	127210611	1	LTR/Gypsy
ChrY	Y-TIP2968	168	138658974	138659141	ChrX	127316082	127316082	1	LTR/unknown
ChrY	Y-TIP2971	4972	138741726	138746697	ChrX	127409235	127409235	1	LTR/Copia
ChrY	Y-TIP2972	3956	138848634	138852589	ChrX	127511677	127511677	1	Unknown
ChrY	Y-TIP2973	323	138874927	138875249	ChrX	127536545	127536545	1	Unknown
ChrY	Y-TIP2975	11218	138937731	138948948	ChrX	127599178	127599178	1	LTR/Gypsy
ChrY	Y-TIP2981	29351	139405468	139434818	ChrX	128044963	128044963	1	LTR/Gypsy
ChrY	Y-TIP2982	280	139447439	139447718	ChrX	128088124	128088124	1	LTR/Copia
ChrY	Y-TIP2984	586	139824006	139824591	ChrX	128352719	128352719	1	LTR/Copia
ChrY	Y-TIP2986	13648	139885922	139899569	ChrX	128415006	128415006	1	LTR/Copia
ChrY	Y-TIP2988	10142	140003027	140013168	ChrX	128494501	128494501	1	LTR/Copia
ChrY	Y-TIP2989	1718	140061452	140063169	ChrX	128533664	128533664	1	LTR/Copia
ChrY	Y-TIP2991	4541	140180876	140185416	ChrX	128653198	128653198	1	LTR/Copia
ChrY	Y-TIP2992	106	140207803	140207908	ChrX	128680603	128680603	1	LTR/unknown
ChrY	Y-TIP2994	1326	140251001	140252326	ChrX	128723503	128723503	1	LTR/Gypsy
ChrY	Y-TIP2999	3993	140407446	140411438	ChrX	128886390	128886390	1	LTR/Copia
ChrY	Y-TIP3002	3945	140489806	140493750	ChrX	128951944	128951944	1	Unknown
ChrY	Y-TIP3005	551	140632339	140632889	ChrX	129094259	129094259	1	LTR/Copia
ChrY	Y-TIP3007	6012	140686074	140692085	ChrX	129126020	129126020	1	LTR/Gypsy
ChrY	Y-TIP3008	6117	140729719	140735835	ChrX	129174145	129174145	1	LTR/Copia
ChrY	Y-TIP3009	255	140744320	140744574	ChrX	129194795	129194795	1	Unknown
ChrY	Y-TIP3010	127	140746439	140746565	ChrX	129196609	129196609	1	Unknown
ChrY	Y-TIP3011	11386	140746829	140758214	ChrX	129196850	129196850	1	LTR/Gypsy
ChrY	Y-TIP3012	152	140844601	140844752	ChrX	129270303	129270303	1	LTR/Gypsy
ChrY	Y-TIP3013	153	140920910	140921062	ChrX	129348528	129348528	1	LTR/unknown
ChrY	Y-TIP3016	331	140962345	140962675	ChrX	129366918	129366918	1	Unknown
ChrY	Y-TIP3017	264	140970214	140970477	ChrX	129387878	129387878	1	LTR/unknown
ChrY	Y-TIP3019	547	140988069	140988615	ChrX	129405473	129405473	1	LTR/Copia
ChrY	Y-TIP3020	3570	141025988	141029557	ChrX	129461570	129461570	1	Unknown
ChrY	Y-TIP3023	3026	141100375	141103400	ChrX	129559649	129559649	1	Unknown
ChrY	Y-TIP3025	819	141143463	141144281	ChrX	129597433	129597433	1	Unknown
ChrY	Y-TIP3026	341	141172472	141172812	ChrX	129627329	129627329	1	Unknown
ChrY	Y-TIP3027	687	141226453	141227139	ChrX	129696986	129696986	1	LTR/Copia
ChrY	Y-TIP3031	5403	141319949	141325351	ChrX	129769202	129769202	1	LTR/unknown
ChrY	Y-TIP3038	548	141461134	141461681	ChrX	129959605	129959605	1	Unknown
ChrY	Y-TIP3039	1364	141462273	141463636	ChrX	129960189	129960189	1	LTR/Copia
ChrY	Y-TIP3041	11052	141467160	141478211	ChrX	129963607	129963607	1	Unknown
ChrY	Y-TIP3052	6680	141738126	141744805	ChrX	130200080	130200080	1	Unknown
ChrY	Y-TIP3053	4189	141758857	141763045	ChrX	130251204	130251204	1	LTR/unknown
ChrY	Y-TIP3055	259	141772597	141772855	ChrX	130275856	130275856	1	LTR/unknown
ChrY	Y-TIP3056	865	141866892	141867756	ChrX	130312846	130312846	1	Unknown
ChrY	Y-TIP3060	14020	141966415	141980434	ChrX	130441023	130441023	1	LTR/Copia
ChrY	Y-TIP3063	1815	142071808	142073622	ChrX	130534265	130534265	1	LTR/Copia
ChrY	Y-TIP3064	11925	142105834	142117758	ChrX	130578929	130578929	1	LTR/unknown
ChrY	Y-TIP3067	3465	142186582	142190046	ChrX	130649560	130649560	1	Unknown
ChrY	Y-TIP3068	18593	142191337	142209929	ChrX	130654092	130654092	1	LTR/Copia
ChrY	Y-TIP3069	146	142289429	142289574	ChrX	130751940	130751940	1	LTR/Copia
ChrY	Y-TIP3071	259	142363449	142363707	ChrX	130841807	130841807	1	LTR/Copia
ChrY	Y-TIP3072	9899	142373618	142383516	ChrX	130851785	130851785	1	LTR/Copia
ChrY	Y-TIP3073	790	142413163	142413952	ChrX	130902842	130902842	1	SINE/ID
ChrY	Y-TIP3074	15040	142423512	142438551	ChrX	130916393	130916393	1	LTR/Copia
ChrY	Y-TIP3076	7231	142442161	142449391	ChrX	130919323	130919323	1	LTR/unknown
ChrY	Y-TIP3078	537	142490343	142490879	ChrX	130972186	130972186	1	LTR/unknown
ChrY	Y-TIP3079	8627	142532238	142540864	ChrX	131013370	131013370	1	LTR/Gypsy
ChrY	Y-TIP3080	176	142672224	142672399	ChrX	131103938	131103938	1	Unknown
ChrY	Y-TIP3081	2210	142704416	142706625	ChrX	131156728	131156728	1	LTR/Gypsy
ChrY	Y-TIP3083	7015	142716618	142723632	ChrX	131169853	131169853	1	LTR/Copia
ChrY	Y-TIP3084	1395	142834381	142835775	ChrX	131319559	131319559	1	LTR/Copia
ChrY	Y-TIP3086	2709	142847323	142850031	ChrX	131339515	131339515	1	LTR/Gypsy
ChrY	Y-TIP3087	261	142854892	142855152	ChrX	131344367	131344367	1	Unknown
ChrY	Y-TIP3088	11304	142865720	142877023	ChrX	131355147	131355147	1	LTR/Gypsy
ChrY	Y-TIP3090	11695	142985302	142996996	ChrX	131476485	131476485	1	LTR/Gypsy
ChrY	Y-TIP3094	17491	143163313	143180803	ChrX	131651965	131651965	1	Unknown
ChrY	Y-TIP3096	243	143249644	143249886	ChrX	131723657	131723657	1	LTR/Gypsy
ChrY	Y-TIP3097	1291	143280581	143281871	ChrX	131754472	131754472	1	LTR/unknown
ChrY	Y-TIP3098	3905	143282500	143286404	ChrX	131755907	131755907	1	LTR/unknown
ChrY	Y-TIP3099	10221	143315189	143325409	ChrX	131788334	131788334	1	LTR/Copia
ChrY	Y-TIP3102	5106	143413225	143418330	ChrX	131900986	131900986	1	LTR/Copia
ChrY	Y-TIP3107	3863	143483686	143487548	ChrX	131956711	131956711	1	LINE/CRE
ChrY	Y-TIP3109	252	143612542	143612793	ChrX	132039479	132039479	1	Unknown
ChrY	Y-TIP3111	10327	143659896	143670222	ChrX	132085156	132085156	1	LTR/Copia
ChrY	Y-TIP3113	2121	143681899	143684019	ChrX	132096942	132096942	1	LTR/Copia
ChrY	Y-TIP3115	9978	143775446	143785423	ChrX	132188528	132188528	1	LTR/Copia
ChrY	Y-TIP3125	12545	144108851	144121395	ChrX	132543799	132543799	1	LTR/Gypsy
ChrY	Y-TIP3134	7306	144515946	144523251	ChrX	132965209	132965209	1	LTR/Copia
ChrY	Y-TIP3136	12528	144636980	144649507	ChrX	133096296	133096296	1	LTR/Gypsy
ChrY	Y-TIP3137	367	144665078	144665444	ChrX	133125883	133125883	1	LTR/Copia
ChrY	Y-TIP3144	678	144839501	144840178	ChrX	133316376	133316376	1	Unknown
ChrY	Y-TIP3145	17156	144946467	144963622	ChrX	133471348	133471348	1	LTR/unknown
ChrY	Y-TIP3146	545	145047939	145048483	ChrX	133576469	133576469	1	LTR/Gypsy
ChrY	Y-TIP3148	10120	145110029	145120148	ChrX	133639862	133639862	1	LTR/Copia
ChrY	Y-TIP3150	67	145227522	145227588	ChrX	133758963	133758963	1	LTR/Copia
ChrY	Y-TIP3151	4978	145336726	145341703	ChrX	133893719	133893719	1	LTR/Copia
ChrY	Y-TIP3152	11255	145346384	145357638	ChrX	133899929	133899929	1	LTR/Gypsy
ChrY	Y-TIP3158	324	145499238	145499561	ChrX	134046048	134046048	1	Unknown
ChrY	Y-TIP3160	330	145553028	145553357	ChrX	134113280	134113280	1	LTR/Copia
ChrY	Y-TIP3161	143	145558159	145558301	ChrX	134118247	134118247	1	LTR/Copia
ChrY	Y-TIP3162	102	145625612	145625713	ChrX	134202715	134202715	1	LTR/Copia
ChrY	Y-TIP3163	133	145627142	145627274	ChrX	134204248	134204248	1	LTR/Copia
ChrY	Y-TIP3164	2295	145672426	145674720	ChrX	134258557	134258557	1	Satellite
ChrY	Y-TIP3168	1820	145816779	145818598	ChrX	134426202	134426202	1	LTR/unknown
ChrY	Y-TIP3170	195	145849544	145849738	ChrX	134448502	134448502	1	LINE/CRE
ChrY	Y-TIP3171	16149	145850041	145866189	ChrX	134448805	134448805	1	LTR/unknown
ChrY	Y-TIP3172	3387	146036985	146040371	ChrX	134645903	134645903	1	Unknown
ChrY	Y-TIP3173	344	146043082	146043425	ChrX	134648608	134648608	1	LTR/Copia
ChrY	Y-TIP3174	5894	146077117	146083010	ChrX	134696530	134696530	1	LTR/Copia
ChrY	Y-TIP3175	277	146086350	146086626	ChrX	134713043	134713043	1	Unknown
ChrY	Y-TIP3176	329	146116899	146117227	ChrX	134744565	134744565	1	LTR/Copia
ChrY	Y-TIP3177	397	146122134	146122530	ChrX	134749481	134749481	1	LTR/Copia
ChrY	Y-TIP3179	10211	146268877	146279087	ChrX	134879863	134879863	1	LTR/Copia
ChrY	Y-TIP3182	683	146411913	146412595	ChrX	134992058	134992058	1	LTR/Copia
ChrY	Y-TIP3187	748	146585260	146586007	ChrX	135210870	135210870	1	Unknown
ChrY	Y-TIP3194	308	146858816	146859123	ChrX	135515560	135515560	1	LTR/Copia
ChrY	Y-TIP3196	354	146890693	146891046	ChrX	135548496	135548496	1	LTR/Copia
ChrY	Y-TIP3202	1740	147144186	147145925	ChrX	135813654	135813654	1	Unknown
ChrY	Y-TIP3204	3590	147284317	147287906	ChrX	135944347	135944347	1	Unknown
ChrY	Y-TIP3206	7956	147391050	147399005	ChrX	136077672	136077672	1	LTR/Copia
ChrY	Y-TIP3207	10662	147498061	147508722	ChrX	136179221	136179221	1	LTR/unknown
ChrY	Y-TIP3209	773	147600532	147601304	ChrX	136277376	136277376	1	SINE/ID
ChrY	Y-TIP3211	5440	147636603	147642042	ChrX	136318567	136318567	1	Unknown
ChrY	Y-TIP3213	1021	147650703	147651723	ChrX	136338101	136338101	1	LTR/unknown
ChrY	Y-TIP3218	1202	147749831	147751032	ChrX	136436951	136436951	1	LTR/unknown
ChrY	Y-TIP3219	7938	147789475	147797412	ChrX	136477295	136477295	1	LTR/Copia
ChrY	Y-TIP3220	10334	147878287	147888620	ChrX	136567236	136567236	1	LTR/unknown
ChrY	Y-TIP3222	599	148017763	148018361	ChrX	136686871	136686871	1	LTR/Copia
ChrY	Y-TIP3223	6937	148023353	148030289	ChrX	136693209	136693209	1	LTR/Copia
ChrY	Y-TIP3225	329	148086988	148087316	ChrX	136743845	136743845	1	LTR/Copia
ChrY	Y-TIP3228	363	148128558	148128920	ChrX	136784976	136784976	1	LTR/Copia
ChrY	Y-TIP3230	10165	148221471	148231635	ChrX	136884310	136884310	1	LTR/Copia
ChrY	Y-TIP3232	988	148261568	148262555	ChrX	136915054	136915054	1	LTR/Copia
ChrY	Y-TIP3233	9831	148277844	148287674	ChrX	136962465	136962465	1	LTR/Gypsy
ChrY	Y-TIP3245	544	148640576	148641119	ChrX	137268322	137268322	1	LTR/Copia
ChrY	Y-TIP3246	485	148645324	148645808	ChrX	137273336	137273336	1	LTR/Copia
ChrY	Y-TIP3251	2779	148942692	148945470	ChrX	137514875	137514875	1	LTR/unknown
ChrY	Y-TIP3252	103	148983401	148983503	ChrX	137562818	137562818	1	LTR/Copia
ChrY	Y-TIP3256	544	149152157	149152700	ChrX	137764888	137764888	1	Unknown
ChrY	Y-TIP3259	1099	149196924	149198022	ChrX	137822409	137822409	1	Unknown
ChrY	Y-TIP3266	151	149615058	149615208	ChrX	138247904	138247904	1	Unknown
ChrY	Y-TIP3270	10034	149653406	149663439	ChrX	138286292	138286292	1	LTR/Copia
ChrY	Y-TIP3271	12123	149689126	149701248	ChrX	138323843	138323843	1	LTR/Copia
ChrY	Y-TIP3274	2280	149706485	149708764	ChrX	138341110	138341110	1	LTR/Gypsy
ChrY	Y-TIP3279	14796	149856771	149871566	ChrX	138479051	138479051	1	LTR/Gypsy
ChrY	Y-TIP3281	387	149949850	149950236	ChrX	138525991	138525991	1	LTR/Copia
ChrY	Y-TIP3284	11435	150031641	150043075	ChrX	138654479	138654479	1	LTR/Gypsy
ChrY	Y-TIP3293	1472	150202271	150203742	ChrX	138829853	138829853	1	Unknown
ChrY	Y-TIP3294	2565	150249928	150252492	ChrX	138889627	138889627	1	LTR/unknown
ChrY	Y-TIP3295	3874	150276780	150280653	ChrX	138914056	138914056	1	LINE/CRE
ChrY	Y-TIP3297	12070	150433855	150445924	ChrX	139088895	139088895	1	LTR/Copia
ChrY	Y-TIP3298	9733	150476316	150486048	ChrX	139123709	139123709	1	LTR/Gypsy
ChrY	Y-TIP3299	4416	150489105	150493520	ChrX	139126779	139126779	1	LTR/Gypsy
ChrY	Y-TIP3301	2636	150537030	150539665	ChrX	139171053	139171053	1	LINE/CRE
ChrY	Y-TIP3305	837	150628735	150629571	ChrX	139256427	139256427	1	LTR/Copia
ChrY	Y-TIP3311	10196	150872530	150882725	ChrX	139484560	139484560	1	LTR/unknown
ChrY	Y-TIP3312	2224	150945779	150948002	ChrX	139563176	139563176	1	LTR/Copia
ChrY	Y-TIP3315	372	151013336	151013707	ChrX	139631877	139631877	1	LTR/Copia
ChrY	Y-TIP3317	9678	151022730	151032407	ChrX	139641651	139641651	1	LTR/Copia
ChrY	Y-TIP3320	10818	151230310	151241127	ChrX	139832852	139832852	1	LTR/Gypsy
ChrY	Y-TIP3321	11133	151329401	151340533	ChrX	139975289	139975289	1	LTR/Copia
ChrY	Y-TIP3322	10259	151382230	151392488	ChrX	140028270	140028270	1	LTR/Copia
ChrY	Y-TIP3325	6494	151619981	151626474	ChrX	140262973	140262973	1	LTR/unknown
ChrY	Y-TIP3328	327	152043803	152044129	ChrX	140769532	140769532	1	LTR/Copia
ChrY	Y-TIP3329	21749	152169413	152191161	ChrX	140895504	140895504	1	LTR/Gypsy
ChrY	Y-TIP3334	2535	152422642	152425176	ChrX	141164540	141164540	1	LTR/unknown
ChrY	Y-TIP3341	5290	152646906	152652195	ChrX	141356677	141356677	1	LTR/Gypsy
ChrY	Y-TIP3344	313	152719888	152720200	ChrX	141418440	141418440	1	Unknown
ChrY	Y-TIP3346	5553	152744415	152749967	ChrX	141442804	141442804	1	LTR/Gypsy
ChrY	Y-TIP3347	14250	152802652	152816901	ChrX	141496052	141496052	1	LTR/Gypsy
ChrY	Y-TIP3353	9838	153075637	153085474	ChrX	141760755	141760755	1	LTR/Copia
ChrY	Y-TIP3357	414	153338676	153339089	ChrX	142033701	142033701	1	LTR/unknown
ChrY	Y-TIP3358	1545	153442989	153444533	ChrX	142100759	142100759	1	LTR/Copia
ChrY	Y-TIP3359	272	153445588	153445859	ChrX	142101805	142101805	1	LTR/Copia
ChrY	Y-TIP3361	4318	153512068	153516385	ChrX	142181933	142181933	1	LTR/Gypsy
ChrY	Y-TIP3362	521	153523339	153523859	ChrX	142193076	142193076	1	LTR/Gypsy
ChrY	Y-TIP3364	331	153597078	153597408	ChrX	142268551	142268551	1	LTR/Copia
ChrY	Y-TIP3367	376	153714738	153715113	ChrX	142400536	142400536	1	Unknown
ChrY	Y-TIP3369	14553	153736792	153751344	ChrX	142422048	142422048	1	LTR/Gypsy
ChrY	Y-TIP3371	340	153876038	153876377	ChrX	142605225	142605225	1	Unknown
ChrY	Y-TIP3372	19056	153930467	153949522	ChrX	142656659	142656659	1	LTR/Copia
ChrY	Y-TIP3381	111	154254468	154254578	ChrX	142974296	142974296	1	LTR/Copia
ChrY	Y-TIP3383	10258	154311047	154321304	ChrX	143042322	143042322	1	LTR/Copia
ChrY	Y-TIP3384	343	154350058	154350400	ChrX	143071035	143071035	1	Unknown
ChrY	Y-TIP3387	699	154438195	154438893	ChrX	143166437	143166437	1	LTR/Gypsy
ChrY	Y-TIP3390	16717	154550470	154567186	ChrX	143288389	143288389	1	LTR/Gypsy
ChrY	Y-TIP3391	328	154589463	154589790	ChrX	143330332	143330332	1	Unknown
ChrY	Y-TIP3392	279	154600172	154600450	ChrX	143340716	143340716	1	Unknown
ChrY	Y-TIP3396	329	154734997	154735325	ChrX	143542529	143542529	1	LTR/Copia
ChrY	Y-TIP3397	2055	154756092	154758146	ChrX	143563367	143563367	1	Unknown
ChrY	Y-TIP3398	10225	154803264	154813488	ChrX	143602053	143602053	1	LTR/Copia
ChrY	Y-TIP3399	314	154833587	154833900	ChrX	143628264	143628264	1	Unknown
ChrY	Y-TIP3400	10168	154838845	154849012	ChrX	143633190	143633190	1	LTR/Copia
ChrY	Y-TIP3401	6547	154850810	154857356	ChrX	143634986	143634986	1	LTR/Copia
ChrY	Y-TIP3403	13004	154915881	154928884	ChrX	143702200	143702200	1	LTR/unknown
ChrY	Y-TIP3406	700	155041126	155041825	ChrX	143821406	143821406	1	LTR/Copia
ChrY	Y-TIP3411	1590	155099828	155101417	ChrX	143885931	143885931	1	Unknown
ChrY	Y-TIP3413	9586	155144320	155153905	ChrX	143927503	143927503	1	LTR/unknown
ChrY	Y-TIP3414	1340	155210370	155211709	ChrX	143990979	143990979	1	LTR/Gypsy
ChrY	Y-TIP3418	11429	155274355	155285783	ChrX	144067072	144067072	1	LTR/Gypsy
ChrY	Y-TIP3427	138	155507344	155507481	ChrX	144301358	144301358	1	LTR/Copia
ChrY	Y-TIP3428	83	155551411	155551493	ChrX	144346171	144346171	1	LTR/Copia
ChrY	Y-TIP3429	4794	155559871	155564664	ChrX	144355494	144355494	1	LTR/Copia
ChrY	Y-TIP3430	1760	155661051	155662810	ChrX	144459036	144459036	1	LTR/Gypsy
ChrY	Y-TIP3432	12242	155764021	155776262	ChrX	144564895	144564895	1	LTR/Gypsy
ChrY	Y-TIP3433	4695	155779424	155784118	ChrX	144582913	144582913	1	Unknown
ChrY	Y-TIP3434	2761	155811329	155814089	ChrX	144614720	144614720	1	LTR/Copia
ChrY	Y-TIP3435	20266	155829065	155849330	ChrX	144632578	144632578	1	LTR/Copia
ChrY	Y-TIP3436	6550	155866015	155872564	ChrX	144669877	144669877	1	LTR/Gypsy
ChrY	Y-TIP3442	5473	156178296	156183768	ChrX	144992969	144992969	1	LTR/Copia
ChrY	Y-TIP3444	9981	156287525	156297505	ChrX	145100851	145100851	1	LTR/unknown
ChrY	Y-TIP3447	316	156413807	156414122	ChrX	145211530	145211530	1	Unknown
ChrY	Y-TIP3460	2486	156860953	156863438	ChrX	145780547	145780547	1	Unknown
ChrY	Y-TIP3464	8340	157069154	157077493	ChrX	146001924	146001924	1	Unknown
ChrY	Y-TIP3468	23122	157224262	157247383	ChrX	146150392	146150392	1	LTR/Gypsy
ChrY	Y-TIP3470	6745	157312652	157319396	ChrX	146227955	146227955	1	LTR/Copia
ChrY	Y-TIP3479	12958	157662616	157675573	ChrX	146584135	146584135	1	LTR/Copia
ChrY	Y-TIP3483	462	157797552	157798013	ChrX	146721020	146721020	1	LTR/Copia
ChrY	Y-TIP3484	11353	157857258	157868610	ChrX	146782047	146782047	1	LTR/Gypsy
ChrY	Y-TIP3487	7333	157930386	157937718	ChrX	146856511	146856511	1	LTR/Copia
ChrY	Y-TIP3491	747	158015898	158016644	ChrX	146941912	146941912	1	LTR/Gypsy
ChrY	Y-TIP3498	16423	158053707	158070129	ChrX	146987244	146987244	1	LTR/Copia
ChrY	Y-TIP3499	9177	158113966	158123142	ChrX	147039808	147039808	1	LINE/CRE
ChrY	Y-TIP3504	7569	158359762	158367330	ChrX	147298814	147298814	1	DNA/MULE-MuDR
ChrY	Y-TIP3505	10087	158425397	158435483	ChrX	147355464	147355464	1	LTR/Copia
ChrY	Y-TIP3507	5201	158487955	158493155	ChrX	147408684	147408684	1	LTR/Copia
ChrY	Y-TIP3509	2855	158537132	158539986	ChrX	147458484	147458484	1	Unknown
ChrY	Y-TIP3511	7629	158569531	158577159	ChrX	147493134	147493134	1	LTR/Copia
ChrY	Y-TIP3515	488	158682947	158683434	ChrX	147605149	147605149	1	LTR/Copia
ChrY	Y-TIP3517	12687	158894998	158907684	ChrX	147819880	147819880	1	LTR/Gypsy
ChrY	Y-TIP3523	5740	158984648	158990387	ChrX	147911416	147911416	1	LTR/Gypsy
ChrY	Y-TIP3526	2380	159022214	159024593	ChrX	147948870	147948870	1	LTR/Copia
ChrY	Y-TIP3534	22796	159323218	159346013	ChrX	148243107	148243107	1	LTR/Gypsy
ChrY	Y-TIP3535	881	159362370	159363250	ChrX	148287936	148287936	1	LTR/Gypsy
ChrY	Y-TIP3537	11411	159403329	159414739	ChrX	148323489	148323489	1	LTR/Gypsy
ChrY	Y-TIP3538	6685	159436586	159443270	ChrX	148357602	148357602	1	Unknown
ChrY	Y-TIP3545	6015	159863670	159869684	ChrX	148787549	148787549	1	DNA/MULE-MuDR
ChrY	Y-TIP3547	12223	159879867	159892089	ChrX	148804787	148804787	1	LTR/Gypsy
ChrY	Y-TIP3551	18267	159972945	159991211	ChrX	148877869	148877869	1	DNA/CMC-EnSpm
ChrY	Y-TIP3555	9964	160093928	160103891	ChrX	148973492	148973492	1	LTR/Copia
ChrY	Y-TIP3557	1822	160286776	160288597	ChrX	149191317	149191317	1	LTR/Gypsy
ChrY	Y-TIP3558	541	160308951	160309491	ChrX	149214004	149214004	1	LTR/Copia
ChrY	Y-TIP3559	10737	160445760	160456496	ChrX	149374662	149374662	1	Unknown
ChrY	Y-TIP3565	5161	160671746	160676906	ChrX	149594445	149594445	1	Unknown
ChrY	Y-TIP3574	10249	160896729	160906977	ChrX	149762688	149762688	1	LTR/Copia
ChrY	Y-TIP3575	1731	160908346	160910076	ChrX	149764529	149764529	1	Unknown
ChrY	Y-TIP3578	1340	160997559	160998898	ChrX	149852355	149852355	1	LTR/Copia
ChrY	Y-TIP3583	8643	161335990	161344632	ChrX	150183854	150183854	1	Unknown
ChrY	Y-TIP3588	1956	161584474	161586429	ChrX	150434570	150434570	1	LTR/Copia
ChrY	Y-TIP3589	19776	161589719	161609494	ChrX	150439848	150439848	1	LTR/Copia
ChrY	Y-TIP3595	3206	161935845	161939050	ChrX	150795662	150795662	1	LTR/Gypsy
ChrY	Y-TIP3596	11183	162060065	162071247	ChrX	150925239	150925239	1	LTR/unknown
ChrY	Y-TIP3598	3349	162152214	162155562	ChrX	151017244	151017244	1	LTR/Gypsy
ChrY	Y-TIP3599	3519	162156944	162160462	ChrX	151022032	151022032	1	LTR/Gypsy
ChrY	Y-TIP3605	9635	162311866	162321500	ChrX	151176420	151176420	1	Unknown
ChrY	Y-TIP3607	9602	162414620	162424221	ChrX	151281981	151281981	1	LTR/Copia
ChrY	Y-TIP3615	10800	162559018	162569817	ChrX	151420668	151420668	1	LTR/Gypsy
ChrY	Y-TIP3618	5709	162694215	162699923	ChrX	151561159	151561159	1	Unknown
ChrY	Y-TIP3619	15069	162731076	162746144	ChrX	151598520	151598520	1	LTR/Gypsy
ChrY	Y-TIP3622	5713	162817831	162823543	ChrX	151687323	151687323	1	Unknown
ChrY	Y-TIP3624	10414	162875733	162886146	ChrX	151743534	151743534	1	LTR/unknown
ChrY	Y-TIP3633	289	163006638	163006926	ChrX	151864811	151864811	1	Unknown
ChrY	Y-TIP3634	1913	163021210	163023122	ChrX	151879394	151879394	1	LTR/unknown
ChrY	Y-TIP3637	340	163148233	163148572	ChrX	152009863	152009863	1	LTR/Copia
ChrY	Y-TIP3642	4340	163272446	163276785	ChrX	152143930	152143930	1	Unknown
ChrY	Y-TIP3649	1745	163541086	163542830	ChrX	152410369	152410369	1	LTR/Copia
ChrY	Y-TIP3653	1505	163830446	163831950	ChrX	152701188	152701188	1	LTR/Copia
ChrY	Y-TIP3656	8892	164022784	164031675	ChrX	152914649	152914649	1	LTR/Copia
ChrY	Y-TIP3662	159	164365724	164365882	ChrX	153259487	153259487	1	LTR/Copia
ChrY	Y-TIP3666	5257	164507931	164513187	ChrX	153416225	153416225	1	LTR/Copia
ChrY	Y-TIP3675	5734	164801795	164807528	ChrX	153706872	153706872	1	Unknown
ChrY	Y-TIP3676	6180	164817444	164823623	ChrX	153724388	153724388	1	Unknown
ChrY	Y-TIP3683	7945	164928769	164936713	ChrX	153789260	153789260	1	LTR/Gypsy
ChrY	Y-TIP3686	319	164975815	164976133	ChrX	153838867	153838867	1	LTR/unknown
ChrY	Y-TIP3689	128	165075695	165075822	ChrX	153952230	153952230	1	LTR/Copia
ChrY	Y-TIP3699	29567	165388611	165418177	ChrX	154289006	154289006	1	LTR/Copia
ChrY	Y-TIP3700	9840	165447689	165457528	ChrX	154318634	154318634	1	LTR/Copia
ChrY	Y-TIP3708	612	165598009	165598620	ChrX	154467664	154467664	1	LTR/Copia
ChrY	Y-TIP3709	477	165637326	165637802	ChrX	154507589	154507589	1	LTR/unknown
ChrY	Y-TIP3715	991	165834823	165835813	ChrX	154706783	154706783	1	LTR/unknown
ChrY	Y-TIP3718	2222	166105653	166107874	ChrX	154980904	154980904	1	LTR/Gypsy
ChrY	Y-TIP3719	2481	166126356	166128836	ChrX	155002066	155002066	1	LTR/Gypsy
ChrY	Y-TIP3720	8903	166167434	166176336	ChrX	155043336	155043336	1	LTR/Copia
ChrY	Y-TIP3737	11904	166494946	166506849	ChrX	155366784	155366784	1	Unknown
ChrY	Y-TIP3741	3711	166652773	166656483	ChrX	155627997	155627997	1	Unknown
ChrY	Y-TIP3743	2301	166756223	166758523	ChrX	155685294	155685294	1	LTR/Gypsy
ChrY	Y-TIP3745	1005	166771826	166772830	ChrX	155701970	155701970	1	LTR/Copia
ChrY	Y-TIP3747	393	166808302	166808694	ChrX	155733170	155733170	1	Unknown
ChrY	Y-TIP3748	1767	166813867	166815633	ChrX	155736350	155736350	1	LTR/Gypsy
ChrY	Y-TIP3750	12345	166870444	166882788	ChrX	155796616	155796616	1	LTR/Copia
ChrY	Y-TIP3753	4245	166914722	166918966	ChrX	155832396	155832396	1	LTR/Gypsy
ChrY	Y-TIP3754	3672	166954835	166958506	ChrX	155879086	155879086	1	Unknown
ChrY	Y-TIP3757	10241	167018383	167028623	ChrX	155955124	155955124	1	LTR/Copia
ChrY	Y-TIP3759	23533	167130984	167154516	ChrX	156054825	156054825	1	LTR/Copia
ChrY	Y-TIP3761	4054	167156463	167160516	ChrX	156070700	156070700	1	Unknown
ChrY	Y-TIP3764	13413	167313785	167327197	ChrX	156234741	156234741	1	LTR/Gypsy
ChrY	Y-TIP3769	2114	167481803	167483916	ChrX	156400976	156400976	1	LTR/Copia
ChrY	Y-TIP3778	2990	167558145	167561134	ChrX	156476439	156476439	1	LTR/Gypsy
ChrY	Y-TIP3783	945	167680408	167681352	ChrX	156600236	156600236	1	LTR/unknown
ChrY	Y-TIP3786	211	167762009	167762219	ChrX	156684012	156684012	1	LTR/unknown
ChrY	Y-TIP3790	5555	167799835	167805389	ChrX	156724684	156724684	1	LTR/Copia
ChrY	Y-TIP3793	3352	167844395	167847746	ChrX	156771358	156771358	1	LTR/Copia
ChrY	Y-TIP3797	3150	168148529	168151678	ChrX	157073378	157073378	1	LTR/Copia
ChrY	Y-TIP3810	10038	168552782	168562819	ChrX	157465302	157465302	1	LTR/Copia
ChrY	Y-TIP3820	966	168849364	168850329	ChrX	157794734	157794734	1	LTR/unknown
ChrY	Y-TIP3826	10020	168929431	168939450	ChrX	157873978	157873978	1	LTR/Copia
ChrY	Y-TIP3829	2246	168949029	168951274	ChrX	157893881	157893881	1	Unknown
ChrY	Y-TIP3832	12864	169019001	169031864	ChrX	157968092	157968092	1	LTR/Gypsy
ChrY	Y-TIP3839	477	169244836	169245312	ChrX	158206197	158206197	1	LTR/unknown
ChrY	Y-TIP3843	9157	169298095	169307251	ChrX	158260969	158260969	1	LTR/Gypsy
ChrY	Y-TIP3845	521	169408046	169408566	ChrX	158363793	158363793	1	Unknown
ChrY	Y-TIP3856	149	169505785	169505933	ChrX	158459581	158459581	1	LTR/unknown
ChrY	Y-TIP3860	120	169589909	169590028	ChrX	158545813	158545813	1	LTR/Copia
ChrY	Y-TIP3861	113	169612842	169612954	ChrX	158568815	158568815	1	LTR/Copia
ChrY	Y-TIP3862	8298	169757112	169765409	ChrX	158715809	158715809	1	LTR/unknown
ChrY	Y-TIP3867	6124	170066522	170072645	ChrX	159026533	159026533	1	LTR/Copia
ChrY	Y-TIP3873	577	170323953	170324529	ChrX	159288430	159288430	1	LTR/unknown
ChrY	Y-TIP3874	3705	170499300	170503004	ChrX	159465084	159465084	1	Unknown
ChrY	Y-TIP3878	12356	170747634	170759989	ChrX	159720086	159720086	1	LTR/Gypsy
ChrY	Y-TIP3882	2348	171077227	171079574	ChrX	160053662	160053662	1	Unknown
ChrY	Y-TIP3885	8142	171190454	171198595	ChrX	160166153	160166153	1	Unknown
ChrY	Y-TIP3886	7469	171205263	171212731	ChrX	160175269	160175269	1	LTR/unknown
ChrY	Y-TIP3887	11069	171284070	171295138	ChrX	160247732	160247732	1	Unknown
ChrY	Y-TIP3894	12555	171629790	171642344	ChrX	160600455	160600455	1	RC/Helitron
ChrY	Y-TIP3903	1200	171902034	171903233	ChrX	160874570	160874570	1	Satellite
ChrY	Y-TIP3904	2037	171956667	171958703	ChrX	160930999	160930999	1	LTR/Copia
ChrY	Y-TIP3905	208	172036618	172036825	ChrX	161011046	161011046	1	Unknown
ChrY	Y-TIP3906	299	172056741	172057039	ChrX	161031292	161031292	1	LTR/Gypsy
ChrY	Y-TIP3916	2343	172614440	172616782	ChrX	161593377	161593377	1	LTR/Gypsy
ChrY	Y-TIP3922	703	173072403	173073105	ChrX	162056097	162056097	1	LTR/Gypsy
ChrY	Y-TIP3925	11869	173341274	173353142	ChrX	162329045	162329045	1	LTR/Gypsy
ChrY	Y-TIP3930	7635	173704308	173711942	ChrX	162697274	162697274	1	LTR/Gypsy
ChrY	Y-TIP3931	254	173849871	173850124	ChrX	162845305	162845305	1	LTR/Copia
ChrY	Y-TIP3935	99	174036550	174036648	ChrX	163036071	163036071	1	LTR/Copia
ChrY	Y-TIP3937	1848	174065990	174067837	ChrX	163066928	163066928	1	LTR/Copia
ChrY	Y-TIP3945	7440	174349358	174356797	ChrX	163356304	163356304	1	LTR/Copia
ChrY	Y-TIP3947	490	174429236	174429725	ChrX	163436456	163436456	1	LTR/Gypsy
ChrY	Y-TIP3952	651	174464196	174464846	ChrX	163471483	163471483	1	Unknown
ChrY	Y-TIP3957	5625	174657871	174663495	ChrX	163671174	163671174	1	LTR/Gypsy
ChrY	Y-TIP3966	1725	174938907	174940631	ChrX	163959153	163959153	1	LTR/Copia
ChrY	Y-TIP3972	8817	175278472	175287288	ChrX	164303369	164303369	1	LTR/Copia
ChrY	Y-TIP3976	4638	175383614	175388251	ChrX	164411647	164411647	1	Unknown
ChrY	Y-TIP3978	9900	175482017	175491916	ChrX	164510805	164510805	1	LTR/Copia
ChrY	Y-TIP3979	2574	175514653	175517226	ChrX	164544799	164544799	1	LTR/Copia
ChrY	Y-TIP3981	2136	175526944	175529079	ChrX	164557651	164557651	1	LTR/unknown
ChrY	Y-TIP3984	630	175690253	175690882	ChrX	164721697	164721697	1	LTR/unknown
ChrY	Y-TIP3985	678	175695959	175696636	ChrX	164727877	164727877	1	LTR/unknown
ChrY	Y-TIP3993	543	175971454	175971996	ChrX	165007331	165007331	1	LTR/Gypsy
ChrY	Y-TIP3994	169	175975995	175976163	ChrX	165012390	165012390	1	LTR/Gypsy
ChrY	Y-TIP4001	3734	176479972	176483705	ChrX	165519826	165519826	1	Unknown
ChrY	Y-TIP4003	365	176650563	176650927	ChrX	165690724	165690724	1	Unknown
ChrY	Y-TIP4007	2537	176677273	176679809	ChrX	165717079	165717079	1	LTR/unknown
ChrY	Y-TIP4012	773	176908891	176909663	ChrX	165949012	165949012	1	LTR/Copia
ChrY	Y-TIP4013	358	176930485	176930842	ChrX	165970871	165970871	1	LTR/Copia
ChrY	Y-TIP4015	5968	177056901	177062868	ChrX	166098789	166098789	1	DNA/MULE-MuDR
ChrY	Y-TIP4022	209	177572828	177573036	ChrX	166620680	166620680	1	LTR/unknown
ChrY	Y-TIP4024	1998	177592712	177594709	ChrX	166641161	166641161	1	DNA/MULE-MuDR
ChrY	Y-TIP4025	9038	177627559	177636596	ChrX	166677146	166677146	1	LTR/Copia
ChrY	Y-TIP4032	5620	178270225	178275844	ChrX	167323446	167323446	1	LTR/Copia
ChrY	Y-TIP4039	99	178521170	178521268	ChrX	167576555	167576555	1	LTR/Copia
ChrY	Y-TIP4045	2276	178733871	178736146	ChrX	167791905	167791905	1	Unknown
ChrY	Y-TIP4049	118	178866125	178866242	ChrX	167925734	167925734	1	LTR/Gypsy
ChrY	Y-TIP4055	12904	179031290	179044193	ChrX	168095132	168095132	1	LTR/Gypsy
ChrY	Y-TIP4058	860	179153917	179154776	ChrX	168220081	168220081	1	Simple_repeat
ChrY	Y-TIP4065	454	179573274	179573727	ChrX	168655085	168655085	1	LTR/Gypsy
ChrY	Y-TIP4068	168	179736784	179736951	ChrX	168823058	168823058	1	Unknown
ChrY	Y-TIP4070	849	179973420	179974268	ChrX	169061939	169061939	1	LTR/unknown
ChrY	Y-TIP4074	21787	180315294	180337080	ChrX	169405498	169405498	1	LTR/Copia
ChrY	Y-TIP4077	99	180478878	180478976	ChrX	169570963	169570963	1	LTR/Copia
ChrY	Y-TIP4082	158	180710447	180710604	ChrX	169804056	169804056	1	LTR/unknown
ChrY	Y-TIP4086	4798	180810293	180815090	ChrX	169905024	169905024	1	Unknown
ChrY	Y-TIP4089	11414	181023897	181035310	ChrX	170119912	170119912	1	LTR/Gypsy
ChrY	Y-TIP4094	8757	181190787	181199543	ChrX	170289352	170289352	1	DNA/CMC-EnSpm
ChrY	Y-TIP4101	2495	181523098	181525592	ChrX	170625476	170625476	1	LTR/Copia
ChrY	Y-TIP4102	3860	181687549	181691408	ChrX	170791263	170791263	1	LTR/Copia
ChrY	Y-TIP4107	274	182038693	182038966	ChrX	171144484	171144484	1	LTR/Copia
ChrY	Y-TIP4112	19083	182532561	182551643	ChrX	171648706	171648706	1	LTR/Gypsy
ChrY	Y-TIP4113	319	182574138	182574456	ChrX	171694181	171694181	1	LTR/unknown
ChrY	Y-TIP4115	375	182709215	182709589	ChrX	171841648	171841648	1	LTR/Copia
ChrY	Y-TIP4116	7802	182747730	182755531	ChrX	171880222	171880222	1	LTR/Copia
ChrY	Y-TIP4118	10915	182814467	182825381	ChrX	171947621	171947621	1	LTR/unknown
ChrY	Y-TIP4120	2755	182883239	182885993	ChrX	172019125	172019125	1	LTR/unknown
ChrY	Y-TIP4124	7807	183039901	183047707	ChrX	172178346	172178346	1	LTR/Copia
ChrY	Y-TIP4125	226	183056395	183056620	ChrX	172195048	172195048	1	LTR/Copia
ChrY	Y-TIP4126	6553	183189243	183195795	ChrX	172328246	172328246	1	DNA/TcMar-Stowaway
ChrY	Y-TIP4127	6602	183385691	183392292	ChrX	172528249	172528249	1	DNA/TcMar-Stowaway
ChrY	Y-TIP4129	1652	183613652	183615303	ChrX	172760019	172760019	1	Unknown
ChrY	Y-TIP4134	7271	183982148	183989418	ChrX	173131250	173131250	1	LTR/Gypsy
ChrY	Y-TIP4139	5230	184091389	184096618	ChrX	173243957	173243957	1	LTR/unknown
ChrY	Y-TIP4145	145	184421223	184421367	ChrX	173577120	173577120	1	LTR/Copia
ChrY	Y-TIP4146	313	184422767	184423079	ChrX	173578674	173578674	1	LTR/Copia
ChrY	Y-TIP4160	5358	184987246	184992603	ChrX	174149008	174149008	1	LTR/Copia
ChrY	Y-TIP4170	438	185479880	185480317	ChrX	174644726	174644726	1	LTR/Gypsy
ChrY	Y-TIP4175	13406	186054657	186068062	ChrX	175226032	175226032	1	LTR/Copia
ChrY	Y-TIP4176	4872	186144127	186148998	ChrX	175317245	175317245	1	LTR/Gypsy
ChrY	Y-TIP4180	10129	186309040	186319168	ChrX	175485288	175485288	1	LTR/Copia
ChrY	Y-TIP4191	12699	186932394	186945092	ChrX	176117464	176117464	1	LTR/Gypsy
ChrY	Y-TIP4196	3016	187330045	187333060	ChrX	176517823	176517823	1	LTR/Gypsy
ChrY	Y-TIP4199	10017	187584848	187594864	ChrX	176778074	176778074	1	LTR/Copia
ChrY	Y-TIP4203	473	188038709	188039181	ChrX	177233333	177233333	1	LTR/Copia
ChrY	Y-TIP4204	348	188062253	188062600	ChrX	177256917	177256917	1	LTR/Copia
ChrY	Y-TIP4216	2130	188801393	188803522	ChrX	178005282	178005282	1	LTR/Gypsy
ChrY	Y-TIP4219	179	189011355	189011533	ChrX	178215701	178215701	1	Unknown
ChrY	Y-TIP4222	2039	189109530	189111568	ChrX	178315932	178315932	1	LTR/Gypsy
ChrY	Y-TIP4223	2242	189165916	189168157	ChrX	178372589	178372589	1	LTR/unknown
ChrY	Y-TIP4246	309	190796670	190796978	ChrX	180018502	180018502	1	Unknown
ChrY	Y-TIP4250	10888	190932703	190943590	ChrX	180156058	180156058	1	LTR/unknown
ChrY	Y-TIP4255	10848	191564736	191575583	ChrX	180793745	180793745	1	LTR/unknown
ChrY	Y-TIP4257	320	191812719	191813038	ChrX	181044102	181044102	1	Unknown
ChrY	Y-TIP4260	830	191815641	191816470	ChrX	181045525	181045525	1	Unknown
ChrY	Y-TIP4265	1656	192030691	192032346	ChrX	181263119	181263119	1	Unknown
ChrY	Y-TIP4266	4871	192032550	192037420	ChrX	181265016	181265016	1	Unknown
ChrY	Y-TIP4267	6538	192076231	192082768	ChrX	181308800	181308800	1	DNA/CMC-EnSpm
ChrY	Y-TIP4289	3623	192889514	192893136	ChrX	182125096	182125096	1	Unknown
ChrY	Y-TIP4297	112	192971502	192971613	ChrX	182205305	182205305	1	LTR/Gypsy
ChrY	Y-TIP4302	749	193107854	193108602	ChrX	182338536	182338536	1	SINE/ID
ChrY	Y-TIP4307	419	193150833	193151251	ChrX	182370025	182370025	1	LTR/unknown
ChrY	Y-TIP4312	1024	193181996	193183019	ChrX	182396771	182396771	1	LTR/unknown
ChrY	Y-TIP4317	3553	193249637	193253189	ChrX	182463808	182463808	1	LTR/unknown
ChrY	Y-TIP4319	4380	193265029	193269408	ChrX	182479392	182479392	1	Unknown
ChrY	Y-TIP4331	208	193933292	193933499	ChrX	183150293	183150293	1	LTR/unknown
ChrY	Y-TIP4332	647	194011669	194012315	ChrX	183228464	183228464	1	Unknown
ChrY	Y-TIP4341	269	194285779	194286047	ChrX	183505811	183505811	1	Unknown
ChrY	Y-TIP4343	162	194325782	194325943	ChrX	183547217	183547217	1	Unknown
ChrY	Y-TIP4344	2172	194330397	194332568	ChrX	183551901	183551901	1	LTR/Gypsy
ChrY	Y-TIP4345	416	194350317	194350732	ChrX	183572546	183572546	1	LTR/unknown
ChrY	Y-TIP4346	138	194357223	194357360	ChrX	183579416	183579416	1	LTR/unknown
ChrY	Y-TIP4348	4375	194392490	194396864	ChrX	183614999	183614999	1	LTR/Copia
ChrY	Y-TIP4349	377	194399743	194400119	ChrX	183622172	183622172	1	LTR/unknown
ChrY	Y-TIP4352	10075	194475990	194486064	ChrX	183699200	183699200	1	LTR/Copia
ChrY	Y-TIP4353	205	194533450	194533654	ChrX	183747293	183747293	1	LTR/Copia
ChrY	Y-TIP4354	499	194534464	194534962	ChrX	183748502	183748502	1	Unknown
ChrY	Y-TIP4355	330	194540016	194540345	ChrX	183756051	183756051	1	Unknown
ChrY	Y-TIP4356	305	194559797	194560101	ChrX	183776464	183776464	1	Unknown
ChrY	Y-TIP4357	285	194742895	194743179	ChrX	183962930	183962930	1	LTR/Copia
ChrY	Y-TIP4360	171	194819311	194819481	ChrX	184039536	184039536	1	Unknown
ChrY	Y-TIP4364	7509	195171484	195178992	ChrX	184394976	184394976	1	LTR/Copia
ChrY	Y-TIP4367	8922	195360493	195369414	ChrX	184568280	184568280	1	Unknown

## Sheet: Table S7
Table S7. TE insertion on the X chromosome
Chromosome	IDs	Len	Start	End	Chromosome	Start	End	Strand	TEs
ChrY	X-TIP1	108	840643	840643	ChrX	839003	839110	1	Unknown
ChrY	X-TIP2	1738	887810	887810	ChrX	886243	887980	1	Unknown
ChrY	X-TIP7	104	2540246	2540246	ChrX	2538512	2538615	1	LTR/Copia
ChrY	X-TIP10	186	4121965	4121965	ChrX	4120048	4120233	1	LTR/Copia
ChrY	X-TIP12	123	4939503	4939503	ChrX	4927747	4927869	1	LTR/Copia
ChrY	X-TIP13	322	4953257	4953257	ChrX	4941521	4941842	1	LTR/Copia
ChrY	X-TIP14	157	4955052	4955052	ChrX	4943331	4943487	1	LTR/Copia
ChrY	X-TIP17	1729	6412920	6412920	ChrX	6401328	6403056	1	LTR/unknown
ChrY	X-TIP20	332	6747606	6747606	ChrX	6735903	6736234	1	LTR/Copia
ChrY	X-TIP21	361	6756674	6756674	ChrX	6744974	6745334	1	LTR/Copia
ChrY	X-TIP26	450	7315742	7315742	ChrX	7294732	7295181	1	LTR/Copia
ChrY	X-TIP29	10334	7391744	7391744	ChrX	7364025	7374358	1	LTR/Copia
ChrY	X-TIP30	225	7393204	7393204	ChrX	7388406	7388630	1	Unknown
ChrY	X-TIP32	2785	7438277	7438277	ChrX	7428636	7431420	1	LTR/Gypsy
ChrY	X-TIP37	840	7621659	7621659	ChrX	7605571	7606410	1	LTR/Gypsy
ChrY	X-TIP38	6987	7639327	7639327	ChrX	7621094	7628080	1	LTR/Copia
ChrY	X-TIP41	257	7780509	7780509	ChrX	7736835	7737091	1	Unknown
ChrY	X-TIP44	4844	7874702	7874702	ChrX	7840279	7845122	1	Unknown
ChrY	X-TIP45	16378	7919492	7919492	ChrX	7878131	7894508	1	DNA/MULE-MuDR
ChrY	X-TIP46	515	7923749	7923749	ChrX	7898800	7899314	1	LTR/Copia
ChrY	X-TIP47	251	8049175	8049175	ChrX	8003366	8003616	1	Unknown
ChrY	X-TIP48	11544	8164335	8164335	ChrX	8077001	8088544	1	LTR/unknown
ChrY	X-TIP50	6235	8247324	8247324	ChrX	8166559	8172793	1	LTR/unknown
ChrY	X-TIP51	328	8251653	8251653	ChrX	8177122	8177449	1	LTR/Copia
ChrY	X-TIP53	163	8281276	8281276	ChrX	8207502	8207664	1	Unknown
ChrY	X-TIP55	254	8320259	8320259	ChrX	8246041	8246294	1	Unknown
ChrY	X-TIP58	11675	8444001	8444001	ChrX	8353859	8365533	1	LTR/Gypsy
ChrY	X-TIP59	1233	8464273	8464273	ChrX	8366038	8367270	1	LTR/Copia
ChrY	X-TIP60	11467	8468670	8468670	ChrX	8371663	8383129	1	LTR/Gypsy
ChrY	X-TIP62	493	8481510	8481510	ChrX	8385258	8385750	1	Unknown
ChrY	X-TIP65	157	8601197	8601197	ChrX	8494225	8494381	1	LTR/Copia
ChrY	X-TIP66	113	8612005	8612005	ChrX	8505031	8505143	1	LTR/Copia
ChrY	X-TIP67	1308	8871556	8871556	ChrX	8615058	8616365	1	LTR/Copia
ChrY	X-TIP68	2270	8871666	8871666	ChrX	8616481	8618750	1	Unknown
ChrY	X-TIP70	10211	8918543	8918543	ChrX	8672685	8682895	1	LTR/Copia
ChrY	X-TIP71	1578	8924462	8924462	ChrX	8687848	8689425	1	Unknown
ChrY	X-TIP72	352	8925891	8925891	ChrX	8689904	8690255	1	Unknown
ChrY	X-TIP73	464	8934422	8934422	ChrX	8698122	8698585	1	Unknown
ChrY	X-TIP75	390	8937977	8937977	ChrX	8701701	8702090	1	LTR/unknown
ChrY	X-TIP76	79	8963652	8963652	ChrX	8739383	8739461	1	LTR/Copia
ChrY	X-TIP80	127	9099724	9099724	ChrX	8861987	8862113	1	LTR/Copia
ChrY	X-TIP82	1750	9165712	9165712	ChrX	8928029	8929778	1	LTR/Copia
ChrY	X-TIP86	191	9286661	9286661	ChrX	9044753	9044943	1	LTR/Copia
ChrY	X-TIP88	611	9405932	9405932	ChrX	9177445	9178055	1	Unknown
ChrY	X-TIP90	3330	9513272	9513272	ChrX	9280179	9283508	1	LTR/unknown
ChrY	X-TIP92	194	9629793	9629793	ChrX	9387183	9387376	1	Unknown
ChrY	X-TIP93	3903	9686770	9686770	ChrX	9444084	9447986	1	LTR/unknown
ChrY	X-TIP94	1993	9725857	9725857	ChrX	9482221	9484213	1	Unknown
ChrY	X-TIP98	418	9786558	9786558	ChrX	9541848	9542265	1	LINE/CRE
ChrY	X-TIP99	255	9798817	9798817	ChrX	9545740	9545994	1	Unknown
ChrY	X-TIP100	974	9838996	9838996	ChrX	9586126	9587099	1	Unknown
ChrY	X-TIP101	259	9897974	9897974	ChrX	9646573	9646831	1	LTR/unknown
ChrY	X-TIP102	594	9917647	9917647	ChrX	9666510	9667103	1	LTR/Copia
ChrY	X-TIP103	181	9919621	9919621	ChrX	9668470	9668650	1	LTR/Copia
ChrY	X-TIP106	343	9959954	9959954	ChrX	9710464	9710806	1	Unknown
ChrY	X-TIP111	279	12555609	12555609	ChrX	12306826	12307104	1	LTR/Copia
ChrY	X-TIP112	438	12733973	12733973	ChrX	12485065	12485502	1	LTR/Copia
ChrY	X-TIP117	528	13293482	13293482	ChrX	12964785	12965312	1	Unknown
ChrY	X-TIP118	328	13299126	13299126	ChrX	12965649	12965976	1	Unknown
ChrY	X-TIP119	7772	13299910	13299910	ChrX	12966747	12974518	1	LINE/CRE
ChrY	X-TIP120	337	13303734	13303734	ChrX	12978044	12978380	1	Unknown
ChrY	X-TIP125	8732	13394494	13394494	ChrX	13073329	13082060	1	LTR/unknown
ChrY	X-TIP127	2153	13444837	13444837	ChrX	13131549	13133701	1	Unknown
ChrY	X-TIP130	3263	13622572	13622572	ChrX	13316977	13320239	1	LINE/CRE
ChrY	X-TIP131	1068	13666743	13666743	ChrX	13336513	13337580	1	LTR/Copia
ChrY	X-TIP136	2863	13906881	13906881	ChrX	13593715	13596577	1	LTR/Copia
ChrY	X-TIP137	326	14005806	14005806	ChrX	13692522	13692847	1	LTR/Copia
ChrY	X-TIP145	414	14195355	14195355	ChrX	13883562	13883975	1	LTR/Copia
ChrY	X-TIP147	380	14302882	14302882	ChrX	13990986	13991365	1	LTR/Copia
ChrY	X-TIP150	8275	15102790	15102790	ChrX	15048921	15057195	1	Unknown
ChrY	X-TIP151	123	15199383	15199383	ChrX	15145279	15145401	1	LTR/Copia
ChrY	X-TIP152	287	15232189	15232189	ChrX	15178027	15178313	1	LTR/Copia
ChrY	X-TIP153	518	15268200	15268200	ChrX	15214018	15214535	1	Unknown
ChrY	X-TIP154	125	15300969	15300969	ChrX	15247056	15247180	1	LTR/Copia
ChrY	X-TIP156	10193	15388914	15388914	ChrX	15329767	15339959	1	LTR/Copia
ChrY	X-TIP162	615	15546865	15546865	ChrX	15512463	15513077	1	LTR/unknown
ChrY	X-TIP163	315	15582343	15582343	ChrX	15548746	15549060	1	Unknown
ChrY	X-TIP164	4155	15585660	15585660	ChrX	15552154	15556308	1	Unknown
ChrY	X-TIP165	2727	15588351	15588351	ChrX	15557799	15560525	1	LTR/unknown
ChrY	X-TIP166	539	15589157	15589157	ChrX	15561336	15561874	1	LTR/Copia
ChrY	X-TIP169	151	15699759	15699759	ChrX	15689127	15689277	1	LTR/Copia
ChrY	X-TIP172	1812	15772251	15772251	ChrX	15767986	15769797	1	LTR/unknown
ChrY	X-TIP173	91	15826522	15826522	ChrX	15812498	15812588	1	LTR/Copia
ChrY	X-TIP174	634	15884914	15884914	ChrX	15864240	15864873	1	LTR/unknown
ChrY	X-TIP189	5245	16743618	16743618	ChrX	16688200	16693444	1	LTR/Gypsy
ChrY	X-TIP190	1117	16789209	16789209	ChrX	16738046	16739162	1	LTR/Gypsy
ChrY	X-TIP191	1171	16801657	16801657	ChrX	16751620	16752790	1	LTR/Copia
ChrY	X-TIP193	11562	16969419	16969419	ChrX	16912117	16923678	1	LTR/Copia
ChrY	X-TIP197	241	17074744	17074744	ChrX	17071047	17071287	1	LTR/Copia
ChrY	X-TIP202	10220	17302869	17302869	ChrX	17252597	17262816	1	LTR/Copia
ChrY	X-TIP204	354	17364095	17364095	ChrX	17322589	17322942	1	LTR/unknown
ChrY	X-TIP205	349	17410624	17410624	ChrX	17374700	17375048	1	LTR/Copia
ChrY	X-TIP206	132	17425727	17425727	ChrX	17390160	17390291	1	LTR/Copia
ChrY	X-TIP207	8356	17438537	17438537	ChrX	17403000	17411355	1	LTR/Copia
ChrY	X-TIP209	2238	17718345	17718345	ChrX	17630166	17632403	1	LTR/Copia
ChrY	X-TIP213	399	17828469	17828469	ChrX	17718795	17719193	1	LTR/Gypsy
ChrY	X-TIP214	260	17830061	17830061	ChrX	17720472	17720731	1	LTR/Copia
ChrY	X-TIP215	328	17908435	17908435	ChrX	17767549	17767876	1	Unknown
ChrY	X-TIP217	865	18006295	18006295	ChrX	17857588	17858452	1	LTR/unknown
ChrY	X-TIP218	946	18019750	18019750	ChrX	17871884	17872829	1	LTR/Gypsy
ChrY	X-TIP219	10265	18025201	18025201	ChrX	17877234	17887498	1	LTR/Copia
ChrY	X-TIP220	866	18036279	18036279	ChrX	17905717	17906582	1	LTR/Gypsy
ChrY	X-TIP221	1426	18086212	18086212	ChrX	17969305	17970730	1	LTR/Copia
ChrY	X-TIP222	10631	18120715	18120715	ChrX	18055926	18066556	1	LTR/unknown
ChrY	X-TIP224	1351	18156209	18156209	ChrX	18091965	18093315	1	LTR/Copia
ChrY	X-TIP226	10434	18170876	18170876	ChrX	18112446	18122879	1	LTR/Copia
ChrY	X-TIP227	2070	18177180	18177180	ChrX	18129237	18131306	1	LTR/Gypsy
ChrY	X-TIP231	1367	18207134	18207134	ChrX	18198763	18200129	1	LTR/Copia
ChrY	X-TIP233	263	18218129	18218129	ChrX	18223304	18223566	1	LTR/Copia
ChrY	X-TIP235	112	18279881	18279881	ChrX	18267684	18267795	1	LTR/Gypsy
ChrY	X-TIP236	559	18285646	18285646	ChrX	18273574	18274132	1	LTR/unknown
ChrY	X-TIP238	5070	18464336	18464336	ChrX	18400151	18405220	1	LTR/Gypsy
ChrY	X-TIP240	2632	18516346	18516346	ChrX	18429623	18432254	1	LTR/unknown
ChrY	X-TIP242	1309	18556542	18556542	ChrX	18490047	18491355	1	LTR/Copia
ChrY	X-TIP244	8649	18592812	18592812	ChrX	18509452	18518100	1	LTR/Copia
ChrY	X-TIP246	2115	18653431	18653431	ChrX	18535346	18537460	1	LTR/Copia
ChrY	X-TIP252	11590	19241665	19241665	ChrX	19065409	19076998	1	LTR/Gypsy
ChrY	X-TIP253	10408	19352832	19352832	ChrX	19174103	19184510	1	LTR/Copia
ChrY	X-TIP256	32701	19418375	19418375	ChrX	19242175	19274875	1	LTR/unknown
ChrY	X-TIP259	543	19507500	19507500	ChrX	19387994	19388536	1	LTR/Copia
ChrY	X-TIP263	4666	19585368	19585368	ChrX	19497030	19501695	1	LTR/unknown
ChrY	X-TIP265	101	19608173	19608173	ChrX	19518440	19518540	1	LTR/unknown
ChrY	X-TIP266	732	19648125	19648125	ChrX	19580213	19580944	1	LINE/CRE
ChrY	X-TIP269	627	19783015	19783015	ChrX	19692343	19692969	1	LTR/Copia
ChrY	X-TIP270	768	19795599	19795599	ChrX	19705554	19706321	1	LTR/unknown
ChrY	X-TIP277	2643	20134586	20134586	ChrX	19995238	19997880	1	LTR/Gypsy
ChrY	X-TIP278	2066	20188298	20188298	ChrX	20051045	20053110	1	LTR/Copia
ChrY	X-TIP279	547	20217461	20217461	ChrX	20088510	20089056	1	LTR/Copia
ChrY	X-TIP283	1819	20367280	20367280	ChrX	20237841	20239659	1	LTR/Gypsy
ChrY	X-TIP285	2402	20394970	20394970	ChrX	20266110	20268511	1	LTR/Copia
ChrY	X-TIP287	11435	20421773	20421773	ChrX	20303606	20315040	1	LTR/Gypsy
ChrY	X-TIP288	115	20449392	20449392	ChrX	20342754	20342868	1	LTR/Copia
ChrY	X-TIP289	93	20466891	20466891	ChrX	20351502	20351594	1	LTR/Copia
ChrY	X-TIP291	734	20566369	20566369	ChrX	20442255	20442988	1	Unknown
ChrY	X-TIP292	96	20610900	20610900	ChrX	20493062	20493157	1	LTR/Copia
ChrY	X-TIP296	3797	20719291	20719291	ChrX	20602079	20605875	1	LTR/unknown
ChrY	X-TIP297	537	20775370	20775370	ChrX	20662963	20663499	1	LTR/Copia
ChrY	X-TIP298	548	20812546	20812546	ChrX	20700010	20700557	1	LTR/Copia
ChrY	X-TIP300	4133	21032347	21032347	ChrX	20921361	20925493	1	Unknown
ChrY	X-TIP302	748	21134000	21134000	ChrX	21026582	21027329	1	LTR/Copia
ChrY	X-TIP303	13532	21140603	21140603	ChrX	21033973	21047504	1	LTR/Gypsy
ChrY	X-TIP307	7486	21357249	21357249	ChrX	21246812	21254297	1	LTR/Copia
ChrY	X-TIP308	108	21384850	21384850	ChrX	21275297	21275404	1	LTR/unknown
ChrY	X-TIP310	889	21430942	21430942	ChrX	21313748	21314636	1	Unknown
ChrY	X-TIP311	320	21434757	21434757	ChrX	21315222	21315541	1	LTR/Copia
ChrY	X-TIP314	10453	21502506	21502506	ChrX	21363501	21373953	1	LTR/unknown
ChrY	X-TIP316	141	21530673	21530673	ChrX	21386786	21386926	1	LTR/unknown
ChrY	X-TIP317	3547	21536513	21536513	ChrX	21392654	21396200	1	LTR/unknown
ChrY	X-TIP321	28412	21575310	21575310	ChrX	21429002	21457413	1	LTR/Gypsy
ChrY	X-TIP322	429	21610207	21610207	ChrX	21512387	21512815	1	LTR/unknown
ChrY	X-TIP326	101	21894121	21894121	ChrX	21820079	21820179	1	LTR/Copia
ChrY	X-TIP328	2917	21953399	21953399	ChrX	21871381	21874297	1	LTR/Copia
ChrY	X-TIP329	2248	21964791	21964791	ChrX	21883062	21885309	1	LTR/Copia
ChrY	X-TIP330	1798	21980818	21980818	ChrX	21898745	21900542	1	Unknown
ChrY	X-TIP332	3084	21982824	21982824	ChrX	21902046	21905129	1	LINE/CRE
ChrY	X-TIP335	159	22006512	22006512	ChrX	21922311	21922469	1	LTR/Copia
ChrY	X-TIP336	1734	22013860	22013860	ChrX	21929845	21931578	1	LTR/Copia
ChrY	X-TIP337	181	22021602	22021602	ChrX	21936204	21936384	1	Unknown
ChrY	X-TIP338	672	22031077	22031077	ChrX	21945854	21946525	1	Unknown
ChrY	X-TIP339	10470	22036358	22036358	ChrX	21951496	21961965	1	LTR/Copia
ChrY	X-TIP340	330	22038331	22038331	ChrX	21974279	21974608	1	LTR/Copia
ChrY	X-TIP344	2311	22172153	22172153	ChrX	22071390	22073700	1	LTR/unknown
ChrY	X-TIP350	272	22365143	22365143	ChrX	22268829	22269100	1	LTR/Copia
ChrY	X-TIP353	185	22452896	22452896	ChrX	22358044	22358228	1	Unknown
ChrY	X-TIP357	2409	22630024	22630024	ChrX	22548890	22551298	1	Unknown
ChrY	X-TIP358	183	22762561	22762561	ChrX	22682392	22682574	1	Unknown
ChrY	X-TIP362	93	22864361	22864361	ChrX	22772637	22772729	1	LTR/Copia
ChrY	X-TIP363	16944	22909250	22909250	ChrX	22806990	22823933	1	LTR/Copia
ChrY	X-TIP364	563	22969137	22969137	ChrX	22890415	22890977	1	LTR/Copia
ChrY	X-TIP365	9108	22973833	22973833	ChrX	22895697	22904804	1	LTR/Copia
ChrY	X-TIP372	10349	23190905	23190905	ChrX	23118385	23128733	1	LTR/Copia
ChrY	X-TIP374	647	23200497	23200497	ChrX	23139228	23139874	1	Unknown
ChrY	X-TIP376	808	23279381	23279381	ChrX	23232675	23233482	1	Unknown
ChrY	X-TIP378	14067	23318292	23318292	ChrX	23267905	23281971	1	LTR/Gypsy
ChrY	X-TIP379	1408	23350488	23350488	ChrX	23300356	23301763	1	Unknown
ChrY	X-TIP387	603	23672004	23672004	ChrX	23623813	23624415	1	LTR/Copia
ChrY	X-TIP391	192	23847291	23847291	ChrX	23804145	23804336	1	LTR/Gypsy
ChrY	X-TIP392	540	23907554	23907554	ChrX	23880668	23881207	1	LTR/Copia
ChrY	X-TIP393	1093	23933518	23933518	ChrX	23896182	23897274	1	LTR/Gypsy
ChrY	X-TIP394	121	23979880	23979880	ChrX	23942705	23942825	1	LTR/Copia
ChrY	X-TIP395	628	24030389	24030389	ChrX	23988354	23988981	1	Unknown
ChrY	X-TIP398	263	24050962	24050962	ChrX	24010913	24011175	1	Unknown
ChrY	X-TIP399	3884	24075893	24075893	ChrX	24035189	24039072	1	LTR/Copia
ChrY	X-TIP400	411	24081263	24081263	ChrX	24040533	24040943	1	LTR/Gypsy
ChrY	X-TIP404	22257	24157099	24157099	ChrX	24106472	24128728	1	LTR/Copia
ChrY	X-TIP405	5576	24223758	24223758	ChrX	24174863	24180438	1	LTR/unknown
ChrY	X-TIP406	2149	24234412	24234412	ChrX	24186757	24188905	1	LTR/Copia
ChrY	X-TIP409	1545	24316963	24316963	ChrX	24255304	24256848	1	LTR/Gypsy
ChrY	X-TIP410	430	24359034	24359034	ChrX	24296384	24296813	1	DNA/CMC-EnSpm
ChrY	X-TIP412	10396	24377984	24377984	ChrX	24315707	24326102	1	LTR/Copia
ChrY	X-TIP414	3304	24429967	24429967	ChrX	24372588	24375891	1	LTR/Gypsy
ChrY	X-TIP415	1173	24436393	24436393	ChrX	24379404	24380576	1	LTR/Copia
ChrY	X-TIP421	10302	24646007	24646007	ChrX	24602283	24612584	1	LTR/Copia
ChrY	X-TIP423	254	24710313	24710313	ChrX	24668819	24669072	1	Unknown
ChrY	X-TIP425	1967	24764030	24764030	ChrX	24733584	24735550	1	LTR/Copia
ChrY	X-TIP427	355	24813281	24813281	ChrX	24759453	24759807	1	LTR/Copia
ChrY	X-TIP428	10465	24816370	24816370	ChrX	24762900	24773364	1	LTR/unknown
ChrY	X-TIP431	1240	25130350	25130350	ChrX	24843157	24844396	1	LTR/Copia
ChrY	X-TIP433	547	25220552	25220552	ChrX	24933758	24934304	1	LTR/Copia
ChrY	X-TIP435	260	25330326	25330326	ChrX	25029177	25029436	1	LTR/Copia
ChrY	X-TIP439	2284	25409395	25409395	ChrX	25109290	25111573	1	LTR/Gypsy
ChrY	X-TIP440	4630	25449971	25449971	ChrX	25150114	25154743	1	LINE/RTE-BovB
ChrY	X-TIP444	9878	25659118	25659118	ChrX	25359633	25369510	1	LTR/Copia
ChrY	X-TIP446	10615	25717051	25717051	ChrX	25419536	25430150	1	LTR/Copia
ChrY	X-TIP447	449	25769259	25769259	ChrX	25472290	25472738	1	Unknown
ChrY	X-TIP448	3647	25770079	25770079	ChrX	25473074	25476720	1	Unknown
ChrY	X-TIP462	631	26155303	26155303	ChrX	25858018	25858648	1	LTR/Gypsy
ChrY	X-TIP466	11583	26223280	26223280	ChrX	25927216	25938798	1	LTR/Copia
ChrY	X-TIP469	1167	26470461	26470461	ChrX	26176720	26177886	1	LTR/Copia
ChrY	X-TIP470	11395	26589025	26589025	ChrX	26287273	26298667	1	LTR/Gypsy
ChrY	X-TIP471	428	26599548	26599548	ChrX	26309218	26309645	1	Unknown
ChrY	X-TIP472	131	26632399	26632399	ChrX	26345322	26345452	1	LTR/Gypsy
ChrY	X-TIP473	2897	26637124	26637124	ChrX	26350162	26353058	1	LTR/unknown
ChrY	X-TIP474	9867	26663856	26663856	ChrX	26378811	26388677	1	LTR/Copia
ChrY	X-TIP477	331	26690749	26690749	ChrX	26426332	26426662	1	Unknown
ChrY	X-TIP478	6220	26719140	26719140	ChrX	26445117	26451336	1	LTR/Gypsy
ChrY	X-TIP479	17061	26742387	26742387	ChrX	26456795	26473855	1	LTR/unknown
ChrY	X-TIP480	1757	26820850	26820850	ChrX	26525919	26527675	1	LTR/Gypsy
ChrY	X-TIP482	298	26912774	26912774	ChrX	26602901	26603198	1	Unknown
ChrY	X-TIP484	116	26956842	26956842	ChrX	26654012	26654127	1	LTR/Copia
ChrY	X-TIP486	353	26961738	26961738	ChrX	26669205	26669557	1	LTR/unknown
ChrY	X-TIP487	325	26968764	26968764	ChrX	26676325	26676649	1	LTR/unknown
ChrY	X-TIP497	1679	27286203	27286203	ChrX	27013982	27015660	1	LTR/unknown
ChrY	X-TIP498	7263	27290703	27290703	ChrX	27018650	27025912	1	LTR/unknown
ChrY	X-TIP502	2630	27521370	27521370	ChrX	27258874	27261503	1	LTR/unknown
ChrY	X-TIP503	345	27525539	27525539	ChrX	27263092	27263436	1	LTR/Copia
ChrY	X-TIP507	240	27810032	27810032	ChrX	27541955	27542194	1	LTR/Gypsy
ChrY	X-TIP508	6914	27812343	27812343	ChrX	27544272	27551185	1	LTR/Gypsy
ChrY	X-TIP520	21168	28416535	28416535	ChrX	28120110	28141277	1	LTR/unknown
ChrY	X-TIP521	5107	28464734	28464734	ChrX	28169468	28174574	1	Unknown
ChrY	X-TIP522	111	28486940	28486940	ChrX	28191835	28191945	1	LTR/Copia
ChrY	X-TIP534	11103	28930861	28930861	ChrX	28651319	28662421	1	LTR/Copia
ChrY	X-TIP535	2733	28941944	28941944	ChrX	28663622	28666354	1	Unknown
ChrY	X-TIP536	2371	28948299	28948299	ChrX	28669877	28672247	1	Unknown
ChrY	X-TIP542	571	29170187	29170187	ChrX	28851161	28851731	1	LTR/unknown
ChrY	X-TIP543	5958	29171723	29171723	ChrX	28852773	28858730	1	LTR/unknown
ChrY	X-TIP547	967	29227326	29227326	ChrX	28911644	28912610	1	Unknown
ChrY	X-TIP548	3972	29269594	29269594	ChrX	28945196	28949167	1	LTR/Copia
ChrY	X-TIP549	155	29283772	29283772	ChrX	28959323	28959477	1	LTR/Copia
ChrY	X-TIP550	1764	29296575	29296575	ChrX	28972130	28973893	1	LTR/Gypsy
ChrY	X-TIP551	232	29330404	29330404	ChrX	29008622	29008853	1	LTR/Copia
ChrY	X-TIP555	673	29363447	29363447	ChrX	29041974	29042646	1	LTR/unknown
ChrY	X-TIP556	5397	29365454	29365454	ChrX	29044008	29049404	1	Unknown
ChrY	X-TIP557	113	29413402	29413402	ChrX	29092122	29092234	1	LTR/Copia
ChrY	X-TIP558	566	29534423	29534423	ChrX	29203368	29203933	1	Unknown
ChrY	X-TIP560	2829	29794283	29794283	ChrX	29448076	29450904	1	Unknown
ChrY	X-TIP561	137	29814554	29814554	ChrX	29471279	29471415	1	LTR/Copia
ChrY	X-TIP566	11727	30021540	30021540	ChrX	29675030	29686756	1	LTR/Gypsy
ChrY	X-TIP567	11890	30034039	30034039	ChrX	29688238	29700127	1	LTR/Gypsy
ChrY	X-TIP572	11382	30201415	30201415	ChrX	29873515	29884896	1	LTR/unknown
ChrY	X-TIP573	297	30222054	30222054	ChrX	29905733	29906029	1	LTR/Copia
ChrY	X-TIP574	5950	30255547	30255547	ChrX	29939228	29945177	1	Unknown
ChrY	X-TIP579	5979	30361082	30361082	ChrX	30038520	30044498	1	LTR/Copia
ChrY	X-TIP580	12062	30426566	30426566	ChrX	30104270	30116331	1	LTR/Gypsy
ChrY	X-TIP581	480	30441586	30441586	ChrX	30129739	30130218	1	LTR/Copia
ChrY	X-TIP582	210	30488693	30488693	ChrX	30182740	30182949	1	LTR/Copia
ChrY	X-TIP583	128	30604861	30604861	ChrX	30288842	30288969	1	LTR/Copia
ChrY	X-TIP584	138	30672718	30672718	ChrX	30352634	30352771	1	Unknown
ChrY	X-TIP585	790	30676303	30676303	ChrX	30356361	30357150	1	LTR/Copia
ChrY	X-TIP586	1338	30677516	30677516	ChrX	30358367	30359704	1	LTR/Copia
ChrY	X-TIP587	21253	30682896	30682896	ChrX	30363790	30385042	1	LTR/Copia
ChrY	X-TIP588	75	30720875	30720875	ChrX	30393256	30393330	1	LTR/unknown
ChrY	X-TIP591	211	30845677	30845677	ChrX	30519645	30519855	1	LTR/Copia
ChrY	X-TIP592	8974	30900269	30900269	ChrX	30565469	30574442	1	LTR/Copia
ChrY	X-TIP593	1116	30949967	30949967	ChrX	30620225	30621340	1	LTR/Copia
ChrY	X-TIP594	5850	30960628	30960628	ChrX	30632005	30637854	1	DNA/MULE-MuDR
ChrY	X-TIP595	344	30966583	30966583	ChrX	30643897	30644240	1	LTR/unknown
ChrY	X-TIP600	55	31139052	31139052	ChrX	30825734	30825788	1	DNA/MULE-MuDR
ChrY	X-TIP603	113	31467190	31467190	ChrX	31112480	31112592	1	LTR/Gypsy
ChrY	X-TIP604	10261	31501078	31501078	ChrX	31146537	31156797	1	LTR/Copia
ChrY	X-TIP605	64	31544099	31544099	ChrX	31199854	31199917	1	LTR/unknown
ChrY	X-TIP608	10370	31638707	31638707	ChrX	31295167	31305536	1	LTR/Copia
ChrY	X-TIP611	3893	31787224	31787224	ChrX	31454401	31458293	1	LTR/Gypsy
ChrY	X-TIP612	179	31804452	31804452	ChrX	31471454	31471632	1	LTR/Gypsy
ChrY	X-TIP613	1107	31808417	31808417	ChrX	31475279	31476385	1	LTR/Gypsy
ChrY	X-TIP614	941	31857677	31857677	ChrX	31524737	31525677	1	LINE/L1
ChrY	X-TIP620	264	31958133	31958133	ChrX	31627137	31627400	1	LTR/Copia
ChrY	X-TIP625	341	32103052	32103052	ChrX	31831394	31831734	1	Unknown
ChrY	X-TIP626	3171	32255913	32255913	ChrX	31955856	31959026	1	LTR/Gypsy
ChrY	X-TIP637	19067	32618036	32618036	ChrX	32386152	32405218	1	LTR/Gypsy
ChrY	X-TIP638	12117	32635384	32635384	ChrX	32410852	32422968	1	LTR/Copia
ChrY	X-TIP639	13745	32867946	32867946	ChrX	32645686	32659430	1	LTR/Copia
ChrY	X-TIP642	3031	33008644	33008644	ChrX	32789595	32792625	1	LTR/Copia
ChrY	X-TIP646	2091	33465159	33465159	ChrX	33116641	33118731	1	LINE/L1
ChrY	X-TIP647	3387	33470527	33470527	ChrX	33121622	33125008	1	LINE/RTE-BovB
ChrY	X-TIP648	1163	33474679	33474679	ChrX	33129148	33130310	1	Unknown
ChrY	X-TIP650	795	33503353	33503353	ChrX	33161701	33162495	1	LTR/Copia
ChrY	X-TIP653	10027	33561773	33561773	ChrX	33232431	33242457	1	LTR/Copia
ChrY	X-TIP657	10465	33786345	33786345	ChrX	33438982	33449446	1	LTR/unknown
ChrY	X-TIP658	4981	33796353	33796353	ChrX	33459426	33464406	1	LTR/Gypsy
ChrY	X-TIP660	10770	33827297	33827297	ChrX	33495520	33506289	1	LTR/Gypsy
ChrY	X-TIP661	397	33837749	33837749	ChrX	33506478	33506874	1	LTR/Copia
ChrY	X-TIP662	210	33858438	33858438	ChrX	33527536	33527745	1	LTR/Copia
ChrY	X-TIP663	270	33882679	33882679	ChrX	33551806	33552075	1	LTR/Copia
ChrY	X-TIP669	1061	34147416	34147416	ChrX	33795278	33796338	1	LTR/Gypsy
ChrY	X-TIP673	127	34332205	34332205	ChrX	33939624	33939750	1	LTR/Copia
ChrY	X-TIP675	173	34371403	34371403	ChrX	33979796	33979968	1	LTR/unknown
ChrY	X-TIP676	507	34490280	34490280	ChrX	34086767	34087273	1	LTR/Copia
ChrY	X-TIP679	1645	34734755	34734755	ChrX	34338598	34340242	1	LTR/Copia
ChrY	X-TIP681	10694	34822427	34822427	ChrX	34426504	34437197	1	LTR/Copia
ChrY	X-TIP682	7443	34916493	34916493	ChrX	34506937	34514379	1	DNA/CMC-EnSpm
ChrY	X-TIP684	127	34980647	34980647	ChrX	34572248	34572374	1	LTR/Gypsy
ChrY	X-TIP688	869	35165442	35165442	ChrX	34740855	34741723	1	LTR/Copia
ChrY	X-TIP689	282	35167918	35167918	ChrX	34743253	34743534	1	LTR/Copia
ChrY	X-TIP690	120	35175145	35175145	ChrX	34750492	34750611	1	LTR/Copia
ChrY	X-TIP693	6923	35235706	35235706	ChrX	34805451	34812373	1	LTR/Copia
ChrY	X-TIP695	497	35257627	35257627	ChrX	34827403	34827899	1	LTR/unknown
ChrY	X-TIP699	1370	35341395	35341395	ChrX	34897527	34898896	1	LTR/Copia
ChrY	X-TIP700	137	35448960	35448960	ChrX	35059270	35059406	1	LTR/unknown
ChrY	X-TIP703	641	35534677	35534677	ChrX	35156214	35156854	1	Unknown
ChrY	X-TIP705	13819	35603449	35603449	ChrX	35225923	35239741	1	LTR/Copia
ChrY	X-TIP707	11672	35670247	35670247	ChrX	35297493	35309164	1	LTR/Gypsy
ChrY	X-TIP715	481	35766850	35766850	ChrX	35394639	35395119	1	LTR/unknown
ChrY	X-TIP717	429	35851725	35851725	ChrX	35448098	35448526	1	LTR/unknown
ChrY	X-TIP718	1773	35936099	35936099	ChrX	35546000	35547772	1	LTR/Gypsy
ChrY	X-TIP722	1184	36153921	36153921	ChrX	35764088	35765271	1	LTR/Copia
ChrY	X-TIP723	330	36226160	36226160	ChrX	35827628	35827957	1	Unknown
ChrY	X-TIP727	16867	36346114	36346114	ChrX	35947595	35964461	1	LTR/Copia
ChrY	X-TIP728	8906	36479634	36479634	ChrX	36082221	36091126	1	LTR/Copia
ChrY	X-TIP3580	216	36523856	36523856	ChrX	138419583	138419798	1	LTR/Gypsy
ChrY	X-TIP729	7316	36546381	36546381	ChrX	36148249	36155564	1	LTR/Copia
ChrY	X-TIP731	905	36604955	36604955	ChrX	36214468	36215372	1	Unknown
ChrY	X-TIP735	11131	36664164	36664164	ChrX	36265770	36276900	1	LTR/Gypsy
ChrY	X-TIP736	682	36689830	36689830	ChrX	36292965	36293646	1	LTR/unknown
ChrY	X-TIP737	1415	36784636	36784636	ChrX	36378271	36379685	1	LTR/unknown
ChrY	X-TIP738	5821	36788084	36788084	ChrX	36383068	36388888	1	LTR/Gypsy
ChrY	X-TIP739	223	36811261	36811261	ChrX	36423335	36423557	1	LTR/unknown
ChrY	X-TIP740	12752	36826529	36826529	ChrX	36438488	36451239	1	RC/Helitron
ChrY	X-TIP743	1743	36898411	36898411	ChrX	36502089	36503831	1	LTR/Gypsy
ChrY	X-TIP746	3040	37056465	37056465	ChrX	36647138	36650177	1	LTR/Gypsy
ChrY	X-TIP747	20701	37063674	37063674	ChrX	36654179	36674879	1	LTR/Gypsy
ChrY	X-TIP749	10346	37113894	37113894	ChrX	36712847	36723192	1	LTR/unknown
ChrY	X-TIP752	3114	37201699	37201699	ChrX	36802684	36805797	1	Unknown
ChrY	X-TIP757	87	37284029	37284029	ChrX	36874154	36874240	1	LTR/Gypsy
ChrY	X-TIP759	158	37366870	37366870	ChrX	36959934	36960091	1	LTR/Gypsy
ChrY	X-TIP760	1935	37368884	37368884	ChrX	36961886	36963820	1	Unknown
ChrY	X-TIP765	109	37607250	37607250	ChrX	37189789	37189897	1	LTR/Copia
ChrY	X-TIP768	1765	37751044	37751044	ChrX	37320929	37322693	1	LTR/unknown
ChrY	X-TIP770	6745	37797348	37797348	ChrX	37379636	37386380	1	Unknown
ChrY	X-TIP771	22445	37809831	37809831	ChrX	37398794	37421238	1	LTR/Gypsy
ChrY	X-TIP773	9292	37891045	37891045	ChrX	37465575	37474866	1	LTR/Copia
ChrY	X-TIP774	9152	37925294	37925294	ChrX	37489608	37498759	1	LTR/Copia
ChrY	X-TIP777	8807	37979750	37979750	ChrX	37535085	37543891	1	LTR/unknown
ChrY	X-TIP778	250	38064116	38064116	ChrX	37656535	37656784	1	LTR/unknown
ChrY	X-TIP779	7409	38128198	38128198	ChrX	37710717	37718125	1	LTR/Copia
ChrY	X-TIP783	34480	38317906	38317906	ChrX	37892484	37926963	1	LTR/Gypsy
ChrY	X-TIP784	163	38388369	38388369	ChrX	37983414	37983576	1	LTR/Copia
ChrY	X-TIP785	3021	38449327	38449327	ChrX	38069056	38072076	1	Satellite
ChrY	X-TIP786	761	38500592	38500592	ChrX	38122897	38123657	1	LTR/Gypsy
ChrY	X-TIP788	3909	38575717	38575717	ChrX	38196708	38200616	1	LTR/Copia
ChrY	X-TIP790	11569	38744411	38744411	ChrX	38329532	38341100	1	LTR/Copia
ChrY	X-TIP791	2608	38776960	38776960	ChrX	38369679	38372286	1	LTR/unknown
ChrY	X-TIP792	998	38787473	38787473	ChrX	38380828	38381825	1	LTR/Copia
ChrY	X-TIP793	324	38803889	38803889	ChrX	38408799	38409122	1	LTR/Gypsy
ChrY	X-TIP794	141	38805922	38805922	ChrX	38410818	38410958	1	Unknown
ChrY	X-TIP795	7463	38857534	38857534	ChrX	38462668	38470130	1	LTR/Copia
ChrY	X-TIP796	632	38909930	38909930	ChrX	38515275	38515906	1	LTR/Gypsy
ChrY	X-TIP797	162	38918879	38918879	ChrX	38523930	38524091	1	LTR/Copia
ChrY	X-TIP803	113	39086630	39086630	ChrX	38694894	38695006	1	LTR/unknown
ChrY	X-TIP810	3871	39182493	39182493	ChrX	38791664	38795534	1	LTR/Gypsy
ChrY	X-TIP815	4987	39455663	39455663	ChrX	39068842	39073828	1	LTR/Copia
ChrY	X-TIP817	13128	39502712	39502712	ChrX	39140529	39153656	1	LTR/Gypsy
ChrY	X-TIP820	100	39595593	39595593	ChrX	39235264	39235363	1	LTR/unknown
ChrY	X-TIP821	10907	39683437	39683437	ChrX	39312925	39323831	1	LTR/Copia
ChrY	X-TIP822	81	39814049	39814049	ChrX	39445255	39445335	1	LTR/Copia
ChrY	X-TIP823	195	39855277	39855277	ChrX	39487108	39487302	1	LTR/unknown
ChrY	X-TIP824	111	39890353	39890353	ChrX	39522765	39522875	1	Unknown
ChrY	X-TIP825	97	39908903	39908903	ChrX	39541425	39541521	1	LTR/Copia
ChrY	X-TIP826	18376	39932145	39932145	ChrX	39565053	39583428	1	LTR/Copia
ChrY	X-TIP827	1010	40061851	40061851	ChrX	39656719	39657728	1	LTR/Copia
ChrY	X-TIP831	82	40085179	40085179	ChrX	39686371	39686452	1	LTR/unknown
ChrY	X-TIP834	3313	40177905	40177905	ChrX	39768316	39771628	1	LTR/unknown
ChrY	X-TIP835	10367	40237165	40237165	ChrX	39818569	39828935	1	LTR/Copia
ChrY	X-TIP839	354	40333880	40333880	ChrX	39925906	39926259	1	LTR/unknown
ChrY	X-TIP846	685	40684184	40684184	ChrX	40271152	40271836	1	Satellite
ChrY	X-TIP847	74897	40749375	40749375	ChrX	40337001	40411897	1	LTR/Gypsy
ChrY	X-TIP852	11708	40996918	40996918	ChrX	40656039	40667746	1	LTR/Copia
ChrY	X-TIP853	210	41014763	41014763	ChrX	40675358	40675567	1	LTR/Gypsy
ChrY	X-TIP856	8477	41063353	41063353	ChrX	40724417	40732893	1	LTR/unknown
ChrY	X-TIP857	205	41138732	41138732	ChrX	40802078	40802282	1	LTR/Copia
ChrY	X-TIP861	569	41397622	41397622	ChrX	41052180	41052748	1	Unknown
ChrY	X-TIP863	129	41496048	41496048	ChrX	41150729	41150857	1	LTR/unknown
ChrY	X-TIP865	5529	41622085	41622085	ChrX	41278322	41283850	1	Unknown
ChrY	X-TIP867	307	41680956	41680956	ChrX	41352465	41352771	1	LTR/unknown
ChrY	X-TIP870	10263	41854923	41854923	ChrX	41505535	41515797	1	LTR/Copia
ChrY	X-TIP873	147	41918751	41918751	ChrX	41575462	41575608	1	LTR/Copia
ChrY	X-TIP875	136	41971876	41971876	ChrX	41626372	41626507	1	LTR/Copia
ChrY	X-TIP876	3581	42052329	42052329	ChrX	41667947	41671527	1	Unknown
ChrY	X-TIP879	527	42098550	42098550	ChrX	41710248	41710774	1	LTR/Copia
ChrY	X-TIP882	2739	42165608	42165608	ChrX	41778236	41780974	1	LTR/Copia
ChrY	X-TIP884	144	42236041	42236041	ChrX	41819413	41819556	1	LTR/Gypsy
ChrY	X-TIP886	3351	42391333	42391333	ChrX	41975131	41978481	1	LTR/Pao
ChrY	X-TIP887	6325	42406127	42406127	ChrX	41990407	41996731	1	Unknown
ChrY	X-TIP889	200	42604431	42604431	ChrX	42198026	42198225	1	LTR/Gypsy
ChrY	X-TIP891	809	42685200	42685200	ChrX	42281267	42282075	1	LTR/Gypsy
ChrY	X-TIP892	418	42690065	42690065	ChrX	42285965	42286382	1	LTR/Gypsy
ChrY	X-TIP893	9808	42726846	42726846	ChrX	42304895	42314702	1	LTR/Copia
ChrY	X-TIP898	10931	42851804	42851804	ChrX	42442342	42453272	1	LTR/Copia
ChrY	X-TIP900	128	43043500	43043500	ChrX	42633355	42633482	1	LTR/Copia
ChrY	X-TIP902	992	43088820	43088820	ChrX	42678734	42679725	1	LTR/Copia
ChrY	X-TIP903	14136	43129623	43129623	ChrX	42719588	42733723	1	LTR/Gypsy
ChrY	X-TIP908	64	43240427	43240427	ChrX	42833299	42833362	1	LTR/Copia
ChrY	X-TIP909	9455	43249894	43249894	ChrX	42833911	42843365	1	LTR/unknown
ChrY	X-TIP913	531	43452252	43452252	ChrX	43047497	43048027	1	LTR/Gypsy
ChrY	X-TIP914	341	43532723	43532723	ChrX	43107463	43107803	1	LTR/Copia
ChrY	X-TIP915	105	43535227	43535227	ChrX	43109961	43110065	1	LTR/unknown
ChrY	X-TIP916	381	43549702	43549702	ChrX	43124489	43124869	1	LTR/Gypsy
ChrY	X-TIP917	127	43762224	43762224	ChrX	43340566	43340692	1	LTR/Gypsy
ChrY	X-TIP918	460	43767187	43767187	ChrX	43345539	43345998	1	LTR/Copia
ChrY	X-TIP925	10213	44030149	44030149	ChrX	43583113	43593325	1	LTR/Copia
ChrY	X-TIP933	10245	44119512	44119512	ChrX	43684741	43694985	1	LTR/Copia
ChrY	X-TIP940	534	44285829	44285829	ChrX	43858975	43859508	1	LTR/Gypsy
ChrY	X-TIP943	11821	44514444	44514444	ChrX	44066781	44078601	1	LTR/unknown
ChrY	X-TIP944	888	44535826	44535826	ChrX	44113716	44114603	1	LTR/Copia
ChrY	X-TIP947	17124	44555643	44555643	ChrX	44134899	44152022	1	LTR/unknown
ChrY	X-TIP951	681	44650434	44650434	ChrX	44231487	44232167	1	LTR/unknown
ChrY	X-TIP952	1009	44662913	44662913	ChrX	44244578	44245586	1	Unknown
ChrY	X-TIP955	4376	44898668	44898668	ChrX	44472486	44476861	1	Unknown
ChrY	X-TIP958	641	45140031	45140031	ChrX	44717771	44718411	1	LTR/Copia
ChrY	X-TIP960	372	45261496	45261496	ChrX	44814781	44815152	1	LTR/unknown
ChrY	X-TIP961	1201	45312126	45312126	ChrX	44866696	44867896	1	LTR/Copia
ChrY	X-TIP962	4878	45312733	45312733	ChrX	44868528	44873405	1	LTR/Copia
ChrY	X-TIP963	11837	45407240	45407240	ChrX	44972784	44984620	1	LTR/Gypsy
ChrY	X-TIP967	591	45501587	45501587	ChrX	45068050	45068640	1	LTR/unknown
ChrY	X-TIP975	178	45702687	45702687	ChrX	45274319	45274496	1	LTR/Gypsy
ChrY	X-TIP976	6437	45726739	45726739	ChrX	45298570	45305006	1	LTR/Copia
ChrY	X-TIP977	8827	45770082	45770082	ChrX	45330311	45339137	1	LTR/Copia
ChrY	X-TIP978	8468	45778393	45778393	ChrX	45347380	45355847	1	LTR/Copia
ChrY	X-TIP979	12889	45786955	45786955	ChrX	45364971	45377859	1	LTR/Gypsy
ChrY	X-TIP980	8651	45923253	45923253	ChrX	45488075	45496725	1	LTR/unknown
ChrY	X-TIP986	118	46150973	46150973	ChrX	45716085	45716202	1	LTR/Copia
ChrY	X-TIP987	246	46220153	46220153	ChrX	45796330	45796575	1	DNA/CMC-EnSpm
ChrY	X-TIP988	86	46237754	46237754	ChrX	45804020	45804105	1	LTR/unknown
ChrY	X-TIP990	123	46304901	46304901	ChrX	45871157	45871279	1	LTR/unknown
ChrY	X-TIP991	12245	46451244	46451244	ChrX	46027555	46039799	1	LTR/Gypsy
ChrY	X-TIP992	99	46482982	46482982	ChrX	46059965	46060063	1	LTR/Copia
ChrY	X-TIP993	523	46557908	46557908	ChrX	46138558	46139080	1	LTR/Gypsy
ChrY	X-TIP995	14309	46600419	46600419	ChrX	46181772	46196080	1	LTR/unknown
ChrY	X-TIP996	3083	46655633	46655633	ChrX	46239209	46242291	1	Unknown
ChrY	X-TIP1001	236	46848389	46848389	ChrX	46390250	46390485	1	LTR/Copia
ChrY	X-TIP1154	10251	46964389	46964389	ChrX	51393720	51403970	-1	LTR/Copia
ChrY	X-TIP1144	7607	47224128	47224128	ChrX	51134353	51141959	-1	LTR/Copia
ChrY	X-TIP1140	4683	47526977	47526977	ChrX	50816553	50821235	-1	LTR/Copia
ChrY	X-TIP1139	121	47639928	47639928	ChrX	50727542	50727662	-1	LTR/unknown
ChrY	X-TIP1138	462	47653512	47653512	ChrX	50713628	50714089	-1	LTR/Gypsy
ChrY	X-TIP1137	24603	47725387	47725387	ChrX	50629913	50654515	-1	LTR/Gypsy
ChrY	X-TIP1136	1373	47798893	47798893	ChrX	50567940	50569312	-1	LTR/Copia
ChrY	X-TIP1132	850	47874566	47874566	ChrX	50500454	50501303	-1	LTR/Copia
ChrY	X-TIP1131	9278	47887017	47887017	ChrX	50478959	50488236	-1	LTR/Copia
ChrY	X-TIP1130	4830	47950111	47950111	ChrX	50419318	50424147	-1	Unknown
ChrY	X-TIP1128	177	47971558	47971558	ChrX	50402900	50403076	-1	LTR/Gypsy
ChrY	X-TIP1127	135	47992754	47992754	ChrX	50381379	50381513	-1	LTR/Gypsy
ChrY	X-TIP1126	4595	48025810	48025810	ChrX	50343398	50347992	-1	LTR/Gypsy
ChrY	X-TIP1124	363	48040949	48040949	ChrX	50332652	50333014	-1	LTR/Copia
ChrY	X-TIP1123	7598	48105829	48105829	ChrX	50270776	50278373	-1	LTR/Copia
ChrY	X-TIP1122	104	48256082	48256082	ChrX	50129510	50129613	-1	LTR/Copia
ChrY	X-TIP1121	6168	48260187	48260187	ChrX	50119326	50125493	-1	LTR/Copia
ChrY	X-TIP1120	482	48398270	48398270	ChrX	49982561	49983042	-1	LTR/Copia
ChrY	X-TIP1116	1172	48556001	48556001	ChrX	49812361	49813532	-1	Unknown
ChrY	X-TIP1114	354	48652987	48652987	ChrX	49722988	49723341	-1	Unknown
ChrY	X-TIP1112	54	48719874	48719874	ChrX	49655539	49655592	-1	LTR/Gypsy
ChrY	X-TIP1111	202	48735151	48735151	ChrX	49618152	49618353	-1	Unknown
ChrY	X-TIP1110	5813	48771039	48771039	ChrX	49565878	49571690	-1	LTR/unknown
ChrY	X-TIP1109	128	48789684	48789684	ChrX	49552639	49552766	-1	LTR/Copia
ChrY	X-TIP1107	12911	48816056	48816056	ChrX	49513450	49526360	-1	LTR/Copia
ChrY	X-TIP1106	121	48930460	48930460	ChrX	49413209	49413329	-1	Unknown
ChrY	X-TIP1103	2353	48984591	48984591	ChrX	49356496	49358848	-1	LTR/Gypsy
ChrY	X-TIP1102	185	49047701	49047701	ChrX	49299365	49299549	-1	LTR/Copia
ChrY	X-TIP1100	11357	49092144	49092144	ChrX	49238780	49250136	-1	LTR/Gypsy
ChrY	X-TIP1098	12717	49104997	49104997	ChrX	49218210	49230926	-1	LTR/Gypsy
ChrY	X-TIP1097	109	49152198	49152198	ChrX	49173335	49173443	-1	LTR/Gypsy
ChrY	X-TIP1094	210	49163610	49163610	ChrX	49151429	49151638	-1	LTR/Gypsy
ChrY	X-TIP1092	495	49286074	49286074	ChrX	49027023	49027517	-1	LTR/Copia
ChrY	X-TIP1088	7557	49371631	49371631	ChrX	48930339	48937895	-1	LTR/Gypsy
ChrY	X-TIP1086	322	49473367	49473367	ChrX	48794229	48794550	-1	LTR/Copia
ChrY	X-TIP1084	4660	49486461	49486461	ChrX	48776419	48781078	-1	LTR/Copia
ChrY	X-TIP1083	109	49500703	49500703	ChrX	48772469	48772577	-1	LTR/unknown
ChrY	X-TIP1079	286	49532472	49532472	ChrX	48740060	48740345	-1	LTR/unknown
ChrY	X-TIP1077	154	49649125	49649125	ChrX	48642983	48643136	-1	LTR/Copia
ChrY	X-TIP1076	4643	49649489	49649489	ChrX	48638160	48642802	-1	LTR/Copia
ChrY	X-TIP1073	256	49848432	49848432	ChrX	48470145	48470400	-1	LTR/Copia
ChrY	X-TIP1071	453	49875203	49875203	ChrX	48443156	48443608	-1	LTR/Copia
ChrY	X-TIP1068	315	49923750	49923750	ChrX	48403482	48403796	-1	LTR/Copia
ChrY	X-TIP1067	1175	49928670	49928670	ChrX	48397722	48398896	-1	LTR/Gypsy
ChrY	X-TIP1065	10231	50151853	50151853	ChrX	48177960	48188190	-1	LTR/Gypsy
ChrY	X-TIP1064	277	50165774	50165774	ChrX	48173123	48173399	-1	LTR/Copia
ChrY	X-TIP1063	140	50198805	50198805	ChrX	48145075	48145214	-1	LTR/Copia
ChrY	X-TIP1060	175	50252908	50252908	ChrX	48103567	48103741	-1	LTR/unknown
ChrY	X-TIP1059	164	50262510	50262510	ChrX	48093986	48094149	-1	LTR/Copia
ChrY	X-TIP1058	1906	50269596	50269596	ChrX	48085119	48087024	-1	Unknown
ChrY	X-TIP1056	10260	50343578	50343578	ChrX	48005831	48016090	-1	LTR/Copia
ChrY	X-TIP1055	408	50451022	50451022	ChrX	47911449	47911856	-1	LTR/Copia
ChrY	X-TIP1054	374	50563023	50563023	ChrX	47791211	47791584	-1	LTR/unknown
ChrY	X-TIP1053	51	50566540	50566540	ChrX	47787959	47788009	-1	LTR/Gypsy
ChrY	X-TIP1052	420	50573848	50573848	ChrX	47781406	47781825	-1	LTR/Copia
ChrY	X-TIP1049	349	50623971	50623971	ChrX	47741194	47741542	-1	LTR/unknown
ChrY	X-TIP1048	465	50628653	50628653	ChrX	47736049	47736513	-1	LTR/Copia
ChrY	X-TIP1047	108	50685643	50685643	ChrX	47665257	47665364	-1	LTR/Copia
ChrY	X-TIP1045	7499	50701226	50701226	ChrX	47642230	47649728	-1	LTR/unknown
ChrY	X-TIP1042	5677	50722308	50722308	ChrX	47614940	47620616	-1	LTR/Copia
ChrY	X-TIP1041	100	50781267	50781267	ChrX	47560716	47560815	-1	LTR/unknown
ChrY	X-TIP1038	1049	50973063	50973063	ChrX	47380289	47381337	-1	LTR/Copia
ChrY	X-TIP1036	3168	50983308	50983308	ChrX	47366749	47369916	-1	LTR/Copia
ChrY	X-TIP1034	14213	51037672	51037672	ChrX	47301756	47315968	-1	LTR/Gypsy
ChrY	X-TIP1032	646	51108943	51108943	ChrX	47242955	47243600	-1	LTR/Copia
ChrY	X-TIP1031	482	51145633	51145633	ChrX	47202032	47202513	-1	LTR/Copia
ChrY	X-TIP1030	7900	51196520	51196520	ChrX	47155491	47163390	-1	DNA/CMC-EnSpm
ChrY	X-TIP1027	571	51312890	51312890	ChrX	47060290	47060860	-1	Unknown
ChrY	X-TIP1025	2417	51393204	51393204	ChrX	46973348	46975764	-1	LTR/unknown
ChrY	X-TIP1024	12186	51397468	51397468	ChrX	46959381	46971566	-1	LTR/Copia
ChrY	X-TIP1022	3657	51447866	51447866	ChrX	46899601	46903257	-1	Satellite
ChrY	X-TIP1021	4246	51456590	51456590	ChrX	46889893	46894138	-1	LTR/unknown
ChrY	X-TIP1020	494	51490995	51490995	ChrX	46866296	46866789	-1	LTR/Copia
ChrY	X-TIP1018	888	51538755	51538755	ChrX	46822902	46823789	-1	LTR/Gypsy
ChrY	X-TIP1014	6945	51617430	51617430	ChrX	46755840	46762784	-1	LTR/Copia
ChrY	X-TIP1013	3804	51631824	51631824	ChrX	46744602	46748405	-1	LTR/unknown
ChrY	X-TIP1012	7090	51671217	51671217	ChrX	46701942	46709031	-1	LTR/Copia
ChrY	X-TIP1010	3244	51830428	51830428	ChrX	46534888	46538131	-1	LTR/Copia
ChrY	X-TIP1009	1861	51837733	51837733	ChrX	46529148	46531008	-1	LTR/Copia
ChrY	X-TIP1005	401	51871971	51871971	ChrX	46494683	46495083	-1	LTR/Copia
ChrY	X-TIP1155	290	51894637	51894637	ChrX	51409153	51409442	1	LTR/Gypsy
ChrY	X-TIP1157	5209	51984595	51984595	ChrX	51480633	51485841	1	LTR/Copia
ChrY	X-TIP1160	743	52098517	52098517	ChrX	51609612	51610354	1	LTR/Gypsy
ChrY	X-TIP1161	3002	52116921	52116921	ChrX	51639165	51642166	1	LTR/Gypsy
ChrY	X-TIP1162	19455	52184549	52184549	ChrX	51689833	51709287	1	LTR/Gypsy
ChrY	X-TIP1163	18292	52215639	52215639	ChrX	51722091	51740382	1	LTR/Copia
ChrY	X-TIP1164	10908	52252214	52252214	ChrX	51750416	51761323	1	LTR/Copia
ChrY	X-TIP1165	10417	52307367	52307367	ChrX	51802365	51812781	1	LTR/Copia
ChrY	X-TIP1166	10233	52333734	52333734	ChrX	51849735	51859967	1	LTR/Copia
ChrY	X-TIP1171	1672	52494970	52494970	ChrX	52022439	52024110	1	LTR/Copia
ChrY	X-TIP1174	1645	52622035	52622035	ChrX	52152180	52153824	1	Unknown
ChrY	X-TIP1175	8688	52629239	52629239	ChrX	52161072	52169759	1	LTR/Copia
ChrY	X-TIP1177	1801	52703555	52703555	ChrX	52246846	52248646	1	LTR/Copia
ChrY	X-TIP1178	11574	52721858	52721858	ChrX	52267045	52278618	1	LTR/Gypsy
ChrY	X-TIP1179	799	52780288	52780288	ChrX	52306549	52307347	1	LTR/Gypsy
ChrY	X-TIP1181	7132	52874244	52874244	ChrX	52379114	52386245	1	LTR/Gypsy
ChrY	X-TIP1184	1404	53073625	53073625	ChrX	52585465	52586868	1	LTR/Copia
ChrY	X-TIP1187	100	53241329	53241329	ChrX	52765634	52765733	1	LTR/Copia
ChrY	X-TIP1188	313	53242922	53242922	ChrX	52767221	52767533	1	LTR/Copia
ChrY	X-TIP1191	14361	53352096	53352096	ChrX	52865726	52880086	1	LTR/Copia
ChrY	X-TIP1197	2014	53402190	53402190	ChrX	52931468	52933481	1	LTR/Copia
ChrY	X-TIP1207	2006	53678790	53678790	ChrX	53186807	53188812	1	LTR/Copia
ChrY	X-TIP1209	362	53697390	53697390	ChrX	53206581	53206942	1	LTR/Copia
ChrY	X-TIP1211	12356	53712050	53712050	ChrX	53228452	53240807	1	LTR/Gypsy
ChrY	X-TIP1212	544	53831391	53831391	ChrX	53345416	53345959	1	LTR/Copia
ChrY	X-TIP1213	125	53855974	53855974	ChrX	53380996	53381120	1	LTR/unknown
ChrY	X-TIP1215	51	53933241	53933241	ChrX	53468708	53468758	1	LTR/Gypsy
ChrY	X-TIP1216	14014	53996124	53996124	ChrX	53531001	53545014	1	LTR/Copia
ChrY	X-TIP1218	9421	54101140	54101140	ChrX	53629848	53639268	1	LTR/Copia
ChrY	X-TIP1219	118	54122826	54122826	ChrX	53662535	53662652	1	LTR/Copia
ChrY	X-TIP1220	1547	54129545	54129545	ChrX	53669268	53670814	1	Unknown
ChrY	X-TIP1221	9701	54217232	54217232	ChrX	53754006	53763706	1	LTR/Copia
ChrY	X-TIP1223	214	54403198	54403198	ChrX	53930230	53930443	1	LTR/Gypsy
ChrY	X-TIP1224	1404	54407715	54407715	ChrX	53934802	53936205	1	LTR/Copia
ChrY	X-TIP1231	221	54661937	54661937	ChrX	54175507	54175727	1	LTR/unknown
ChrY	X-TIP1232	1963	54758505	54758505	ChrX	54232338	54234300	1	LTR/Copia
ChrY	X-TIP1234	105	54820876	54820876	ChrX	54296589	54296693	1	Unknown
ChrY	X-TIP1235	7524	54857118	54857118	ChrX	54322827	54330350	1	LTR/Copia
ChrY	X-TIP1236	23826	54916739	54916739	ChrX	54372504	54396329	1	LTR/Copia
ChrY	X-TIP1237	11408	54974789	54974789	ChrX	54473833	54485240	1	LTR/Copia
ChrY	X-TIP1238	7377	55023292	55023292	ChrX	54517259	54524635	1	LTR/Copia
ChrY	X-TIP1241	757	55227526	55227526	ChrX	54725806	54726562	1	Unknown
ChrY	X-TIP1244	682	55321527	55321527	ChrX	54799257	54799938	1	LTR/Copia
ChrY	X-TIP1245	214	55323695	55323695	ChrX	54802100	54802313	1	LTR/Gypsy
ChrY	X-TIP1246	3930	55331328	55331328	ChrX	54809653	54813582	1	LTR/Gypsy
ChrY	X-TIP1247	648	55363759	55363759	ChrX	54832597	54833244	1	Unknown
ChrY	X-TIP1249	3122	55585548	55585548	ChrX	55009999	55013120	1	LTR/Copia
ChrY	X-TIP1251	409	55687913	55687913	ChrX	55112454	55112862	1	LTR/Copia
ChrY	X-TIP1253	675	55703270	55703270	ChrX	55127592	55128266	1	LTR/Gypsy
ChrY	X-TIP1256	2108	55818376	55818376	ChrX	55234318	55236425	1	Unknown
ChrY	X-TIP1259	1659	55891153	55891153	ChrX	55309850	55311508	1	Unknown
ChrY	X-TIP1261	354	56055931	56055931	ChrX	55476145	55476498	1	Unknown
ChrY	X-TIP1263	1945	56206967	56206967	ChrX	55623149	55625093	1	LTR/unknown
ChrY	X-TIP1264	12500	56244571	56244571	ChrX	55664596	55677095	1	LTR/Gypsy
ChrY	X-TIP1265	1864	56267449	56267449	ChrX	55700025	55701888	1	LTR/Copia
ChrY	X-TIP1266	126	56278582	56278582	ChrX	55711080	55711205	1	Unknown
ChrY	X-TIP1267	2227	56280174	56280174	ChrX	55712666	55714892	1	LTR/Copia
ChrY	X-TIP1268	1908	56325291	56325291	ChrX	55747778	55749685	1	LTR/Copia
ChrY	X-TIP1269	242	56331732	56331732	ChrX	55754176	55754417	1	LTR/Copia
ChrY	X-TIP1274	13982	56808719	56808719	ChrX	56205608	56219589	1	Unknown
ChrY	X-TIP1275	176	56900479	56900479	ChrX	56299252	56299427	1	LTR/Copia
ChrY	X-TIP1276	509	56905514	56905514	ChrX	56304456	56304964	1	LTR/Copia
ChrY	X-TIP1277	533	56912986	56912986	ChrX	56312491	56313023	1	LTR/Gypsy
ChrY	X-TIP1280	689	56948241	56948241	ChrX	56337573	56338261	1	LTR/Gypsy
ChrY	X-TIP1282	328	56996858	56996858	ChrX	56375521	56375848	1	LTR/Copia
ChrY	X-TIP1284	1638	57022612	57022612	ChrX	56401319	56402956	1	LTR/Copia
ChrY	X-TIP1285	5680	57025571	57025571	ChrX	56405921	56411600	1	LTR/Copia
ChrY	X-TIP1290	352	57280444	57280444	ChrX	56629301	56629652	1	LTR/Gypsy
ChrY	X-TIP1296	13395	57496427	57496427	ChrX	56870922	56884316	1	LTR/Gypsy
ChrY	X-TIP1297	210	57516939	57516939	ChrX	56892866	56893075	1	LTR/Copia
ChrY	X-TIP1298	10420	57632250	57632250	ChrX	56988054	56998473	1	LTR/Copia
ChrY	X-TIP1299	1327	57658146	57658146	ChrX	57024530	57025856	1	Satellite
ChrY	X-TIP1300	682	57671755	57671755	ChrX	57048820	57049501	1	LINE/CRE
ChrY	X-TIP1302	257	57685051	57685051	ChrX	57062471	57062727	1	LTR/Gypsy
ChrY	X-TIP1304	1853	57868310	57868310	ChrX	57250828	57252680	1	LTR/Copia
ChrY	X-TIP1305	605	57964826	57964826	ChrX	57331934	57332538	1	LTR/Copia
ChrY	X-TIP1307	248	58030161	58030161	ChrX	57378326	57378573	1	LTR/Copia
ChrY	X-TIP1309	894	58129889	58129889	ChrX	57520521	57521414	1	LTR/unknown
ChrY	X-TIP1311	13709	58253793	58253793	ChrX	57615723	57629431	1	LTR/Gypsy
ChrY	X-TIP1314	16553	58271192	58271192	ChrX	57642832	57659384	1	LTR/Copia
ChrY	X-TIP1315	1249	58349144	58349144	ChrX	57749112	57750360	1	LTR/Copia
ChrY	X-TIP1318	14886	58384925	58384925	ChrX	57784943	57799828	1	LTR/Gypsy
ChrY	X-TIP1319	3515	58399155	58399155	ChrX	57800141	57803655	1	LTR/Copia
ChrY	X-TIP1321	2079	58631337	58631337	ChrX	58033088	58035166	1	LTR/Gypsy
ChrY	X-TIP1322	1768	58647314	58647314	ChrX	58039919	58041686	1	LINE/CRE
ChrY	X-TIP1324	886	58705031	58705031	ChrX	58091406	58092291	1	LTR/Gypsy
ChrY	X-TIP1325	22454	58709068	58709068	ChrX	58093055	58115508	1	LTR/Copia
ChrY	X-TIP1327	173	58766089	58766089	ChrX	58150614	58150786	1	LTR/Gypsy
ChrY	X-TIP1328	3955	58773153	58773153	ChrX	58152342	58156296	1	LTR/Gypsy
ChrY	X-TIP1332	289	58950293	58950293	ChrX	58323251	58323539	1	LTR/Copia
ChrY	X-TIP1333	544	58955144	58955144	ChrX	58328111	58328654	1	LTR/Copia
ChrY	X-TIP1334	13828	59005732	59005732	ChrX	58379345	58393172	1	LTR/Copia
ChrY	X-TIP1335	215	59030328	59030328	ChrX	58404504	58404718	1	LTR/Gypsy
ChrY	X-TIP1337	9811	59049167	59049167	ChrX	58423371	58433181	1	LTR/Copia
ChrY	X-TIP1346	11357	59308573	59308573	ChrX	58670443	58681799	1	LTR/Copia
ChrY	X-TIP1347	1250	59374673	59374673	ChrX	58725475	58726724	1	LTR/Copia
ChrY	X-TIP1348	2553	59415630	59415630	ChrX	58768637	58771189	1	LTR/Copia
ChrY	X-TIP1349	10637	59443135	59443135	ChrX	58792117	58802753	1	LTR/unknown
ChrY	X-TIP1350	620	59500791	59500791	ChrX	58860554	58861173	1	LTR/unknown
ChrY	X-TIP1351	2376	59546467	59546467	ChrX	58939855	58942230	1	LTR/Gypsy
ChrY	X-TIP1353	256	59563496	59563496	ChrX	58959480	58959735	1	LTR/Gypsy
ChrY	X-TIP1356	9077	59594660	59594660	ChrX	58989455	58998531	1	LTR/unknown
ChrY	X-TIP1357	348	59597349	59597349	ChrX	59001226	59001573	1	LTR/Copia
ChrY	X-TIP1359	4917	59620084	59620084	ChrX	59034570	59039486	1	LTR/Copia
ChrY	X-TIP1360	565	59628860	59628860	ChrX	59043478	59044042	1	LTR/unknown
ChrY	X-TIP1363	3812	59749512	59749512	ChrX	59162865	59166676	1	LTR/unknown
ChrY	X-TIP1367	8383	59838138	59838138	ChrX	59264254	59272636	1	LTR/Copia
ChrY	X-TIP1368	19973	59842314	59842314	ChrX	59277380	59297352	1	LTR/unknown
ChrY	X-TIP1369	158	59860033	59860033	ChrX	59314135	59314292	1	LTR/Copia
ChrY	X-TIP1371	10259	59902483	59902483	ChrX	59360124	59370382	1	LTR/Copia
ChrY	X-TIP1372	4635	59909951	59909951	ChrX	59377412	59382046	1	LTR/Gypsy
ChrY	X-TIP1373	1611	59951632	59951632	ChrX	59408669	59410279	1	Unknown
ChrY	X-TIP1375	215	60023943	60023943	ChrX	59463128	59463342	1	LTR/Copia
ChrY	X-TIP1376	10295	60030951	60030951	ChrX	59470140	59480434	1	LTR/unknown
ChrY	X-TIP1383	424	60184697	60184697	ChrX	59630282	59630705	1	LTR/Copia
ChrY	X-TIP1384	328	60207689	60207689	ChrX	59664294	59664621	1	Unknown
ChrY	X-TIP1385	10563	60213813	60213813	ChrX	59670748	59681310	1	LTR/Copia
ChrY	X-TIP1386	9404	60230887	60230887	ChrX	59688216	59697619	1	LTR/Copia
ChrY	X-TIP1389	3660	60292147	60292147	ChrX	59760115	59763774	1	LTR/Copia
ChrY	X-TIP1390	79	60307683	60307683	ChrX	59782282	59782360	1	LTR/Gypsy
ChrY	X-TIP1392	1504	60323156	60323156	ChrX	59804574	59806077	1	LTR/Gypsy
ChrY	X-TIP1394	1523	60373716	60373716	ChrX	59837604	59839126	1	LTR/Copia
ChrY	X-TIP1396	8438	60398400	60398400	ChrX	59863834	59872271	1	DNA/CMC-EnSpm
ChrY	X-TIP1400	10294	60626305	60626305	ChrX	60086048	60096341	1	LTR/Copia
ChrY	X-TIP1404	3479	60739093	60739093	ChrX	60206318	60209796	1	LTR/Copia
ChrY	X-TIP1406	10455	60786601	60786601	ChrX	60254791	60265245	1	LTR/Copia
ChrY	X-TIP1407	7961	60831056	60831056	ChrX	60360683	60368643	1	LTR/Copia
ChrY	X-TIP1410	222	60953547	60953547	ChrX	60453388	60453609	1	LTR/unknown
ChrY	X-TIP1411	226	60956614	60956614	ChrX	60456414	60456639	1	LTR/Copia
ChrY	X-TIP1416	10079	61298191	61298191	ChrX	60803875	60813953	1	LTR/Copia
ChrY	X-TIP1422	10308	61735113	61735113	ChrX	61188349	61198656	1	LTR/unknown
ChrY	X-TIP1425	1662	62092583	62092583	ChrX	61565504	61567165	1	LTR/unknown
ChrY	X-TIP1426	142	62118914	62118914	ChrX	61591835	61591976	1	LTR/unknown
ChrY	X-TIP1429	222	62281506	62281506	ChrX	61746222	61746443	1	LTR/Copia
ChrY	X-TIP1430	1725	62303335	62303335	ChrX	61757961	61759685	1	LTR/unknown
ChrY	X-TIP1432	265	62318130	62318130	ChrX	61772762	61773026	1	LTR/Gypsy
ChrY	X-TIP1435	5513	62342516	62342516	ChrX	61802346	61807858	1	Unknown
ChrY	X-TIP1437	349	62354605	62354605	ChrX	61820179	61820527	1	LTR/Copia
ChrY	X-TIP1438	1747	62361350	62361350	ChrX	61826871	61828617	1	LTR/Copia
ChrY	X-TIP1443	2270	62545197	62545197	ChrX	62021578	62023847	1	LTR/Copia
ChrY	X-TIP1445	821	62554799	62554799	ChrX	62031418	62032238	1	LTR/Gypsy
ChrY	X-TIP1452	214	62728281	62728281	ChrX	62173128	62173341	1	LTR/Gypsy
ChrY	X-TIP1453	3853	62758145	62758145	ChrX	62203422	62207274	1	LTR/Copia
ChrY	X-TIP1460	14148	63017598	63017598	ChrX	62416170	62430317	1	LTR/Copia
ChrY	X-TIP1462	12072	63043183	63043183	ChrX	62441941	62454012	1	LTR/unknown
ChrY	X-TIP1463	126	63260263	63260263	ChrX	62648035	62648160	1	LTR/Copia
ChrY	X-TIP1464	10231	63296116	63296116	ChrX	62684083	62694313	1	LTR/Copia
ChrY	X-TIP1465	5901	63333822	63333822	ChrX	62732219	62738119	1	LTR/Copia
ChrY	X-TIP1466	182	63369368	63369368	ChrX	62763455	62763636	1	LTR/unknown
ChrY	X-TIP1467	6519	63374368	63374368	ChrX	62768534	62775052	1	LTR/Copia
ChrY	X-TIP1468	9138	63402683	63402683	ChrX	62786530	62795667	1	Unknown
ChrY	X-TIP1470	11772	63405826	63405826	ChrX	62800118	62811889	1	Unknown
ChrY	X-TIP1469	199	63405829	63405829	ChrX	62797789	62797987	1	Unknown
ChrY	X-TIP1473	9318	63557498	63557498	ChrX	62945580	62954897	1	LTR/Copia
ChrY	X-TIP1475	11159	63666501	63666501	ChrX	63094355	63105513	1	LTR/unknown
ChrY	X-TIP1476	1748	63683059	63683059	ChrX	63111141	63112888	1	LTR/Copia
ChrY	X-TIP1478	1164	63760693	63760693	ChrX	63189851	63191014	1	LTR/Copia
ChrY	X-TIP1483	133	63901377	63901377	ChrX	63311429	63311561	1	LTR/Copia
ChrY	X-TIP1484	190	64148326	64148326	ChrX	63520416	63520605	1	Unknown
ChrY	X-TIP1486	127	64188041	64188041	ChrX	63561988	63562114	1	LTR/unknown
ChrY	X-TIP1490	5886	64249883	64249883	ChrX	63633813	63639698	1	LTR/Copia
ChrY	X-TIP1497	2710	64598138	64598138	ChrX	63986876	63989585	1	LTR/Copia
ChrY	X-TIP1498	209	64648488	64648488	ChrX	64037687	64037895	1	LTR/Gypsy
ChrY	X-TIP1500	217	64711101	64711101	ChrX	64100998	64101214	1	LTR/unknown
ChrY	X-TIP1501	10385	64770457	64770457	ChrX	64150838	64161222	1	LTR/unknown
ChrY	X-TIP1502	87	64891021	64891021	ChrX	64273532	64273618	1	LTR/unknown
ChrY	X-TIP1503	10508	64893538	64893538	ChrX	64276031	64286538	1	LTR/Copia
ChrY	X-TIP1505	3349	64898439	64898439	ChrX	64289746	64293094	1	LTR/Gypsy
ChrY	X-TIP1506	8851	64903184	64903184	ChrX	64294416	64303266	1	LTR/Copia
ChrY	X-TIP1507	226	64913778	64913778	ChrX	64304969	64305194	1	Unknown
ChrY	X-TIP1509	10595	64938895	64938895	ChrX	64330409	64341003	1	LTR/Copia
ChrY	X-TIP1513	18915	65124502	65124502	ChrX	64514520	64533434	1	LTR/unknown
ChrY	X-TIP1516	328	65259852	65259852	ChrX	64652496	64652823	1	LTR/unknown
ChrY	X-TIP1521	173	65518967	65518967	ChrX	64928908	64929080	1	LTR/unknown
ChrY	X-TIP1522	595	65524185	65524185	ChrX	64934202	64934796	1	LTR/Gypsy
ChrY	X-TIP1523	11579	65570431	65570431	ChrX	64966399	64977977	1	LTR/unknown
ChrY	X-TIP1525	353	65680689	65680689	ChrX	65077509	65077861	1	Unknown
ChrY	X-TIP1527	15146	65705785	65705785	ChrX	65103418	65118563	1	LTR/Copia
ChrY	X-TIP1529	269	65872204	65872204	ChrX	65292202	65292470	1	LTR/Copia
ChrY	X-TIP1530	537	65879635	65879635	ChrX	65299831	65300367	1	LTR/Copia
ChrY	X-TIP1532	423	65963885	65963885	ChrX	65373587	65374009	1	LTR/Gypsy
ChrY	X-TIP1536	80	66114667	66114667	ChrX	65540933	65541012	1	LTR/unknown
ChrY	X-TIP1538	15378	66177385	66177385	ChrX	65615982	65631359	1	LTR/Copia
ChrY	X-TIP1541	173	66484053	66484053	ChrX	65880222	65880394	1	LTR/Copia
ChrY	X-TIP1542	235	67024776	67024776	ChrX	66411873	66412107	1	LTR/unknown
ChrY	X-TIP1544	350	67671438	67671438	ChrX	66929203	66929552	1	LTR/Copia
ChrY	X-TIP1549	127	68049210	68049210	ChrX	67278738	67278864	1	LTR/Copia
ChrY	X-TIP1551	272	68255586	68255586	ChrX	67473910	67474181	1	LTR/Gypsy
ChrY	X-TIP1554	4642	68422746	68422746	ChrX	67663242	67667883	1	LTR/Gypsy
ChrY	X-TIP1557	8959	68505484	68505484	ChrX	67750261	67759219	1	LTR/Copia
ChrY	X-TIP1558	8355	68601000	68601000	ChrX	67835208	67843562	1	LTR/Copia
ChrY	X-TIP1559	12358	68609097	68609097	ChrX	67851757	67864114	1	LTR/Gypsy
ChrY	X-TIP1562	696	68714053	68714053	ChrX	67959431	67960126	1	Unknown
ChrY	X-TIP1563	399	68722265	68722265	ChrX	67968185	67968583	1	LTR/Copia
ChrY	X-TIP1564	490	68855187	68855187	ChrX	68102923	68103412	1	LTR/unknown
ChrY	X-TIP1566	10790	68953451	68953451	ChrX	68191234	68202023	1	LTR/Copia
ChrY	X-TIP1567	638	68986189	68986189	ChrX	68225122	68225759	1	LTR/Gypsy
ChrY	X-TIP1570	229	69221137	69221137	ChrX	68417725	68417953	1	LTR/Copia
ChrY	X-TIP1571	5369	69301688	69301688	ChrX	68489010	68494378	1	LTR/Copia
ChrY	X-TIP1578	10293	69513415	69513415	ChrX	68658744	68669036	1	LTR/Copia
ChrY	X-TIP1581	87	69750466	69750466	ChrX	68901125	68901211	1	LTR/Copia
ChrY	X-TIP1583	351	69789055	69789055	ChrX	68940230	68940580	1	LTR/Gypsy
ChrY	X-TIP1585	25488	69855022	69855022	ChrX	69023711	69049198	1	LTR/Copia
ChrY	X-TIP1586	224	69963445	69963445	ChrX	69137865	69138088	1	LTR/unknown
ChrY	X-TIP1588	2702	69981428	69981428	ChrX	69158100	69160801	1	LTR/Copia
ChrY	X-TIP1589	924	70004440	70004440	ChrX	69181407	69182330	1	Unknown
ChrY	X-TIP1594	109	70194230	70194230	ChrX	69378099	69378207	1	LTR/Gypsy
ChrY	X-TIP1596	22216	70229060	70229060	ChrX	69412873	69435088	1	LTR/Copia
ChrY	X-TIP1597	149	70287101	70287101	ChrX	69471178	69471326	1	Unknown
ChrY	X-TIP1601	203	70373680	70373680	ChrX	69569963	69570165	1	LTR/unknown
ChrY	X-TIP1602	8759	70398704	70398704	ChrX	69595252	69604010	1	LTR/Gypsy
ChrY	X-TIP1605	3791	70488094	70488094	ChrX	69676838	69680628	1	LTR/Copia
ChrY	X-TIP1608	104	70524285	70524285	ChrX	69713004	69713107	1	LTR/unknown
ChrY	X-TIP1609	362	70653591	70653591	ChrX	69834071	69834432	1	LTR/Gypsy
ChrY	X-TIP1614	7406	70787990	70787990	ChrX	69959541	69966946	1	LTR/Copia
ChrY	X-TIP1617	414	70864728	70864728	ChrX	70025809	70026222	1	Unknown
ChrY	X-TIP1618	142	70875778	70875778	ChrX	70037174	70037315	1	LTR/unknown
ChrY	X-TIP1620	1635	70922144	70922144	ChrX	70083725	70085359	1	LTR/unknown
ChrY	X-TIP1621	193	70932905	70932905	ChrX	70094592	70094784	1	LTR/Copia
ChrY	X-TIP1623	8260	71098727	71098727	ChrX	70254877	70263136	1	LTR/Gypsy
ChrY	X-TIP1626	6656	71155093	71155093	ChrX	70301159	70307814	1	LTR/Copia
ChrY	X-TIP1627	271	71203856	71203856	ChrX	70360216	70360486	1	Unknown
ChrY	X-TIP1630	922	71326516	71326516	ChrX	70454346	70455267	1	LTR/Copia
ChrY	X-TIP1633	2880	71439512	71439512	ChrX	70568168	70571047	1	LTR/Gypsy
ChrY	X-TIP1634	186	71450908	71450908	ChrX	70579481	70579666	1	LTR/Copia
ChrY	X-TIP1639	10161	71565506	71565506	ChrX	70683311	70693471	1	LTR/Copia
ChrY	X-TIP1641	1894	71714082	71714082	ChrX	70853969	70855862	1	LTR/Copia
ChrY	X-TIP1642	7829	71716937	71716937	ChrX	70856789	70864617	1	LTR/Copia
ChrY	X-TIP1644	7753	71788101	71788101	ChrX	70928291	70936043	1	LTR/Copia
ChrY	X-TIP1649	527	72038238	72038238	ChrX	71186120	71186646	1	LTR/Copia
ChrY	X-TIP1656	200	72225543	72225543	ChrX	71360578	71360777	1	LTR/Copia
ChrY	X-TIP1660	353	72389732	72389732	ChrX	71510696	71511048	1	Unknown
ChrY	X-TIP1661	505	72445314	72445314	ChrX	71556483	71556987	1	LTR/Copia
ChrY	X-TIP1670	126	72657622	72657622	ChrX	71805516	71805641	1	LTR/Copia
ChrY	X-TIP1671	871	72667111	72667111	ChrX	71815016	71815886	1	LTR/Gypsy
ChrY	X-TIP1672	807	72672024	72672024	ChrX	71831069	71831875	1	LTR/unknown
ChrY	X-TIP1673	1203	72678037	72678037	ChrX	71837858	71839060	1	LTR/Copia
ChrY	X-TIP1674	1317	72698044	72698044	ChrX	71863525	71864841	1	Unknown
ChrY	X-TIP1675	1917	72770056	72770056	ChrX	71901630	71903546	1	LTR/Copia
ChrY	X-TIP1678	12956	72874302	72874302	ChrX	72007921	72020876	1	LTR/unknown
ChrY	X-TIP1682	1780	72994586	72994586	ChrX	72147060	72148839	1	LTR/Gypsy
ChrY	X-TIP1686	1315	73189414	73189414	ChrX	72344536	72345850	1	LTR/Copia
ChrY	X-TIP1687	13281	73194151	73194151	ChrX	72350589	72363869	1	LTR/Gypsy
ChrY	X-TIP1689	675	73311499	73311499	ChrX	72463092	72463766	1	LTR/Copia
ChrY	X-TIP1691	126	73432965	73432965	ChrX	72589090	72589215	1	LTR/Gypsy
ChrY	X-TIP1699	354	73855650	73855650	ChrX	72943096	72943449	1	LTR/unknown
ChrY	X-TIP1700	354	73924884	73924884	ChrX	73003476	73003829	1	LTR/unknown
ChrY	X-TIP1701	4165	73925784	73925784	ChrX	73004736	73008900	1	LTR/Copia
ChrY	X-TIP1702	7609	74034828	74034828	ChrX	73101326	73108934	1	LTR/Copia
ChrY	X-TIP1703	3295	74035970	74035970	ChrX	73111424	73114718	1	LTR/Gypsy
ChrY	X-TIP1704	13451	74071855	74071855	ChrX	73139959	73153409	1	LTR/Gypsy
ChrY	X-TIP1707	2944	74168505	74168505	ChrX	73226325	73229268	1	LTR/Gypsy
ChrY	X-TIP1710	776	74479767	74479767	ChrX	73516608	73517383	1	LTR/Copia
ChrY	X-TIP1712	119	74626491	74626491	ChrX	73646445	73646563	1	Unknown
ChrY	X-TIP1721	6897	74807495	74807495	ChrX	73851391	73858287	1	LTR/Copia
ChrY	X-TIP1725	369	74956924	74956924	ChrX	73985533	73985901	1	Unknown
ChrY	X-TIP1729	653	75114284	75114284	ChrX	74152272	74152924	1	LTR/Copia
ChrY	X-TIP1731	278	75155053	75155053	ChrX	74194360	74194637	1	LTR/Gypsy
ChrY	X-TIP1732	116	75173483	75173483	ChrX	74212711	74212826	1	LTR/Copia
ChrY	X-TIP1735	2513	75201268	75201268	ChrX	74241026	74243538	1	LTR/Copia
ChrY	X-TIP1736	7490	75253056	75253056	ChrX	74278344	74285833	1	LTR/Copia
ChrY	X-TIP1739	1798	75342440	75342440	ChrX	74369497	74371294	1	LTR/Copia
ChrY	X-TIP1741	4372	75495663	75495663	ChrX	74516501	74520872	1	LTR/Gypsy
ChrY	X-TIP1744	16291	75648697	75648697	ChrX	74640984	74657274	1	LTR/Copia
ChrY	X-TIP1745	1761	75671090	75671090	ChrX	74663236	74664996	1	LTR/Copia
ChrY	X-TIP1748	2383	75833214	75833214	ChrX	74852455	74854837	1	LTR/unknown
ChrY	X-TIP1749	9755	75835896	75835896	ChrX	74857523	74867277	1	LTR/Gypsy
ChrY	X-TIP1750	518	75838888	75838888	ChrX	74870275	74870792	1	Unknown
ChrY	X-TIP1751	10368	75886275	75886275	ChrX	74901699	74912066	1	LTR/Copia
ChrY	X-TIP1753	271	75911407	75911407	ChrX	74926766	74927036	1	Unknown
ChrY	X-TIP1756	701	75984646	75984646	ChrX	74997738	74998438	1	Unknown
ChrY	X-TIP1758	190	75994294	75994294	ChrX	75010478	75010667	1	Unknown
ChrY	X-TIP1759	5053	76017705	76017705	ChrX	75031535	75036587	1	LTR/Copia
ChrY	X-TIP1760	19788	76095008	76095008	ChrX	75101308	75121095	1	LTR/Copia
ChrY	X-TIP1762	124	76130912	76130912	ChrX	75154345	75154468	1	LTR/Gypsy
ChrY	X-TIP1763	6185	76133488	76133488	ChrX	75157042	75163226	1	LTR/Copia
ChrY	X-TIP1764	6386	76189335	76189335	ChrX	75198794	75205179	1	LTR/unknown
ChrY	X-TIP1765	132	76261520	76261520	ChrX	75241373	75241504	1	Unknown
ChrY	X-TIP1766	807	76264319	76264319	ChrX	75243486	75244292	1	LTR/Copia
ChrY	X-TIP1785	775	76283895	76283895	ChrX	75930062	75930836	-1	LTR/Copia
ChrY	X-TIP1784	3697	76305182	76305182	ChrX	75915652	75919348	-1	LTR/unknown
ChrY	X-TIP1777	163	76504471	76504471	ChrX	75699988	75700150	-1	LTR/Copia
ChrY	X-TIP1775	11100	76656085	76656085	ChrX	75448226	75459325	-1	LTR/Gypsy
ChrY	X-TIP1770	310	76783797	76783797	ChrX	75345067	75345376	-1	Unknown
ChrY	X-TIP1769	1329	76788986	76788986	ChrX	75340095	75341423	-1	LTR/Copia
ChrY	X-TIP1768	10487	76844170	76844170	ChrX	75301186	75311672	-1	LTR/Copia
ChrY	X-TIP1788	320	76992383	76992383	ChrX	76033255	76033574	1	LTR/Gypsy
ChrY	X-TIP1790	7496	77106655	77106655	ChrX	76115009	76122504	1	LTR/Copia
ChrY	X-TIP1796	3804	77239772	77239772	ChrX	76264359	76268162	1	LTR/Gypsy
ChrY	X-TIP1799	371	77281654	77281654	ChrX	76307074	76307444	1	LTR/Copia
ChrY	X-TIP1800	533	77313636	77313636	ChrX	76339433	76339965	1	LTR/Copia
ChrY	X-TIP1801	209	77379614	77379614	ChrX	76395364	76395572	1	LTR/Copia
ChrY	X-TIP1804	10203	77664085	77664085	ChrX	76653304	76663506	1	LTR/unknown
ChrY	X-TIP1808	351	77896740	77896740	ChrX	76918026	76918376	1	LTR/Gypsy
ChrY	X-TIP1809	341	77898979	77898979	ChrX	76920615	76920955	1	Unknown
ChrY	X-TIP1812	1969	78075316	78075316	ChrX	77117099	77119067	1	LTR/Copia
ChrY	X-TIP1816	18659	78247451	78247451	ChrX	77290401	77309059	1	LTR/Gypsy
ChrY	X-TIP1817	638	78277906	78277906	ChrX	77321449	77322086	1	LTR/unknown
ChrY	X-TIP1820	1534	78416506	78416506	ChrX	77473835	77475368	1	LTR/Gypsy
ChrY	X-TIP1822	11595	78453171	78453171	ChrX	77508046	77519640	1	LTR/unknown
ChrY	X-TIP1823	12769	78471607	78471607	ChrX	77527168	77539936	1	LTR/Gypsy
ChrY	X-TIP1824	463	78510304	78510304	ChrX	77576311	77576773	1	LTR/Gypsy
ChrY	X-TIP1825	430	78518404	78518404	ChrX	77584294	77584723	1	LTR/Gypsy
ChrY	X-TIP1826	227	78538301	78538301	ChrX	77604211	77604437	1	LTR/Copia
ChrY	X-TIP1827	2234	78589257	78589257	ChrX	77655263	77657496	1	LTR/Gypsy
ChrY	X-TIP1831	10356	78772897	78772897	ChrX	77842475	77852830	1	LTR/Copia
ChrY	X-TIP1832	2522	78882553	78882553	ChrX	77944817	77947338	1	Unknown
ChrY	X-TIP1834	6100	78900383	78900383	ChrX	77971989	77978088	1	Unknown
ChrY	X-TIP1835	193	78909363	78909363	ChrX	77981725	77981917	1	LTR/Copia
ChrY	X-TIP1837	165	78986189	78986189	ChrX	78058862	78059026	1	LTR/Gypsy
ChrY	X-TIP1838	9787	79001294	79001294	ChrX	78074112	78083898	1	LTR/Copia
ChrY	X-TIP1851	356	79544084	79544084	ChrX	78631864	78632219	1	LTR/Copia
ChrY	X-TIP1853	693	79561511	79561511	ChrX	78653340	78654032	1	LTR/Copia
ChrY	X-TIP1854	374	79564772	79564772	ChrX	78656609	78656982	1	LTR/Copia
ChrY	X-TIP1857	601	79621107	79621107	ChrX	78721477	78722077	1	LTR/Gypsy
ChrY	X-TIP1858	146	79622729	79622729	ChrX	78723124	78723269	1	Unknown
ChrY	X-TIP1860	13993	79666553	79666553	ChrX	78731434	78745426	1	LTR/Copia
ChrY	X-TIP1861	10338	79677294	79677294	ChrX	78752230	78762567	1	LTR/unknown
ChrY	X-TIP1862	1549	79680329	79680329	ChrX	78765613	78767161	1	LTR/Copia
ChrY	X-TIP1866	356	79839787	79839787	ChrX	78944064	78944419	1	LTR/Copia
ChrY	X-TIP1867	287	79842312	79842312	ChrX	78946899	78947185	1	LTR/Gypsy
ChrY	X-TIP1871	1285	80004553	80004553	ChrX	79108968	79110252	1	LTR/unknown
ChrY	X-TIP1872	551	80014822	80014822	ChrX	79119542	79120092	1	LTR/Copia
ChrY	X-TIP1876	1811	80215382	80215382	ChrX	79296795	79298605	1	LTR/unknown
ChrY	X-TIP1879	5188	80277506	80277506	ChrX	79360942	79366129	1	LTR/Gypsy
ChrY	X-TIP1880	7244	80294287	80294287	ChrX	79377502	79384745	1	LTR/Copia
ChrY	X-TIP1882	2633	80448460	80448460	ChrX	79517133	79519765	1	LTR/Gypsy
ChrY	X-TIP1883	1608	80458798	80458798	ChrX	79547590	79549197	1	Unknown
ChrY	X-TIP1884	94	80492438	80492438	ChrX	79578335	79578428	1	LTR/Copia
ChrY	X-TIP1886	107	80531841	80531841	ChrX	79632947	79633053	1	LTR/Copia
ChrY	X-TIP1887	11026	80543339	80543339	ChrX	79644430	79655455	1	LTR/Gypsy
ChrY	X-TIP1888	2729	80617268	80617268	ChrX	79700326	79703054	1	LTR/unknown
ChrY	X-TIP1889	10324	80618086	80618086	ChrX	79703877	79714200	1	LTR/Copia
ChrY	X-TIP1890	10247	80642368	80642368	ChrX	79737856	79748102	1	LTR/Copia
ChrY	X-TIP1891	124	80826754	80826754	ChrX	79926435	79926558	1	LTR/Copia
ChrY	X-TIP1894	341	80902724	80902724	ChrX	80019326	80019666	1	Unknown
ChrY	X-TIP1895	5050	80907955	80907955	ChrX	80024886	80029935	1	LTR/Copia
ChrY	X-TIP1747	12879	80923940	80923940	ChrX	74828979	74841857	1	LTR/Gypsy
ChrY	X-TIP1896	1803	80969798	80969798	ChrX	80087010	80088812	1	LTR/Copia
ChrY	X-TIP1897	10338	81000890	81000890	ChrX	80114157	80124494	1	LTR/Copia
ChrY	X-TIP1898	9708	81083538	81083538	ChrX	80195762	80205469	1	LTR/Copia
ChrY	X-TIP1901	1991	81220611	81220611	ChrX	80372959	80374949	1	LTR/Copia
ChrY	X-TIP1902	93	81238119	81238119	ChrX	80390630	80390722	1	LTR/Copia
ChrY	X-TIP1903	234	81258881	81258881	ChrX	80434021	80434254	1	LTR/Gypsy
ChrY	X-TIP1904	233	81376731	81376731	ChrX	80557199	80557431	1	LTR/Copia
ChrY	X-TIP1906	7258	81524472	81524472	ChrX	80707450	80714707	1	LTR/Copia
ChrY	X-TIP1909	10494	81665997	81665997	ChrX	80829878	80840371	1	LTR/Copia
ChrY	X-TIP1917	547	81949723	81949723	ChrX	81092337	81092883	1	LTR/Copia
ChrY	X-TIP1924	242	82264927	82264927	ChrX	81423055	81423296	1	LTR/unknown
ChrY	X-TIP1925	884	82268298	82268298	ChrX	81426461	81427344	1	LTR/Copia
ChrY	X-TIP1926	450	82315195	82315195	ChrX	81472855	81473304	1	LTR/Copia
ChrY	X-TIP1927	329	82320201	82320201	ChrX	81477831	81478159	1	LTR/Gypsy
ChrY	X-TIP1930	6200	82371757	82371757	ChrX	81529970	81536169	1	LTR/Copia
ChrY	X-TIP1932	2483	82485319	82485319	ChrX	81644318	81646800	1	LTR/unknown
ChrY	X-TIP1933	293	82490693	82490693	ChrX	81649889	81650181	1	Unknown
ChrY	X-TIP1934	872	82516302	82516302	ChrX	81676221	81677092	1	LTR/unknown
ChrY	X-TIP1936	742	82637474	82637474	ChrX	81767388	81768129	1	Unknown
ChrY	X-TIP1943	1875	82946878	82946878	ChrX	82105032	82106906	1	LINE/RTE-BovB
ChrY	X-TIP1947	327	82976495	82976495	ChrX	82144725	82145051	1	LTR/Gypsy
ChrY	X-TIP1950	5402	83024438	83024438	ChrX	82176322	82181723	1	Unknown
ChrY	X-TIP1955	5901	83251072	83251072	ChrX	82394930	82400830	1	LTR/Copia
ChrY	X-TIP1957	107	83301026	83301026	ChrX	82427457	82427563	1	LTR/Copia
ChrY	X-TIP1959	21246	83329266	83329266	ChrX	82455500	82476745	1	LTR/Gypsy
ChrY	X-TIP1962	13733	83430677	83430677	ChrX	82543634	82557366	1	LTR/Gypsy
ChrY	X-TIP1963	387	83499352	83499352	ChrX	82613114	82613500	1	LTR/Copia
ChrY	X-TIP1965	492	83524231	83524231	ChrX	82642809	82643300	1	LTR/Copia
ChrY	X-TIP1966	610	83525787	83525787	ChrX	82644363	82644972	1	LTR/Copia
ChrY	X-TIP1967	182	83534244	83534244	ChrX	82652769	82652950	1	LTR/Copia
ChrY	X-TIP1975	140	83741867	83741867	ChrX	82863615	82863754	1	LTR/Copia
ChrY	X-TIP1976	3717	83742614	83742614	ChrX	82864326	82868042	1	Unknown
ChrY	X-TIP1978	14594	83751720	83751720	ChrX	82873470	82888063	1	LTR/Gypsy
ChrY	X-TIP1981	5942	83874646	83874646	ChrX	82998663	83004604	1	LTR/unknown
ChrY	X-TIP1983	7379	84042560	84042560	ChrX	83168953	83176331	1	LTR/Copia
ChrY	X-TIP1985	1800	84190707	84190707	ChrX	83318477	83320276	1	LTR/Copia
ChrY	X-TIP1987	258	84220723	84220723	ChrX	83348628	83348885	1	LTR/Copia
ChrY	X-TIP1988	938	84226051	84226051	ChrX	83353992	83354929	1	LTR/Copia
ChrY	X-TIP1989	6114	84461900	84461900	ChrX	83591367	83597480	1	Unknown
ChrY	X-TIP1993	905	84820190	84820190	ChrX	83957201	83958105	1	Unknown
ChrY	X-TIP1996	116	84908044	84908044	ChrX	84035621	84035736	1	LTR/unknown
ChrY	X-TIP2004	10219	85025899	85025899	ChrX	84156587	84166805	1	LTR/Copia
ChrY	X-TIP2006	332	85035340	85035340	ChrX	84176632	84176963	1	LTR/Gypsy
ChrY	X-TIP2007	283	85076473	85076473	ChrX	84229457	84229739	1	Unknown
ChrY	X-TIP2009	421	85101643	85101643	ChrX	84254868	84255288	1	LTR/Copia
ChrY	X-TIP2010	206	85111092	85111092	ChrX	84264429	84264634	1	LTR/Copia
ChrY	X-TIP2012	1957	85443925	85443925	ChrX	84590289	84592245	1	LTR/Copia
ChrY	X-TIP2013	3637	85450420	85450420	ChrX	84596876	84600512	1	LTR/Copia
ChrY	X-TIP2016	1822	85572551	85572551	ChrX	84719961	84721782	1	LTR/unknown
ChrY	X-TIP2020	19542	85628925	85628925	ChrX	84776335	84795876	1	LTR/Gypsy
ChrY	X-TIP2021	704	85650303	85650303	ChrX	84797989	84798692	1	LTR/unknown
ChrY	X-TIP2023	4564	85716959	85716959	ChrX	84866182	84870745	1	LTR/unknown
ChrY	X-TIP2028	350	85815794	85815794	ChrX	84937170	84937519	1	LTR/Copia
ChrY	X-TIP2041	10504	86148793	86148793	ChrX	85262625	85273128	1	LTR/Copia
ChrY	X-TIP2042	544	86178635	86178635	ChrX	85313537	85314080	1	LTR/unknown
ChrY	X-TIP2043	700	86205966	86205966	ChrX	85342124	85342823	1	LTR/Copia
ChrY	X-TIP2044	393	86236416	86236416	ChrX	85370760	85371152	1	LTR/unknown
ChrY	X-TIP2045	179	86299518	86299518	ChrX	85432445	85432623	1	LTR/Copia
ChrY	X-TIP2047	117	86468633	86468633	ChrX	85561321	85561437	1	LTR/Gypsy
ChrY	X-TIP2049	571	86522274	86522274	ChrX	85594877	85595447	1	LTR/Copia
ChrY	X-TIP2051	1159	86534913	86534913	ChrX	85609311	85610469	1	LTR/unknown
ChrY	X-TIP2054	414	86556975	86556975	ChrX	85633746	85634159	1	LTR/Gypsy
ChrY	X-TIP2441	6819	86598723	86598723	ChrX	98860689	98867507	-1	LTR/Copia
ChrY	X-TIP2439	1410	86683976	86683976	ChrX	98785588	98786997	-1	LTR/Copia
ChrY	X-TIP2436	3880	86742001	86742001	ChrX	98728553	98732432	-1	LTR/Copia
ChrY	X-TIP2430	6627	87197084	87197084	ChrX	98341908	98348534	-1	LTR/Copia
ChrY	X-TIP2426	140	87266465	87266465	ChrX	98268457	98268596	-1	LTR/Copia
ChrY	X-TIP2424	116	87732380	87732380	ChrX	97890437	97890552	-1	LTR/Copia
ChrY	X-TIP2423	118	87735169	87735169	ChrX	97887621	97887738	-1	LTR/Copia
ChrY	X-TIP2422	1364	87740235	87740235	ChrX	97881275	97882638	-1	LTR/Copia
ChrY	X-TIP2418	387	87875588	87875588	ChrX	97751822	97752208	-1	LTR/Gypsy
ChrY	X-TIP2416	328	87886725	87886725	ChrX	97740336	97740663	-1	LTR/Copia
ChrY	X-TIP2412	119	88103955	88103955	ChrX	97563434	97563552	-1	LTR/Copia
ChrY	X-TIP2410	109	88260180	88260180	ChrX	97401596	97401704	-1	LTR/Copia
ChrY	X-TIP2408	3288	88282195	88282195	ChrX	97376071	97379358	-1	LTR/Copia
ChrY	X-TIP2406	18868	88316892	88316892	ChrX	97335856	97354723	-1	LTR/Gypsy
ChrY	X-TIP2405	2397	88338622	88338622	ChrX	97324150	97326546	-1	LTR/Copia
ChrY	X-TIP2394	203	89085926	89085926	ChrX	96631623	96631825	-1	Unknown
ChrY	X-TIP2393	961	89087760	89087760	ChrX	96628958	96629918	-1	LTR/Copia
ChrY	X-TIP2391	1350	89120234	89120234	ChrX	96602228	96603577	-1	LTR/Copia
ChrY	X-TIP2388	1541	89245868	89245868	ChrX	96539758	96541298	1	LTR/Gypsy
ChrY	X-TIP2386	8459	89295575	89295575	ChrX	96500182	96508640	-1	LTR/Copia
ChrY	X-TIP2384	13215	89337828	89337828	ChrX	96455186	96468400	-1	LTR/Gypsy
ChrY	X-TIP2383	332	89362000	89362000	ChrX	96430742	96431073	-1	LTR/Copia
ChrY	X-TIP2379	867	89458004	89458004	ChrX	96359299	96360165	-1	LTR/Gypsy
ChrY	X-TIP2353	110	89562427	89562427	ChrX	95681542	95681651	1	Unknown
ChrY	X-TIP2355	2902	89574334	89574334	ChrX	95693767	95696668	1	LTR/Copia
ChrY	X-TIP2356	1849	89642835	89642835	ChrX	95755088	95756936	1	LTR/Gypsy
ChrY	X-TIP2359	305	89663850	89663850	ChrX	95768866	95769170	1	LTR/Gypsy
ChrY	X-TIP2363	356	89697110	89697110	ChrX	95802949	95803304	1	LTR/Copia
ChrY	X-TIP2364	6821	89711716	89711716	ChrX	95819245	95826065	1	Unknown
ChrY	X-TIP2365	120	89720505	89720505	ChrX	95834749	95834868	1	LTR/Copia
ChrY	X-TIP2369	98	90156070	90156070	ChrX	96199944	96200041	1	LTR/Gypsy
ChrY	X-TIP2370	1076	90165032	90165032	ChrX	96209033	96210108	1	LTR/Gypsy
ChrY	X-TIP2371	643	90178429	90178429	ChrX	96223683	96224325	1	Unknown
ChrY	X-TIP2374	6238	90190618	90190618	ChrX	96246039	96252276	1	Unknown
ChrY	X-TIP2375	10178	90193247	90193247	ChrX	96254910	96265087	1	LTR/Copia
ChrY	X-TIP2352	524	90267074	90267074	ChrX	95607535	95608058	-1	Unknown
ChrY	X-TIP2351	722	90355774	90355774	ChrX	95554241	95554962	-1	LTR/Gypsy
ChrY	X-TIP2350	389	90389192	90389192	ChrX	95545314	95545702	-1	LTR/Copia
ChrY	X-TIP2347	10678	90422679	90422679	ChrX	95486936	95497613	-1	LTR/Copia
ChrY	X-TIP2346	4543	90425048	90425048	ChrX	95480157	95484699	-1	Satellite
ChrY	X-TIP2344	12544	90485536	90485536	ChrX	95415029	95427572	-1	LTR/Gypsy
ChrY	X-TIP2342	174	90578561	90578561	ChrX	95343213	95343386	-1	LTR/Copia
ChrY	X-TIP2340	1068	90587823	90587823	ChrX	95333047	95334114	-1	Unknown
ChrY	X-TIP2335	10882	90655084	90655084	ChrX	95269385	95280266	-1	LTR/Gypsy
ChrY	X-TIP2326	4217	91038327	91038327	ChrX	94933131	94937347	-1	LTR/Gypsy
ChrY	X-TIP2325	3897	91093284	91093284	ChrX	94877816	94881712	-1	LTR/Gypsy
ChrY	X-TIP2323	497	91179081	91179081	ChrX	94812923	94813419	-1	LTR/unknown
ChrY	X-TIP2322	92	91180299	91180299	ChrX	94812206	94812297	-1	LTR/Gypsy
ChrY	X-TIP2319	15905	91225978	91225978	ChrX	94752264	94768168	-1	LTR/unknown
ChrY	X-TIP2317	92	91277584	91277584	ChrX	94745506	94745597	-1	LTR/unknown
ChrY	X-TIP2316	255	91320770	91320770	ChrX	94712341	94712595	-1	LTR/Gypsy
ChrY	X-TIP2311	1098	91608353	91608353	ChrX	94504560	94505657	-1	Unknown
ChrY	X-TIP2309	747	91660305	91660305	ChrX	94472734	94473480	-1	LTR/Copia
ChrY	X-TIP2307	1043	91704891	91704891	ChrX	94450457	94451499	-1	LTR/unknown
ChrY	X-TIP2305	260	92031325	92031325	ChrX	94162201	94162460	-1	LTR/Gypsy
ChrY	X-TIP2303	6975	92132249	92132249	ChrX	94069779	94076753	-1	DNA/CMC-EnSpm
ChrY	X-TIP2300	4978	92216150	92216150	ChrX	93984832	93989809	-1	LINE/L1
ChrY	X-TIP2296	356	92284077	92284077	ChrX	93908711	93909066	-1	LTR/unknown
ChrY	X-TIP2295	441	92338803	92338803	ChrX	93853504	93853944	-1	LTR/Gypsy
ChrY	X-TIP2292	2599	92378025	92378025	ChrX	93821946	93824544	-1	LTR/Gypsy
ChrY	X-TIP2289	8026	92452197	92452197	ChrX	93579008	93587033	-1	LTR/Copia
ChrY	X-TIP2288	12486	92476291	92476291	ChrX	93550319	93562804	-1	LTR/Gypsy
ChrY	X-TIP2287	1991	92624210	92624210	ChrX	93398519	93400509	-1	LTR/Copia
ChrY	X-TIP2286	938	92636565	92636565	ChrX	93387073	93388010	-1	LTR/Copia
ChrY	X-TIP2285	103	92781682	92781682	ChrX	93255286	93255388	-1	Unknown
ChrY	X-TIP2281	7311	92893402	92893402	ChrX	93154777	93162087	-1	LTR/Copia
ChrY	X-TIP2280	126	92910574	92910574	ChrX	93145583	93145708	-1	LTR/Copia
ChrY	X-TIP2279	1221	92916236	92916236	ChrX	93139027	93140247	-1	Unknown
ChrY	X-TIP2277	981	93166623	93166623	ChrX	92909035	92910015	-1	Unknown
ChrY	X-TIP2276	146	93181653	93181653	ChrX	92883388	92883533	-1	LTR/Copia
ChrY	X-TIP2274	3657	93228694	93228694	ChrX	92825378	92829034	-1	Unknown
ChrY	X-TIP2263	129	93482895	93482895	ChrX	92665078	92665206	-1	LTR/Copia
ChrY	X-TIP2262	93	93571114	93571114	ChrX	92575867	92575959	-1	LTR/Copia
ChrY	X-TIP2260	17826	93796631	93796631	ChrX	92344228	92362053	-1	LTR/Copia
ChrY	X-TIP2258	1499	93854692	93854692	ChrX	92297904	92299402	-1	LTR/Copia
ChrY	X-TIP2257	135	93876370	93876370	ChrX	92276069	92276203	-1	LTR/Copia
ChrY	X-TIP2254	120	93917187	93917187	ChrX	92241815	92241934	-1	Unknown
ChrY	X-TIP2252	1554	93920193	93920193	ChrX	92237436	92238989	-1	Unknown
ChrY	X-TIP2249	140	93937943	93937943	ChrX	92219718	92219857	-1	LTR/Gypsy
ChrY	X-TIP2248	279	93959762	93959762	ChrX	92186756	92187034	-1	LTR/Copia
ChrY	X-TIP2246	1216	93971626	93971626	ChrX	92173014	92174229	-1	LTR/Gypsy
ChrY	X-TIP2244	526	94015472	94015472	ChrX	92128893	92129418	-1	LTR/Copia
ChrY	X-TIP2241	132	94087420	94087420	ChrX	92048391	92048522	-1	LTR/Gypsy
ChrY	X-TIP2238	1047	94136675	94136675	ChrX	91987214	91988260	-1	Unknown
ChrY	X-TIP2235	11438	94276455	94276455	ChrX	91832549	91843986	-1	LTR/Copia
ChrY	X-TIP2228	1469	94586831	94586831	ChrX	91528545	91530013	-1	LTR/unknown
ChrY	X-TIP2226	97	94606883	94606883	ChrX	91508273	91508369	-1	LTR/unknown
ChrY	X-TIP2223	2641	94688564	94688564	ChrX	91424954	91427594	-1	Unknown
ChrY	X-TIP2222	2159	94691341	94691341	ChrX	91422656	91424814	-1	Unknown
ChrY	X-TIP2221	491	94696194	94696194	ChrX	91419508	91419998	-1	Simple_repeat
ChrY	X-TIP2217	155	94742651	94742651	ChrX	91392655	91392809	-1	LTR/unknown
ChrY	X-TIP2214	532	94902986	94902986	ChrX	91225912	91226443	-1	LTR/Gypsy
ChrY	X-TIP2213	469	94945402	94945402	ChrX	91183468	91183936	-1	LTR/Gypsy
ChrY	X-TIP2212	208	94975977	94975977	ChrX	91160258	91160465	-1	LTR/Gypsy
ChrY	X-TIP2211	213	95016954	95016954	ChrX	91118895	91119107	-1	LTR/Copia
ChrY	X-TIP2208	130	95222576	95222576	ChrX	90898429	90898558	-1	LTR/Copia
ChrY	X-TIP2207	746	95252776	95252776	ChrX	90867386	90868131	-1	LTR/Copia
ChrY	X-TIP2206	123	95261163	95261163	ChrX	90859618	90859740	-1	LTR/Copia
ChrY	X-TIP2201	2950	95476135	95476135	ChrX	90656870	90659819	-1	Unknown
ChrY	X-TIP2196	534	95569081	95569081	ChrX	90587068	90587601	-1	LTR/Gypsy
ChrY	X-TIP2192	2202	95646648	95646648	ChrX	90512026	90514227	-1	LTR/Copia
ChrY	X-TIP2191	4407	95680537	95680537	ChrX	90480789	90485195	-1	LTR/Copia
ChrY	X-TIP2189	1240	95769540	95769540	ChrX	90428764	90430003	-1	LTR/Copia
ChrY	X-TIP2186	4377	95880091	95880091	ChrX	90346762	90351138	-1	LTR/Copia
ChrY	X-TIP2185	848	96483449	96483449	ChrX	90100373	90101220	-1	LTR/Gypsy
ChrY	X-TIP3587	2658	100478306	100478306	ChrX	138532626	138535283	1	LTR/unknown
ChrY	X-TIP2184	177	105989421	105989421	ChrX	89974090	89974266	-1	LTR/Gypsy
ChrY	X-TIP2181	15635	106110489	106110489	ChrX	89876935	89892569	-1	LTR/Copia
ChrY	X-TIP2180	566	106128148	106128148	ChrX	89868856	89869421	-1	LTR/Gypsy
ChrY	X-TIP2174	725	106402143	106402143	ChrX	89643002	89643726	-1	Unknown
ChrY	X-TIP2173	4102	106525912	106525912	ChrX	89539417	89543518	-1	Unknown
ChrY	X-TIP2169	9096	106651609	106651609	ChrX	89453856	89462951	-1	LTR/Copia
ChrY	X-TIP2164	1979	106830070	106830070	ChrX	89302166	89304144	-1	Unknown
ChrY	X-TIP2163	4240	106889866	106889866	ChrX	89235628	89239867	-1	LTR/Copia
ChrY	X-TIP2162	268	106982617	106982617	ChrX	89159416	89159683	-1	LTR/unknown
ChrY	X-TIP2161	12279	107006232	107006232	ChrX	89125738	89138016	-1	LTR/Gypsy
ChrY	X-TIP2160	135	107075993	107075993	ChrX	89102874	89103008	-1	LTR/Copia
ChrY	X-TIP2158	232	107163584	107163584	ChrX	89018671	89018902	-1	Unknown
ChrY	X-TIP2157	780	107197184	107197184	ChrX	88994382	88995161	-1	LTR/Gypsy
ChrY	X-TIP2155	19022	107255423	107255423	ChrX	88928718	88947739	-1	LTR/Copia
ChrY	X-TIP2149	3415	107449286	107449286	ChrX	88793858	88797272	-1	LTR/unknown
ChrY	X-TIP2148	13900	107486317	107486317	ChrX	88748113	88762012	-1	LTR/unknown
ChrY	X-TIP2147	454	107542589	107542589	ChrX	88717266	88717719	-1	LTR/Gypsy
ChrY	X-TIP2139	1992	107794059	107794059	ChrX	88454096	88456087	-1	Unknown
ChrY	X-TIP2136	522	107921837	107921837	ChrX	88404907	88405428	-1	Unknown
ChrY	X-TIP2133	25393	107963030	107963030	ChrX	88344462	88369854	-1	LTR/Gypsy
ChrY	X-TIP2130	111	108176850	108176850	ChrX	88089641	88089751	-1	LTR/Gypsy
ChrY	X-TIP2129	706	108233563	108233563	ChrX	88031365	88032070	-1	LTR/unknown
ChrY	X-TIP2128	306	108285944	108285944	ChrX	87973691	87973996	-1	LTR/Copia
ChrY	X-TIP2127	439	108319678	108319678	ChrX	87941169	87941607	-1	LTR/Gypsy
ChrY	X-TIP2125	739	108328625	108328625	ChrX	87932319	87933057	-1	Unknown
ChrY	X-TIP2123	6180	108405584	108405584	ChrX	87862776	87868955	-1	LTR/Copia
ChrY	X-TIP2121	829	108486634	108486634	ChrX	87804899	87805727	-1	Unknown
ChrY	X-TIP2120	543	108489968	108489968	ChrX	87801038	87801580	-1	LTR/Copia
ChrY	X-TIP2118	4501	108575873	108575873	ChrX	87715133	87719633	-1	LTR/unknown
ChrY	X-TIP2114	1060	108687840	108687840	ChrX	87591034	87592093	-1	LINE/CRE
ChrY	X-TIP2109	728	108798705	108798705	ChrX	87486569	87487296	-1	LTR/Copia
ChrY	X-TIP2108	6818	108799791	108799791	ChrX	87479380	87486197	-1	LTR/Copia
ChrY	X-TIP2102	8333	109049661	109049661	ChrX	87277915	87286247	-1	LTR/Copia
ChrY	X-TIP2101	1692	109152036	109152036	ChrX	87190133	87191824	-1	Satellite
ChrY	X-TIP2099	316	109164118	109164118	ChrX	87179363	87179678	-1	LTR/Gypsy
ChrY	X-TIP2095	598	109216351	109216351	ChrX	87100671	87101268	-1	LTR/Gypsy
ChrY	X-TIP2094	110	109289151	109289151	ChrX	87059621	87059730	-1	LTR/Copia
[truncated: 990 more rows]

## Sheet: Table S8
Table S8. FST value between S. oleracea and the two wild progenitors on the Y chromosome
[truncated: 1,957 more rows]
